# Supplementary material for: Host Traits and Phylogeny Contribute to Shaping Coral-Bacterial Symbioses
Source: mSystems. 2022 Mar 7;7(2):e00044-22. doi: 10.1128/msystems.00044-22 (PMC9045482; doi:10.1128/msystems.00044-22)
Supplement: TABLE S3 [file msystems.00044-22-st003.xlsx]

## Sheet: ske_arch
								Pocillopora damicornis (average porosity 0.41)												Goniastrea retiformis (average porosity 0.45)											Stylophora pistillata (average porosity 0.45)												Isopora palifera (average porosity 0.47)
	ASV	Domain	Phylum	Class	Order	Family	Genus	FRH71_S	FRH71_T	FRH72_S	FRH72_T	FRH73_S	FRH73_T	FRH74_S	FRH74_T	FRH75_S	FRH75_T	FRH76_S	FRH76_T	FRH83_S	FRH83_T	FRH84_S	FRH84_T	FRH85_S	FRH85_T	FRH86_S	FRH86_T	FRH87_T	FRH88_S	FRH88_T	FRH89_S	FRH89_T	FRH90_S	FRH90_T	FRH91_S	FRH91_T	FRH92_S	FRH92_T	FRH93_S	FRH93_T	FRH94_S	FRH94_T	FRH113_S	FRH114_S	FRH114_T	FRH115_S	FRH115_T	FRH116_S	FRH116_T
More abundant in porous skeletons	f6df60979e09c770b00cfc17b539b647	Bacteria	Firmicutes	Bacilli	Bacillales	Bacillaceae	Bacillus	0	1.08183	0.262379	0.0649984	0.38779	0	0.0633783	0.0297193	0.12197	0.0201248	0.0166383	0.0131076	0	0.167954	0	0.849843	0	0.0679758	0	0.359665	0.0875973	0	0.0933458	0	0.0674327	0.178383	0.0130358	0.133585	10.2128	0.158333	0.399923	7.29597	2.72802	0.0598581	0.0812072	0.149512	0.590862	0	0	0	2.48139	0
	3fadd4a0e1e2625e3441173bcffd6d36	Bacteria	Proteobacteria	Gammaproteobacteria	Oceanospirillales	Halomonadaceae	Halomonas	0	0.175249	0	0	0.106586	0	0.0234224	0.0648421	0.0152462	0.0945864	0.0813429	0.0851993	0.680272	0.123166	0	10.5274	0	0.0151057	0	0.0980905	0	0	0	0	0.0110094	0.0032631	0	0.142978	1.16717	0.04472	5.58404	1.74573	0	0.0237532	0	0.275417	0	0.235405	1.3945	0.055273	1.84553	5.42986
	81b8489be8496dcfcce0fb6b741dd8a7	Bacteria	Proteobacteria	Gammaproteobacteria	Vibrionales	Vibrionaceae	Vibrio	0.00684213	1.73564	0.253575	0.0690608	0.771045	0.0181266	0.186002	0.208035	0.101642	0	0.0739481	0.0349536	0.765306	1.22607	0	8.07882	0.398667	1.63897	0	8.68428	0.329778	0.0937598	0.560075	0.36162	0.978463	0.0902792	0	0.608439	1.8845	0.0870227	0.648812	18.4943	0	1.8252	0.132073	0.125905	0	1.27119	0	0.221092	0	0
More abundant in denser skeletons	4354995e3543233923f250754bdb02e9	Bacteria	Proteobacteria	Gammaproteobacteria	Cellvibrionales	Halieaceae	Pseudohaliea	0	0	0	0.0182808	0	0.0105739	0	0	0	0	0.0120166	0.509011	0	2.83283	0.968599	0.361183	0.222208	6.17069	0.402569	5.91813	3.10713	0	0.61786	0	0.133489	0	0	0	0.0729483	0	0.185071	0.0739163	0	0	0	0.125905	0	0	0	0	0	0
	27974ab12e1eb03928c25620b078f949	Bacteria	Proteobacteria	Alphaproteobacteria	Rhizobiales	Xanthobacteraceae	Rhodoplanes	0	0	0	0	0	0	0	0	0	0	0	0	0	0.0335909	2.18949	1.25883	0	0	1.22688	0.588543	0.0103056	2.0523	0.0577855	0.0739312	0	0	0	0	0	0	0	0	0	0	0	0	0	0	0	0	0	0
[truncated: 99 more columns]
