# Supplementary material for: Host Traits and Phylogeny Contribute to Shaping Coral-Bacterial Symbioses
Source: mSystems. 2022 Mar 7;7(2):e00044-22. doi: 10.1128/msystems.00044-22 (PMC9045482; doi:10.1128/msystems.00044-22)
Supplement: TABLE S5 [file msystems.00044-22-st005.xlsx]

## Sheet: P.lutea_tissue
	Rare microbiome 30% threshold
	Porites lutea						Domain	Phylum	Class	Order	Family	Genus	Species
	FRH46_T	FRH47_T	FRH48_T	FRH49_T	FRH50_T	FRH51_T
003177dd99962338f1b327e36c72dea0	0	0	0	25	0	0	Bacteria	Bacteroidetes	Bacteroidia	Flavobacteriales	Cryomorphaceae	Owenweeksia
00749dd5c32995176243cedb9eab288e	0	0	41	0	0	0	Bacteria	Firmicutes	Bacilli	Bacillales	Bacillaceae	Bacillus
018cd47ec50e0f354c529ce58fe9c7ac	0	0	0	31	0	0	Bacteria	Bacteroidetes	Bacteroidia	Cytophagales	Cyclobacteriaceae	Marinoscillum	uncultured organism
01fa430ea58cee429075587efec31eed	90	0	0	0	0	0	Bacteria	Bacteroidetes	Bacteroidia	Sphingobacteriales	Lentimicrobiaceae	uncultured bacterium
0217dd260b69e8d0553b5975a281938e	0	0	0	0	236	0	Bacteria	Proteobacteria	Deltaproteobacteria	Oligoflexales	0319-6G20	uncultured organism
037c0b4e46b1b8f35bd8981764c7e199	0	0	0	10	0	0	Bacteria	Gemmatimonadetes	BD2-11 terrestrial group	uncultured bacterium
0381a5186a80821210c1e2ccc0d11194	0	0	0	115	0	0	Bacteria	Proteobacteria	Gammaproteobacteria
038d7cb8c6735395ed90a8c3bf370407	0	0	0	36	0	0	Bacteria	Proteobacteria	Gammaproteobacteria	Alteromonadales	Alteromonadaceae	Agaribacter
03a4a87086fd9d5ec9a3b3c18ae4ac42	0	0	0	83	0	0	Bacteria	Proteobacteria	Gammaproteobacteria	Alteromonadales	Alteromonadaceae
050ed982ac4379366d142f8402f30503	0	0	0	34	0	0	Bacteria	Bacteroidetes	Bacteroidia	Flavobacteriales	Cryomorphaceae	uncultured
0535fecc0d7395df2f3c58bb95eb8883	0	83	0	0	0	0	Bacteria	Spirochaetes	Spirochaetia	Spirochaetales	Spirochaetaceae	Spirochaeta 2	uncultured organism
05c8bec32d65bf50fb80d20901774f92	0	0	0	13	0	0	Bacteria	Bacteroidetes	Bacteroidia	Flavobacteriales	NS9 marine group	uncultured bacterium
05ea093c6833c2d11e6f23106715e4f1	52	0	0	0	0	0	Bacteria	Bacteroidetes	Bacteroidia	Chitinophagales	Saprospiraceae	uncultured	uncultured bacterium
0618a84dfa9da26b5561cd9cd8c6bf2b	0	0	0	24	0	0	Bacteria	Bacteroidetes	Bacteroidia
06820e4180a0d5eb292d4740bbfc96ba	0	0	0	14	0	0	Bacteria	Proteobacteria	Deltaproteobacteria	Bdellovibrionales	Bacteriovoracaceae	Peredibacter
068956225cd18658ed2cbcab66c03c46	0	0	0	8	0	0	Bacteria	Proteobacteria	Gammaproteobacteria	Alteromonadales	Alteromonadaceae	Glaciecola
0756eb0e65f8fbb980219f09a1976ce1	0	0	0	29	0	0	Bacteria	Proteobacteria	Alphaproteobacteria	uncultured	uncultured bacterium
07b5820e3bbf1a2e5f464c6cff2e5ad0	0	0	0	39	0	0	Bacteria	Bacteroidetes	Bacteroidia	Flavobacteriales	Cryomorphaceae	Cryomorpha	uncultured organism
0812567d5196385c24deab5d590e8a1a	0	0	0	26	0	0	Bacteria	Bacteroidetes	Bacteroidia	Cytophagales	Cyclobacteriaceae	Ekhidna
08451818a9cb199a4f6926126e082470	32	0	0	0	0	0	Bacteria	Bacteroidetes	Chlorobia	Chlorobiales	Chlorobiaceae	Prosthecochloris
09897255640e3cdaccb6dc0d8d83ff0a	0	0	0	16	0	0	Bacteria	Bacteroidetes	Bacteroidia	Chitinophagales	uncultured
0a33b3672071d641950564d31383b9e7	0	0	0	73	0	0	Bacteria	Bacteroidetes	Bacteroidia	Flavobacteriales	Flavobacteriaceae
0a3b716e05fb504e72bd7dae74e64126	0	0	0	12	0	0	Bacteria	Proteobacteria	Alphaproteobacteria	Rhodobacterales	Rhodobacteraceae
0aa328145ea4fd4b0339de482c199cfd	0	0	0	11	0	0	Bacteria	Bacteroidetes	Bacteroidia	Cytophagales	Amoebophilaceae	Candidatus Amoebophilus	uncultured bacterium
0ac4c20d32fa080f80f7d22b2c58f4c5	0	0	0	9	0	0	Bacteria	Proteobacteria	Alphaproteobacteria	Rhodobacterales	Rhodobacteraceae	uncultured
0b1b5dccc42cdc4fa2fbb4c97107ca54	0	76	0	0	0	0	Bacteria	Bacteroidetes	Bacteroidia	Chitinophagales	Saprospiraceae	uncultured	uncultured bacterium
0bf3b5ec5c1ad80e4be7c2ee15ab74a8	0	0	0	35	0	0	Bacteria	Proteobacteria	Alphaproteobacteria	Rhodobacterales	Rhodobacteraceae
0c16dd6d23d198fd6b8fe6cb56a210b5	0	0	0	105	0	0	Bacteria	Proteobacteria	Alphaproteobacteria	Rhodobacterales	Rhodobacteraceae
0ce53370fd5360e22e6524725a080f3b	0	0	0	34	0	0	Bacteria	Bacteroidetes	Bacteroidia	Chitinophagales	Saprospiraceae	Lewinella
0d45b546a362a95685634c8ab4825188	0	0	0	0	311	0	Bacteria	Omnitrophicaeota	uncultured bacterium
0d8d085955fd90d5c967886985ebc881	0	0	0	66	0	0	Bacteria	Bacteroidetes	Bacteroidia	Sphingobacteriales	Lentimicrobiaceae	uncultured organism
0dfa4cf6ed2e96a7317f5a17f8a0634a	0	0	0	20	0	0	Bacteria	Proteobacteria	Gammaproteobacteria	Cellvibrionales	Halieaceae	Pseudohaliea	uncultured organism
0ec156f04a3c8f5febdb6871704e1f69	0	0	0	36	0	0	Bacteria	Proteobacteria	Alphaproteobacteria	Micavibrionales	uncultured	uncultured bacterium
0f1cd21048d1c9301c6fa8a144269700	67	0	0	0	0	0	Bacteria	Proteobacteria	Alphaproteobacteria
0f6f8296b601e2e0bfe2e4def2951d77	0	0	0	0	0	45	Bacteria	Proteobacteria	Gammaproteobacteria	Oceanospirillales	Endozoicomonadaceae	Endozoicomonas	uncultured bacterium
11e62e4b605ff131152e64bffaf23d31	0	0	0	49	0	0	Bacteria	Bacteroidetes	Bacteroidia	Flavobacteriales	Flavobacteriaceae
1276ded0f5fc12a6aafd4ad7631f8c5b	0	0	0	14	0	0	Bacteria	Proteobacteria	Gammaproteobacteria	Alteromonadales	Alteromonadaceae
128c041f3f4190ce672bc9812d7ae3d4	0	0	0	18	0	0	Bacteria	Bacteroidetes	Bacteroidia	Chitinophagales	Saprospiraceae	uncultured
12d9bda3eacdd102f0b111d58541d8a4	0	0	27	0	0	0	Bacteria	Spirochaetes	Spirochaetia	Spirochaetales	Spirochaetaceae	Spirochaeta 2	uncultured organism
12f31326f85d9515b9df496dedd15fd2	0	0	0	20	0	0	Bacteria	Proteobacteria	Alphaproteobacteria	Micavibrionales	Micavibrionaceae	uncultured
135e9530ab5a707c3f4f1bfadecabdd2	0	0	0	12	0	0	Bacteria	Proteobacteria	Deltaproteobacteria	Desulfovibrionales	Desulfovibrionaceae	Desulfovibrio	uncultured organism
13ba1e1a32fea7a118aec88e3808d7be	0	0	0	57	0	0	Bacteria	Proteobacteria	Alphaproteobacteria	Rhodospirillales	Magnetospiraceae
145121d8c68bfc0dbe7ae5f08efd790b	39	0	0	0	0	0	Bacteria	Chlamydiae	Chlamydiae	Chlamydiales	Simkaniaceae
1491e0c3ed120b634bdaad944cc0b6d2	0	0	0	35	0	0	Bacteria	Bacteroidetes	Bacteroidia	Cytophagales
14de1eb186963dff7d89013dcab66acc	0	0	0	27	0	0	Bacteria	Proteobacteria	Deltaproteobacteria	Desulfobacterales	Desulfobacteraceae	Sva0081 sediment group
15019b8dd1e9df6377312000785a881d	0	0	0	15	0	0	Bacteria	Proteobacteria	Gammaproteobacteria
1525bbd646a0ee09f9fa1ac578957c51	43	0	0	0	0	0	Bacteria	Proteobacteria	Alphaproteobacteria	Rhodobacterales	Rhodobacteraceae	Loktanella
153c09333e6a7d53d132474b65032c94	0	0	0	39	0	0	Bacteria	Bacteroidetes	Bacteroidia	Chitinophagales	Saprospiraceae	uncultured	uncultured bacterium
15bc39d349654bf7ccf7b6a9fb3f414b	0	0	0	11	0	0	Bacteria	Proteobacteria	Alphaproteobacteria	Rhodobacterales	Rhodobacteraceae
164a51966384732e9bafe1917b8737b1	53	0	0	0	0	0	Bacteria	Proteobacteria	Alphaproteobacteria	Rhodobacterales	Rhodobacteraceae
16cb465bbd0023f9666577c28c7de6db	0	0	0	9	0	0	Bacteria	Proteobacteria	Gammaproteobacteria	Cellvibrionales	Cellvibrionaceae
16f5759e3aef611937912e66aedbcca1	0	0	0	30	0	0	Bacteria	Bacteroidetes	Bacteroidia	Cytophagales	Flammeovirgaceae
17252c8b8201973439f44e24a5c16ab0	29	0	0	0	0	0	Bacteria	Bacteroidetes	Bacteroidia	Cytophagales	Cyclobacteriaceae	Marinoscillum
1782a64287dc57cbcf372364580bf27a	0	0	0	0	0	49	Bacteria	Actinobacteria	Actinobacteria	Pseudonocardiales	Pseudonocardiaceae	Pseudonocardia
1895bf107ab72c75d327792504548612	0	0	0	42	0	0	Bacteria	Bacteroidetes	Bacteroidia	Flavobacteriales	Cryomorphaceae	uncultured
197aac0d9a04a945b028e5803c8a4724	14	0	0	0	0	0	Bacteria	Proteobacteria	Gammaproteobacteria	Thiohalorhabdales	Thiohalorhabdaceae	Granulosicoccus
1985a842d59d0cbe258396429ac4aacc	0	0	0	52	0	0	Bacteria	Proteobacteria	Alphaproteobacteria	Caulobacterales	Hyphomonadaceae
19aa21b352196a2b3c4af9081b46d87d	0	0	0	0	0	40	Bacteria	Chlamydiae	Chlamydiae	Chlamydiales	Simkaniaceae
1a0f3219a2f98e259b3e31ec91f2c6cd	0	0	0	41	0	0	Bacteria	Bacteroidetes	Bacteroidia	Cytophagales	Microscillaceae	Microscilla
1a1b44e133dd59dddd66a015672af8b3	0	0	0	11	0	0	Bacteria	Proteobacteria	Alphaproteobacteria	Caulobacterales	Parvularculaceae	Parvularcula
1a9701f7e3b3ff3d76933b4d946e787c	0	0	0	20	0	0	Bacteria	Bacteroidetes	Ignavibacteria	OPB56
1bd0c553e755b40f0c4b7e7c699633dd	0	0	0	27	0	0	Bacteria	Proteobacteria	Alphaproteobacteria	Rhodobacterales	Rhodobacteraceae
1cd76e8fb5bc0216b58bf14cbcab2acf	0	0	0	22	0	0	Bacteria	Proteobacteria	Alphaproteobacteria	Thalassobaculales	uncultured	uncultured bacterium
1ce5741f723f0616426405df68121d76	0	0	0	22	0	0	Bacteria	Bacteroidetes	Bacteroidia	Cytophagales	Cyclobacteriaceae	Fabibacter
1d0f54e07a648d16003f61c3c365ac52	0	65	0	0	0	0	Bacteria	Proteobacteria	Alphaproteobacteria	Rickettsiales	SM2D12
1d4e14a5cfc5be0e6ecebb36d3982d91	0	0	0	9	0	0	Bacteria	Bacteroidetes	Bacteroidia	Cytophagales	Cyclobacteriaceae	uncultured	uncultured bacterium
1df023e4ebe10e525fcb8005bbf75f53	0	0	0	20	0	0	Bacteria	Proteobacteria	Alphaproteobacteria	Rhizobiales	Stappiaceae
1e79c68cca293da09cc647aa51a280a6	0	0	0	85	0	0	Bacteria	Proteobacteria	Gammaproteobacteria	KI89A clade	uncultured bacterium
1eb6e98a9245952d193328d7083d8a6f	0	0	0	32	0	0	Bacteria	Proteobacteria	Gammaproteobacteria	Gammaproteobacteria Incertae Sedis	Unknown Family	uncultured
1f292bfc3910b9758aff639d6fc7867d	0	0	0	14	0	0	Bacteria	Proteobacteria	Gammaproteobacteria	Alteromonadales	Alteromonadaceae
1f7e1656f81e8dadb7ebd7bf84b72ae2	0	0	0	28	0	0	Bacteria	Bacteroidetes	Bacteroidia	Flavobacteriales	Cryomorphaceae	uncultured
1fbf04c1739f7f059e9dfeba4dd32dcd	0	0	0	21	0	0	Bacteria	Planctomycetes	vadinHA49	uncultured bacterium
20637ce9a99eed4f9b4f93327dc99763	0	373	0	0	0	0	Bacteria	Proteobacteria	Alphaproteobacteria	Rhodobacterales	Rhodobacteraceae
21e3881ec3936f67d5a7cc3174eeaf18	0	0	0	24	0	0	Bacteria	Proteobacteria	Alphaproteobacteria	Rickettsiales	Mitochondria	uncultured bacterium
22b9f2d542d70d885601fc670ff93a1b	0	0	0	11	0	0	Bacteria	Bacteroidetes	Bacteroidia	Flavobacteriales
233b821172d52757695890d79c1bc66e	0	0	0	12	0	0	Bacteria	Proteobacteria	Alphaproteobacteria	Rhodospirillales	Terasakiellaceae	uncultured	uncultured bacterium
2379ac9e28e04c8a00a81f19d101b1cc	0	0	0	109	0	0	Bacteria	Bacteroidetes	Bacteroidia	Flavobacteriales	Flavobacteriaceae	Tenacibaculum
23d2440d3f038be62c36168e5040e316	0	0	0	0	324	0	Bacteria	Epsilonbacteraeota	Campylobacteria	Campylobacterales	Arcobacteraceae	Arcobacter	uncultured bacterium
24620612f4bbe0dbee64ebb58278caa7	0	0	0	16	0	0	Bacteria	Proteobacteria	Gammaproteobacteria	KI89A clade	uncultured bacterium
24b85c32a5a497fad6c0c71c09a9e832	0	0	0	71	0	0	Bacteria	Bacteroidetes	Bacteroidia	Chitinophagales	Saprospiraceae	Lewinella	uncultured bacterium
2508e660f5d9ee0994365656edd64cf3	53	0	0	0	0	0	Bacteria	Proteobacteria	Gammaproteobacteria	Oceanospirillales	Alcanivoracaceae	Alcanivorax
25b414b09c2b128682c0b923ea21623c	0	0	0	14	0	0	Bacteria	Proteobacteria	Deltaproteobacteria	Bradymonadales
25b905a85d1b7a3a05fe51238343e42b	0	0	0	23	0	0	Bacteria	Proteobacteria	Alphaproteobacteria	Rhizobiales
262ef8957af6c83b3f620f72299f572d	0	0	0	28	0	0	Bacteria	Bacteroidetes	Bacteroidia	Flavobacteriales	Cryomorphaceae
28bb1c40e13913f1f3081e646e9cc9c4	0	0	0	12	0	0	Bacteria	Proteobacteria	Gammaproteobacteria	Chromatiales
2990b2946160109cb865732257912084	0	0	0	0	0	27	Bacteria	Firmicutes	Bacilli	Bacillales	Bacillaceae	Bacillus
29918f3a7afb3d2092a23578f3b04191	0	0	0	31	0	0	Bacteria	Proteobacteria	Gammaproteobacteria	Alteromonadales	Alteromonadaceae
29b6e9650c1f35a6a0621b0cc4e2e7f7	0	0	0	509	0	0	Bacteria	Bacteroidetes	Bacteroidia	Cytophagales	Cyclobacteriaceae	Ekhidna
29edc8876295037db3cc783c14390d1b	0	0	0	19	0	0	Bacteria	Proteobacteria	Alphaproteobacteria	Rhodobacterales	Rhodobacteraceae
29f19f87bbb88f9138b3602f2e2e7977	0	0	0	39	0	0	Bacteria	Bacteroidetes	Bacteroidia	Cytophagales	Cyclobacteriaceae	uncultured	uncultured bacterium
2a6a7964a9d63f1c119651c2ee603cc9	0	0	0	31	0	0	Bacteria	Proteobacteria	Alphaproteobacteria	Rhodobacterales	Rhodobacteraceae
2b0189680ec95bd71ee9d30733c38463	0	0	0	18	0	0	Bacteria	Bacteroidetes	Bacteroidia	Chitinophagales	Saprospiraceae	Lewinella	uncultured bacterium
2b5701946b3f9a9a673fe2cfbd2298ed	0	0	0	24	0	0	Bacteria	Proteobacteria	Gammaproteobacteria	uncultured	uncultured bacterium
2b85574c95ea49081b439adaf6bdd8d8	0	0	0	0	80	0	Bacteria	Epsilonbacteraeota	Campylobacteria	Campylobacterales	Thiovulaceae	Sulfurimonas
2da43daa8a448156d1d6677122bc130b	15	0	0	0	0	0	Bacteria	Proteobacteria	Alphaproteobacteria	Rhodospirillales	Magnetospiraceae	uncultured
2de61e33c75e7f0960be002bedf0db52	0	0	0	21	0	0	Bacteria	Bacteroidetes	Bacteroidia	Cytophagales	Cyclobacteriaceae	Marinoscillum
2dee65b7c60000af7473184e2b988444	0	0	0	21	0	0	Bacteria	Bacteroidetes	Bacteroidia
2e7fe1c2e95589f11469ee96beb18f9e	0	0	0	55	0	0	Bacteria	Proteobacteria	Gammaproteobacteria	Cellvibrionales	Halieaceae	Halioglobus	uncultured bacterium
2eb9652fb03316633d0c286a15b03ed0	0	0	0	0	146	0	Bacteria	Proteobacteria	Deltaproteobacteria	NB1-j	uncultured bacterium
2f1546afe9cff19313c855c63ae194d2	0	133	0	0	0	0	Bacteria	Proteobacteria	Alphaproteobacteria	Rhizobiales	Beijerinckiaceae	Methylobacterium	uncultured bacterium
2f7b3351622fadf0cfc0f7941c90122c	0	0	0	35	0	0	Bacteria	Proteobacteria	Deltaproteobacteria	Myxococcales	Nannocystaceae	Nannocystis
2f932cb8a1841f206f5f30ecd3315345	33	0	0	0	0	0	Bacteria	Proteobacteria	Gammaproteobacteria	Salinisphaerales	Solimonadaceae	Polycyclovorans	uncultured bacterium
2f9bf61a01c7e8354d4842171d9a7f76	0	0	0	32	0	0	Bacteria	Proteobacteria	Alphaproteobacteria	Rhodobacterales	Rhodobacteraceae
2fe704d6a26f2f44b2a4171e6c822554	0	0	0	23	0	0	Bacteria	Proteobacteria	Gammaproteobacteria	Gammaproteobacteria Incertae Sedis	Unknown Family	uncultured	uncultured bacterium
2ffff8f3bd32386570e699ed27543df8	0	0	0	0	266	0	Bacteria	Proteobacteria	Deltaproteobacteria	SAR324 clade(Marine group B)	uncultured bacterium
309fa6c0c648fa0264d73fc75ffb2bbc	0	0	0	22	0	0	Bacteria	Proteobacteria	Alphaproteobacteria	Rhodobacterales	Rhodobacteraceae
312967463614567cd3b83eb59c0c7599	0	0	0	14	0	0	Bacteria	Proteobacteria	Alphaproteobacteria	Rhodobacterales	Rhodobacteraceae
31aca5a078d9dc77dcd5c6b975ee4649	84	0	0	0	0	0	Bacteria	Bacteroidetes	Bacteroidia	Cytophagales	Cyclobacteriaceae	uncultured
31aca886b2fb9126cec93afe94709f19	0	0	17	0	0	0	Bacteria	Proteobacteria	Deltaproteobacteria	SAR324 clade(Marine group B)	uncultured bacterium
31b5b8967f94035775596aa3d4fa7794	32	0	0	0	0	0	Bacteria	Proteobacteria	Alphaproteobacteria	Thalassobaculales	Nisaeaceae
31c3299c122884b259c89a87e14a6e2f	138	0	0	0	0	0	Bacteria	Chlamydiae	Chlamydiae	Chlamydiales	Simkaniaceae	Candidatus Rhabdochlamydia
323ff661e69d48fadb53c00010af648e	0	0	0	28	0	0	Bacteria	Proteobacteria	Gammaproteobacteria	Alteromonadales	Alteromonadaceae
3350e4b25ae45a2b8333d0fdd417cf3f	0	0	0	18	0	0	Bacteria	Proteobacteria	Alphaproteobacteria	Rhizobiales
3351d7a36dad834d3fc8a0f04e71febc	0	0	0	39	0	0	Bacteria	Bacteroidetes	Bacteroidia	Flavobacteriales	Flavobacteriaceae	Kordia
337743c82c0d45c9bf265388ca0d9fc1	0	0	0	31	0	0	Bacteria	Proteobacteria	Alphaproteobacteria	Rhodobacterales	Rhodobacteraceae	Ruegeria
33d5c587241259041649499b5ed6ea96	0	0	0	22	0	0	Bacteria	Bacteroidetes	Bacteroidia	Flavobacteriales	Cryomorphaceae	uncultured
33eaf5912a64fdf06dac125f34547c42	0	0	0	0	147	0	Bacteria	Proteobacteria	Alphaproteobacteria	Rhodospirillales	Magnetospiraceae	Magnetovibrio	uncultured bacterium
34156cf07a0515298942f25567d5bc71	0	0	0	72	0	0	Bacteria	Bacteroidetes	Bacteroidia	Cytophagales	Amoebophilaceae	uncultured	uncultured organism
34d5b4ee233128ed5683d3ea8bc5112d	0	0	0	37	0	0	Bacteria	Proteobacteria	Alphaproteobacteria	Rhodobacterales	Rhodobacteraceae
358bca6ae6179343d20055267bf6b1d7	0	0	18	0	0	0	Bacteria	Proteobacteria	Deltaproteobacteria	Desulfovibrionales	Desulfovibrionaceae	Desulfovibrio
35bf92070c51ac840c1f394883278f6c	0	0	0	16	0	0	Bacteria	Bacteroidetes	Bacteroidia	Cytophagales	Cyclobacteriaceae
35dacc2adda32039163c74da87e15a07	0	0	0	17	0	0	Bacteria	Proteobacteria	Deltaproteobacteria	Bdellovibrionales	Bacteriovoracaceae	Peredibacter	uncultured Bacteriovorax sp.
36e2c87bc58e41ec8ebf2c60f01d112f	0	0	122	0	0	0	Bacteria	Bacteroidetes	Bacteroidia	Cytophagales	Cyclobacteriaceae	uncultured
379284c6dd518ae00380e512727fa298	0	0	0	14	0	0	Bacteria	Proteobacteria	Deltaproteobacteria	Desulfobacterales	Desulfobacteraceae	Sva0081 sediment group	uncultured delta proteobacterium
379b089f4a5eaa515f972aaa05028892	0	0	0	44	0	0	Bacteria	Proteobacteria	Gammaproteobacteria	Chromatiales	Chromatiaceae	Halochromatium
380170240564d26e177af9c1f5201b64	0	0	0	10	0	0	Bacteria	Proteobacteria	Gammaproteobacteria	KI89A clade	uncultured bacterium
3886b350a7875d77e8c16df1c659cdec	0	0	0	17	0	0	Bacteria	Proteobacteria	Deltaproteobacteria	NB1-j
3961e0db5c31aa7ca311ff44c2099637	0	0	0	52	0	0	Bacteria	Proteobacteria	Deltaproteobacteria	Desulfobacterales	Desulfobacteraceae	Sva0081 sediment group	uncultured delta proteobacterium
39b6904e05ff68152a22451d768cd885	0	0	0	64	0	0	Bacteria	Proteobacteria	Alphaproteobacteria	Rhodobacterales	Rhodobacteraceae
3a2f58403476e40834e6a43df67cba19	0	0	0	12	0	0	Bacteria	Acidobacteria	Subgroup 22	uncultured bacterium
3a6d269d62e7d8d32f48f31a44af7001	0	0	0	14	0	0	Bacteria	Bacteroidetes	Bacteroidia	Cytophagales	Cyclobacteriaceae
3b0eb7fb86a8135d177c0232b453194f	10	0	0	0	0	0	Bacteria	Bacteroidetes	Rhodothermia	Balneolales	Balneolaceae
3c53bc5343a78b4f64aeb0dc91ec72c6	0	0	0	0	238	0	Bacteria	Proteobacteria	Alphaproteobacteria
3c5e6b3b80fd3e11b9ab5b41b329e571	0	0	0	20	0	0	Bacteria	Bacteroidetes	Bacteroidia	Cytophagales	Cyclobacteriaceae	Fulvivirga
3ca4a7ea6827ebf50cda49810a426823	45	0	0	0	0	0	Bacteria	Planctomycetes	OM190	uncultured planctomycete
3ca735cf26d01c5f56fa21876264856a	0	0	0	23	0	0	Bacteria	Bacteroidetes	Bacteroidia	Cytophagales	Cyclobacteriaceae	Ekhidna
3d73edb071a057f7d336e3229da6209c	0	0	0	25	0	0	Bacteria	Proteobacteria	Alphaproteobacteria	Rhodobacterales	Rhodobacteraceae
3db24f60aac64612a07240925b0f7fa7	0	0	0	9	0	0	Bacteria	Proteobacteria	Alphaproteobacteria	Rhodobacterales	Rhodobacteraceae	Tropicimonas
3e3c8fd67efce3492830f895771da238	0	0	0	43	0	0	Bacteria	Proteobacteria	Gammaproteobacteria	Alteromonadales	Alteromonadaceae
3e7e94d6ff5efb9a03e1056b06942e74	0	0	0	32	0	0	Bacteria	Bacteroidetes	Bacteroidia	Flavobacteriales	Crocinitomicaceae	Crocinitomix	uncultured bacterium
3ec04a4bb3804fb6dcd353e0d3aceff3	0	0	0	17	0	0	Bacteria	Bacteroidetes	Bacteroidia	Flavobacteriales	Flavobacteriaceae	Kordia
3f71ad70362398423465c58ec6feeef0	0	0	0	13	0	0	Bacteria	Proteobacteria	Gammaproteobacteria
3f795be7173b5aef37476d2ba9694849	0	0	0	23	0	0	Bacteria	Bacteroidetes	Bacteroidia	Cytophagales	Cyclobacteriaceae	uncultured
418d47ac07e522835e874f7357a0d2d7	0	0	0	34	0	0	Bacteria	Bacteroidetes	Bacteroidia	Flavobacteriales	Flavobacteriaceae	Psychroflexus	uncultured organism
41993161a5aa2934b29eebde670d7779	0	0	0	18	0	0	Bacteria	Bacteroidetes	Bacteroidia	Chitinophagales	Saprospiraceae
41a4e8288c797a06617ca645237c25b7	0	0	0	14	0	0	Bacteria	Proteobacteria	Deltaproteobacteria	Myxococcales	P3OB-42
4218f75266ab02dfd1fa12efee6dd7a7	0	0	0	19	0	0	Bacteria	Bacteroidetes	Rhodothermia	Balneolales	Balneolaceae	uncultured	uncultured bacterium
4348b7e1d4ec34acb80f1f6973a8d066	0	0	0	25	0	0	Bacteria	Bacteroidetes	Bacteroidia	Flavobacteriales	NS9 marine group	uncultured marine bacterium
43cd3c9dd2d28e6aa9b66e21fa60e510	41	0	0	0	0	0	Bacteria	Proteobacteria	Alphaproteobacteria	Rhodobacterales	Rhodobacteraceae	Loktanella	uncultured bacterium
43f8eb2ddacfde8c1c1dfd5e05cd6e47	0	0	0	26	0	0	Bacteria	Proteobacteria	Gammaproteobacteria	Alteromonadales	Alteromonadaceae	Alteromonas
456c4b15a7b57b993af09f2ef702d6f4	0	0	0	43	0	0	Bacteria	Proteobacteria	Alphaproteobacteria	Rhodobacterales	Rhodobacteraceae
45b912b7811e2b16be451b1448913871	0	0	0	11	0	0	Bacteria	Proteobacteria	Deltaproteobacteria	Bdellovibrionales	Bacteriovoracaceae	Peredibacter	uncultured Bacteriovorax sp.
45e73ec959384b8b30bea5b0d6ea6f7e	0	0	0	27	0	0	Bacteria	Proteobacteria	Gammaproteobacteria	Alteromonadales	Alteromonadaceae
4622d7b094a1a1e3c55cccccef1c1b70	0	0	0	27	0	0	Bacteria	Bacteroidetes	Bacteroidia	Flavobacteriales	Cryomorphaceae	uncultured
465a9cc31ec0c22ac268bb9693b2c0dd	0	0	0	16	0	0	Bacteria	Proteobacteria	Gammaproteobacteria
4694e00dbc6351f5a714acaaeea788b5	0	0	0	15	0	0	Bacteria	Chlamydiae	Chlamydiae	Chlamydiales
4696d25a185b9d0ac27aa86cfd1d051f	0	0	0	0	178	0	Bacteria	Proteobacteria	Alphaproteobacteria	Rhodospirillales	Rhodopirillaceae	Defluviicoccus
46dc270c9e5fbf23439ecf6a8c38285d	0	0	0	24	0	0	Bacteria	Proteobacteria	Alphaproteobacteria	Thalassobaculales	uncultured
470b5d106ce147e24ca956934bf328b3	0	0	0	11	0	0	Bacteria	Bacteroidetes	Bacteroidia	Cytophagales	Cyclobacteriaceae	Algoriphagus
47d42aaa6ea428cc28e06c991fb9eabf	41	0	0	0	0	0	Bacteria	Proteobacteria	Alphaproteobacteria
482fd8af8e64e793f99999beb479dba7	0	0	0	22	0	0	Bacteria	Proteobacteria	Alphaproteobacteria	Thalassobaculales	uncultured	uncultured organism
48bc5b643fa40a9f26be33d1031f5694	0	0	0	33	0	0	Bacteria	Bacteroidetes	Bacteroidia	Flavobacteriales	Flavobacteriaceae
48eeda14b135d5a2847017c94aec8ff3	0	0	0	36	0	0	Bacteria	Bacteroidetes	Bacteroidia	Flavobacteriales	NS9 marine group	uncultured bacterium
494bdd7b60843b8ad64559130f20f288	0	0	0	28	0	0	Bacteria	Proteobacteria	Alphaproteobacteria	Thalassobaculales	uncultured
4982c7f53da94c34164061c3096dfcc8	0	0	0	19	0	0	Bacteria	Chlamydiae	Chlamydiae	Chlamydiales
49eee05cb4ee6c9354c011f341cc4cba	0	0	0	146	0	0	Bacteria	Bacteroidetes	Bacteroidia	Cytophagales	Cyclobacteriaceae	Marinoscillum
4a120231fda244cc8149a0f2dc524c60	0	0	0	16	0	0	Bacteria	Planctomycetes	vadinHA49	uncultured organism
4a9e6a81d2e13aaa1eb913338ea820fe	0	0	0	17	0	0	Bacteria	Proteobacteria	Deltaproteobacteria	Myxococcales	Sandaracinaceae	Sandaracinus	uncultured bacterium
4ae673f811646ce3a7d51b5efb9282b0	19	0	0	0	0	0	Bacteria	Proteobacteria	Alphaproteobacteria	Rhizobiales	Rhizobiaceae	Mesorhizobium
4b5721fa55b2bc5ae6abdb43c4cce92e	0	0	0	8	0	0	Bacteria	Bacteroidetes	Bacteroidia	Cytophagales	Flammeovirgaceae	uncultured	uncultured bacterium
4b9216c8489cf0657123939c270f5120	22	0	0	0	0	0	Bacteria	Bacteroidetes	Bacteroidia	Flavobacteriales	NS7 marine group
4be04374c6185f135984cc9bd747e821	0	0	0	24	0	0	Bacteria	Proteobacteria	Alphaproteobacteria	Puniceispirillales	uncultured
4d1841d1a905fe91d1bd4ed4b6798756	0	0	0	24	0	0	Bacteria	Kiritimatiellaeota	Kiritimatiellae	WCHB1-41	uncultured bacterium
4e92879dbfae8ce126c4e0fe68bd058b	0	0	0	52	0	0	Bacteria	Proteobacteria	Gammaproteobacteria	Alteromonadales	Alteromonadaceae
4fef185d0d289a038c28aad93aedb0e1	0	0	0	95	0	0	Bacteria	Bacteroidetes	Bacteroidia	SM1A07	uncultured organism
504958aa9eed6b20096bb7bdbf79b01c	0	0	0	24	0	0	Bacteria	Proteobacteria	Alphaproteobacteria	Rhodobacterales	Rhodobacteraceae
509149cb858971777eed854d71df896e	0	0	0	79	0	0	Bacteria	Proteobacteria	Gammaproteobacteria	Beggiatoales	Beggiatoaceae
50b1e28dc4ec1a71bde468b1eff313da	0	0	0	8	0	0	Bacteria	Bacteroidetes	Bacteroidia	Cytophagales	Cyclobacteriaceae	Tunicatimonas
519fa8814f44b572915894e4c569543a	0	0	0	16	0	0	Bacteria	Acidobacteria	Subgroup 22	uncultured bacterium
522b37b20d14592935b88c3ec6946f5b	0	0	0	20	0	0	Bacteria	Bacteroidetes	Bacteroidia	Chitinophagales	Saprospiraceae
5275dc76540de2eabc085f82df416309	0	0	0	20	0	0	Bacteria	Proteobacteria	Alphaproteobacteria	Rhodobacterales	Rhodobacteraceae	uncultured
52cec214b1253c7fdb5df26e24cdb29b	0	0	0	13	0	0	Bacteria	Proteobacteria	Alphaproteobacteria	Micavibrionales	Micavibrionaceae	uncultured	uncultured bacterium
537d90470f64ca9d0d3b2cc66f9a9f50	0	0	0	15	0	0	Bacteria	Bacteroidetes	Bacteroidia	Chitinophagales	uncultured	uncultured organism
537eb116f2b940c7d11ac83fb3dc9dde	0	0	0	49	0	0	Bacteria	Proteobacteria	Gammaproteobacteria	Beggiatoales	Beggiatoaceae	Thioflexothrix
53a3096fdad3c0db977d29679d0b5808	0	0	0	23	0	0	Bacteria	Bacteroidetes	Bacteroidia	Chitinophagales	uncultured	uncultured organism
53b0dc857ce863e4cd26cf9f2670d677	0	0	0	28	0	0	Bacteria	Bacteroidetes	Bacteroidia	Sphingobacteriales	Sphingobacteriaceae	Pedobacter
53c6b055f2b456d97601db4c4cad7082	0	0	0	17	0	0	Bacteria	Proteobacteria	Deltaproteobacteria	Myxococcales	Blfdi19	uncultured bacterium
53d087b0864767e51f474b67ca399ba1	0	0	0	15	0	0	Bacteria	Proteobacteria	Gammaproteobacteria	KI89A clade	uncultured bacterium
5448273ded90f720c6a9a53c63801ef5	0	0	0	21	0	0	Bacteria	Proteobacteria	Deltaproteobacteria	Myxococcales	P3OB-42
5485d69b76b8aaaacee760211ce990a1	0	0	0	37	0	0	Bacteria	Bacteroidetes	Bacteroidia	Cytophagales	Flammeovirgaceae	Rapidithrix
54a456cb60017dc1676a3731fa77d747	0	0	0	39	0	0	Bacteria	Proteobacteria	Deltaproteobacteria	Bradymonadales
54bfe3b4c0a2b3309942acb5872c579e	0	0	0	11	0	0	Bacteria	Proteobacteria	Gammaproteobacteria	Alteromonadales	Alteromonadaceae	Agaribacter
550e09a48eab194951bb0fc189eabc5b	0	0	18	0	0	0	Bacteria	Proteobacteria	Gammaproteobacteria	Alteromonadales	Shewanellaceae	Shewanella
55ced119cc371f0990440d5c06029ca2	0	0	0	28	0	0	Bacteria	Bacteroidetes	Bacteroidia	Flavobacteriales	Flavobacteriaceae
55d303735a7a7a79b83258ac11150bae	135	0	0	0	0	0	Bacteria	Proteobacteria	Gammaproteobacteria	Thiohalorhabdales	Thiohalorhabdaceae	Granulosicoccus
5680cbf8428a63a73a58096d19f8a20c	0	0	0	17	0	0	Bacteria	Proteobacteria	Gammaproteobacteria
56b7d5d8c4b1075c27353b9d2409db3e	0	0	0	0	258	0	Bacteria	Proteobacteria	Deltaproteobacteria	Desulfobacterales	Desulfobulbaceae
573608fc2544506ed24b0f26067823e5	0	0	0	20	0	0	Bacteria	Acidobacteria	Subgroup 22	uncultured bacterium
5971c9c320ab7203042f10eb11379048	0	0	0	22	0	0	Bacteria	Proteobacteria	Alphaproteobacteria	Rhizobiales	Hyphomicrobiaceae	Hyphomicrobium
5ab5aae7a14e1e80d46f04c8f7444c4a	0	0	0	12	0	0	Bacteria	Proteobacteria	Gammaproteobacteria	Cellvibrionales	Halieaceae	Pseudohaliea	uncultured organism
5c63d80fa444d9b84ef7bdc1559b4dbc	0	0	0	49	0	0	Bacteria	Bacteroidetes	Bacteroidia	Chitinophagales	Saprospiraceae	Lewinella
5ce5db35b791495d9f55f4650abd0b16	0	0	0	27	0	0	Bacteria	Proteobacteria	Alphaproteobacteria	Rhodobacterales	Rhodobacteraceae	uncultured
5d8b9b2471a5a836415d0a0c9b6d69e9	0	0	0	13	0	0	Bacteria	Proteobacteria	Alphaproteobacteria	Micavibrionales	uncultured	uncultured bacterium
5d9f87df5267a0f6f0be66c59d3e530d	0	0	0	26	0	0	Bacteria	Proteobacteria	Alphaproteobacteria	Alphaproteobacteria Incertae Sedis	Unknown Family	uncultured
5da5f61e18aac77b5b958d7ffe25958a	0	0	0	31	0	0	Bacteria	Bacteroidetes	Bacteroidia	Flavobacteriales	Flavobacteriaceae
5db979a11a231302f46e6615483b4a30	0	0	0	76	0	0	Bacteria	Proteobacteria	Gammaproteobacteria	Alteromonadales	Alteromonadaceae
5dee7deddd449cbbfbceedff634e765e	0	94	0	0	0	0	Bacteria	Proteobacteria	Alphaproteobacteria	Rhodospirillales	Rhodospirillaceae	Roseospira
5e1c7e86d4c22baaf4cee8a271badea9	0	72	0	0	0	0	Bacteria	Proteobacteria	Deltaproteobacteria	Myxococcales	P3OB-42
5e7369f5171ed96521582dcd11cd5eca	0	0	0	0	218	0	Bacteria	Spirochaetes	Spirochaetia	Spirochaetales	Spirochaetaceae	Spirochaeta 2
5f3f9aa4a0e8a74c03801745a4cbb16a	0	0	0	24	0	0	Bacteria	Proteobacteria	Alphaproteobacteria	Rhodobacterales	Rhodobacteraceae
5ff85ac79c62221486d779f27e0bbe27	46	0	0	0	0	0	Bacteria	Proteobacteria	Deltaproteobacteria	Desulfobacterales	Desulfobacteraceae	uncultured	uncultured bacterium
60a03d1c4c45eb6be7178f7997d2bccd	0	0	0	10	0	0	Bacteria	Proteobacteria	Alphaproteobacteria	Thalassobaculales
614535d0c21104961574954e5ca57cd4	0	0	0	14	0	0	Bacteria	Proteobacteria	Gammaproteobacteria
616f316210a60a2f63d5736e532f35b0	0	0	0	71	0	0	Bacteria	Bacteroidetes	Bacteroidia	Flavobacteriales	Flavobacteriaceae
6201c1a4c62dceaf58a46db813717878	0	0	0	8	0	0	Bacteria	Planctomycetes	vadinHA49
62b7f8e8aa2c1c77aa5813e0a2394cfc	0	0	0	52	0	0	Bacteria	Proteobacteria	Gammaproteobacteria	Alteromonadales	Alteromonadaceae
62f3275428687d45bfeb553231c0b4f7	44	0	0	0	0	0	Bacteria	Proteobacteria	Deltaproteobacteria	Bdellovibrionales	Bacteriovoracaceae	Peredibacter
63babf55279f28c45cdb1afeaa4435f4	0	0	0	53	0	0	Bacteria	Proteobacteria	Alphaproteobacteria	Rhodobacterales	Rhodobacteraceae
6452ca03d6298e615579d46e753d43a4	0	0	0	28	0	0	Bacteria	Proteobacteria	Gammaproteobacteria
64bcb4d729eba19fe80c15b52ad55fac	0	0	0	0	323	0	Bacteria	Fusobacteria	Fusobacteriia	Fusobacteriales	Leptotrichiaceae
64d1fddace6369455ac1e19ff14787ab	0	0	0	16	0	0	Bacteria	Bacteroidetes	Bacteroidia	Flavobacteriales	Flavobacteriaceae
653faf421132cae1986423729e115ea0	0	0	0	393	0	0	Bacteria	Bacteroidetes	Bacteroidia	Chitinophagales	Saprospiraceae	uncultured	uncultured bacterium
654ec7b3ac0df316a6c9db3a43a7553b	0	0	0	16	0	0	Bacteria	Proteobacteria	Deltaproteobacteria	Bdellovibrionales	Bdellovibrionaceae	Bdellovibrio	uncultured bacterium
65aaf42be102b511fa5ce94dfca49f52	0	0	0	0	287	0	Bacteria	Proteobacteria	Gammaproteobacteria	Salinisphaerales	Salinisphaeraceae	Salinisphaera
65cbbf6f1cf78082c07a291ea2a8ed13	0	0	0	29	0	0	Bacteria	Bacteroidetes	Bacteroidia	Chitinophagales	uncultured	uncultured organism
65df458d9db6980900296a8ba395230e	0	0	0	29	0	0	Bacteria	Bacteroidetes	Bacteroidia	Cytophagales	Cyclobacteriaceae	Marinoscillum
661290f570abb1503cddc4f4c982f944	0	0	0	21	0	0	Bacteria	Proteobacteria	Alphaproteobacteria	Rhodobacterales	Rhodobacteraceae
6687142e870cf14aa8cf5ff5c6d74235	0	0	0	21	0	0	Bacteria	Proteobacteria	Alphaproteobacteria	Rhodospirillales
66afc3eb26491a5178a782314716f9d9	0	0	32	0	0	0	Bacteria	Proteobacteria	Gammaproteobacteria	Alteromonadales	Alteromonadaceae	Alteromonas
66d24c15565cacc6e7c6ac00314cf0d3	0	0	0	13	0	0	Bacteria	Bacteroidetes	Bacteroidia	Flavobacteriales	Flavobacteriaceae
67c807739df0c389dae8d1381e93e108	0	0	0	20	0	0	Bacteria	Proteobacteria	Alphaproteobacteria	Micavibrionales	Micavibrionaceae	uncultured
68074b3424588616010314fdfe719904	0	0	0	14	0	0	Bacteria	Proteobacteria	Alphaproteobacteria	Rhodobacterales	Rhodobacteraceae	uncultured	uncultured organism
682d3be28a45c10922d913e8a15949ea	0	0	0	0	0	72	Bacteria	Proteobacteria	Alphaproteobacteria	Rhodobacterales	Rhodobacteraceae
683fabca2d430ee3fc914d5c0e54df6d	0	0	0	18	0	0	Bacteria	Proteobacteria	Gammaproteobacteria	Oceanospirillales	Pseudohongiellaceae	Pseudohongiella
693e9dc7f5e978cd07b22a32bcbd695c	0	0	0	38	0	0	Bacteria	Proteobacteria	Alphaproteobacteria	Rhizobiales	Stappiaceae	Labrenzia
69bff4976130dcd162abcf75596a0c77	0	0	0	36	0	0	Bacteria	Proteobacteria	Alphaproteobacteria	Caulobacterales	Hyphomonadaceae	Oceanicaulis	uncultured organism
69c3b93785d6083a2a768128802e9479	0	0	0	39	0	0	Bacteria	Proteobacteria	Deltaproteobacteria	Desulfobacterales	Desulfobacteraceae	Sva0081 sediment group
6ae260c7ec7bc957cc22c0713d34b45f	0	0	0	48	0	0	Bacteria	Bacteroidetes	Rhodothermia	Balneolales	Balneolaceae
6b62696648c7a31a8344360ba173d260	0	0	0	23	0	0	Bacteria	Proteobacteria	Alphaproteobacteria	Rhodobacterales	Rhodobacteraceae
6c6586f552c95169249a2fbf4b6045f1	0	0	0	48	0	0	Bacteria	Bacteroidetes	Bacteroidia	Chitinophagales	uncultured	uncultured organism
6c7eadde14ae417a2fcae1e10781a200	0	0	0	25	0	0	Bacteria	Bacteroidetes	Bacteroidia	Chitinophagales	uncultured
6cdaaf9d89e5dfcdff2a59f5753e5922	0	0	0	30	0	0	Bacteria	Proteobacteria	Gammaproteobacteria	Alteromonadales	Alteromonadaceae
6d31ee3a9634f50f528a5505aeb7ce95	44	0	0	0	0	0	Bacteria	Proteobacteria	Alphaproteobacteria	Tistrellales	Geminicoccaceae	Candidatus Alysiosphaera
6d35822a1b12a420726d991498b7ebca	0	0	0	44	0	0	Bacteria	Bacteroidetes	Bacteroidia	Chitinophagales	Saprospiraceae	uncultured	uncultured bacterium
6d4e9ed02d9b30db53dce8de34f65ac1	0	0	0	22	0	0	Bacteria	Proteobacteria	Alphaproteobacteria	Rhodospirillales
6e3c2a207619735f767792381fac782b	0	0	0	33	0	0	Bacteria	Proteobacteria	Gammaproteobacteria	Alteromonadales	Alteromonadaceae	Aestuariibacter
6e477473234f93ce208dd28d28a48609	0	0	0	42	0	0	Bacteria	Planctomycetes	vadinHA49	uncultured bacterium
6e64607c3432956159fb1b628b6f8e55	0	0	0	0	0	88	Bacteria	Bacteroidetes	Bacteroidia	Cytophagales	Cyclobacteriaceae	Marivirga
6ff0dafa0557837b7d15c233557f3ecf	0	0	0	10	0	0	Bacteria	Proteobacteria	Alphaproteobacteria	Rhodobacterales	Rhodobacteraceae
7085daae59e0baddc118982311cac590	0	0	0	53	0	0	Bacteria	Proteobacteria	Gammaproteobacteria	Gammaproteobacteria Incertae Sedis	Unknown Family	uncultured	uncultured bacterium
70adc924acbeace8d819dbb40066ebaf	0	0	0	35	0	0	Bacteria	Proteobacteria	Alphaproteobacteria	Rhizobiales	Rhizobiaceae
70b9df59544698978eecb150db837663	18	0	0	0	0	0	Bacteria	Firmicutes	Bacilli	Bacillales	Bacillaceae	Bacillus
718c95ac312002448019c2102b422387	0	0	0	50	0	0	Bacteria	Bacteroidetes	Bacteroidia	Cytophagales	Cyclobacteriaceae	Ekhidna
726e7f33e8a1357127e66b2a2f30792c	0	0	0	49	0	0	Bacteria	Bacteroidetes	Bacteroidia	Chitinophagales	Saprospiraceae	uncultured	uncultured bacterium
72f02e48c3ea92a4c8fe79f7bee5737d	54	0	0	0	0	0	Bacteria	Proteobacteria	Gammaproteobacteria	Oceanospirillales	Marinomonadaceae	Marinomonas
73d3412da995ce40b439d955438cf14a	0	0	0	20	0	0	Bacteria	Proteobacteria	Alphaproteobacteria	Micavibrionales	uncultured	uncultured bacterium
751d23135aeb9314426f02983c941b39	21	0	0	0	0	0	Bacteria	Proteobacteria	Alphaproteobacteria	Rhizobiales	Stappiaceae	Labrenzia
761f42214e9edee8f2b1730372ee9c9c	56	0	0	0	0	0	Bacteria	Firmicutes	Bacilli	Lactobacillales	Carnobacteriaceae	Atopostipes
76d4951d59b6057500a951a168713bbf	0	0	0	6	0	0	Bacteria	Proteobacteria	Gammaproteobacteria	Alteromonadales	Alteromonadaceae
76da755fef2540ab7af235d727201d5c	0	0	0	22	0	0	Bacteria	Proteobacteria	Deltaproteobacteria	Desulfobacterales	Desulfobacteraceae	uncultured
76e7f6f8ece87b263b88de3b37e0d7ed	39	0	0	0	0	0	Bacteria	Bacteroidetes	Bacteroidia	Cytophagales	Cyclobacteriaceae
7825ec824c96dc43785097aa0ef6c6de	20	0	0	0	0	0	Bacteria	Proteobacteria	Alphaproteobacteria	Rhodospirillales	Magnetospiraceae	uncultured	uncultured bacterium
782f5bfc639dc080a699b7d67fe7461c	0	0	0	0	159	0	Bacteria	Proteobacteria	Alphaproteobacteria	uncultured	uncultured bacterium
7901a58ff38409a0a068bf75d9038848	0	0	0	24	0	0	Bacteria	Bacteroidetes	Bacteroidia	Flavobacteriales	Flavobacteriaceae	uncultured
794ced8b6230588f95bc005087337018	0	0	0	0	0	112	Bacteria	Proteobacteria	Gammaproteobacteria	Vibrionales	Vibrionaceae	Vibrio
79537bc3c615f223ee5fa9b8faa16e2f	0	0	0	49	0	0	Bacteria	Bacteroidetes	Bacteroidia	Chitinophagales	Saprospiraceae	Lewinella
7a16a08f2b092f17986f302a407435a0	0	0	0	44	0	0	Bacteria	Bacteroidetes	Bacteroidia	Flavobacteriales	Cryomorphaceae	Cryomorpha	uncultured organism
7a8baeace5c3a8648db89e49d45364ad	0	0	0	21	0	0	Bacteria	Bacteroidetes	Bacteroidia	Chitinophagales	Saprospiraceae	uncultured
7aa055790886f7b18cff787c429570aa	57	0	0	0	0	0	Bacteria	Proteobacteria	Alphaproteobacteria	Rhodospirillales	Terasakiellaceae	uncultured
7b3a492ece2121ead295c7676ddd0064	0	0	0	0	397	0	Bacteria	Proteobacteria	Alphaproteobacteria	Rhodovibrionales	Kiloniellaceae	uncultured
7b3ddfaf6f5c4148779f4d3a1b7b88ab	0	0	0	18	0	0	Bacteria	Bacteroidetes	Bacteroidia	Cytophagales	Cyclobacteriaceae	Fabibacter
7bbe3d5b75907999d20556433d881bf9	0	0	0	14	0	0	Bacteria	Bacteroidetes	Bacteroidia	Chitinophagales	uncultured
7c113865e2b9affb2002cd014bc2aa22	0	0	0	13	0	0	Bacteria	Bacteroidetes	Bacteroidia	Chitinophagales	Saprospiraceae
7cb600d7a6026825de23a833483d1a3b	0	0	0	0	0	51	Bacteria	Bacteroidetes	Bacteroidia	Cytophagales	Cyclobacteriaceae	uncultured
7ce95fa4e65444350a12bd72704f7d94	60	0	0	0	0	0	Bacteria	Proteobacteria	Deltaproteobacteria	Bdellovibrionales	Bdellovibrionaceae	Bdellovibrio	uncultured bacterium
7d0ab75ed5bcdfdb1d7f09bd6b5b660d	0	0	0	11	0	0	Bacteria	Proteobacteria	Alphaproteobacteria	Rhodobacterales	Rhodobacteraceae
7df5bc760783fe77be8a212c1a4f1432	0	0	0	21	0	0	Bacteria	Proteobacteria	Alphaproteobacteria	Rhodobacterales	Rhodobacteraceae
7e9e64fcd5f65985bb690dbb855d8add	0	0	0	18	0	0	Bacteria	Bacteroidetes	Bacteroidia	Cytophagales	Flammeovirgaceae	Rapidithrix
7f817c7472e58245fe6fc092fa91c56a	0	0	0	33	0	0	Bacteria	Bacteroidetes	Bacteroidia	Chitinophagales	Saprospiraceae	Portibacter
7fcd4e82b1bcfe8416f7187292eed6cd	0	0	0	0	375	0	Bacteria	Proteobacteria	Gammaproteobacteria	Alteromonadales	Alteromonadaceae	Aestuariibacter
7fe64af181c824667b3c31cf29b02042	0	0	0	33	0	0	Bacteria	Proteobacteria	Gammaproteobacteria	Gammaproteobacteria Incertae Sedis	Unknown Family	uncultured bacterium
80261884616b14961307c2a7b4c9750a	25	0	0	0	0	0	Bacteria	Proteobacteria	Deltaproteobacteria	Bdellovibrionales	Bdellovibrionaceae	Bdellovibrio	uncultured bacterium
8173ad2121070c583a05461ba9ff4d1b	0	0	0	26	0	0	Bacteria	Proteobacteria	Gammaproteobacteria
8180f3c551607d1669c715a3968330cd	0	0	0	15	0	0	Bacteria	Proteobacteria	Gammaproteobacteria	Vibrionales	Vibrionaceae	Vibrio
821c559453736220883e1c34159c9261	0	0	0	38	0	0	Bacteria	Proteobacteria	Gammaproteobacteria	eub62A3
82478e8fb301ff22d975a1a6a5371155	0	0	0	15	0	0	Bacteria	Proteobacteria	Deltaproteobacteria	Bdellovibrionales	Bdellovibrionaceae	OM27 clade	uncultured organism
827c9054e2847177b0282cb8adb0fe99	39	0	0	0	0	0	Bacteria	Proteobacteria	Alphaproteobacteria	Reyranellales	Reyranellaceae	Reyranella	uncultured bacterium
8299df1edecce5b4b3927a7a21bb5d6f	0	0	61	0	0	0	Bacteria	Proteobacteria	Gammaproteobacteria	Alteromonadales	Shewanellaceae	Shewanella
829f9d68d79fb89702e6c179d297843b	0	0	0	13	0	0	Bacteria	Bacteroidetes	Bacteroidia	Cytophagales	Cyclobacteriaceae
82c0ea8c65cc9715f53c8215b1ef7b7f	0	0	0	0	313	0	Bacteria	Proteobacteria	Gammaproteobacteria	Betaproteobacteriales	Burkholderiaceae	Pelomonas	uncultured bacterium
8323ef67972287d7158899813c31638b	0	0	0	26	0	0	Bacteria	Proteobacteria	Alphaproteobacteria	Rhodobacterales	Rhodobacteraceae	uncultured
835726d80c90c94b2bfda924a54b1f53	0	0	0	12	0	0	Bacteria	Proteobacteria	Alphaproteobacteria	Rhodobacterales	Rhodobacteraceae
8363ade8ff6bdd84bbfed687e4e20cf4	0	0	0	68	0	0	Bacteria	Proteobacteria	Alphaproteobacteria	Rhodospirillales
8496c233d6ce87b38ddac2d69e4fcb95	0	0	0	15	0	0	Bacteria	Proteobacteria	Gammaproteobacteria	Cellvibrionales	Halieaceae
85369cf2cb1b3597bf304d0004b0783b	0	0	0	11	0	0	Bacteria	Proteobacteria	Alphaproteobacteria
8560a4d28f6dc11d51d3f51a8c235ceb	0	0	0	0	0	21	Bacteria	Bacteroidetes	Bacteroidia	Flavobacteriales	Flavobacteriaceae	Aquimarina
85b9474b6b9b0b25fcb4d89f5cf2be5c	45	0	0	0	0	0	Bacteria	Proteobacteria	Alphaproteobacteria
85f88c11141882039c83285e70f2b9e1	0	0	27	0	0	0	Bacteria	Proteobacteria	Gammaproteobacteria	Enterobacteriales	Enterobacteriaceae	Proteus
868227016c9290af8b11c841e0300850	0	0	0	16	0	0	Bacteria	Bacteroidetes	Bacteroidia	Cytophagales
87459874ad508c95e7b641f9588834d6	0	0	0	23	0	0	Bacteria	Proteobacteria	Alphaproteobacteria	Rhodobacterales	Rhodobacteraceae	uncultured
87c3b451aa6c180b308f886b40b8b72f	0	0	42	0	0	0	Bacteria	Bacteroidetes	Bacteroidia	Cytophagales	Cyclobacteriaceae	uncultured
8898d8599b12b6bff35a549bd701aeec	0	0	0	40	0	0	Bacteria	Proteobacteria	Alphaproteobacteria	Rhodospirillales	Terasakiellaceae	Terasakiella
8ad17f66a4063b3f11e79d64c8d4544c	0	0	0	19	0	0	Bacteria	Proteobacteria	Gammaproteobacteria	Nitrosococcales	Nitrosococcaceae	AqS1
8b30c158e42c1f17e06a9d883e723f46	0	0	0	0	0	76	Bacteria	Bacteroidetes	Bacteroidia	Sphingobacteriales	Sphingobacteriaceae	Parapedobacter	uncultured bacterium
8b9a974acb96faa11a87e3d3f6a32e99	55	0	0	0	0	0	Bacteria	Proteobacteria	Gammaproteobacteria
8bb839b7a23e6ef4280a26bf257b897e	0	0	0	59	0	0	Bacteria	Proteobacteria	Gammaproteobacteria	Salinisphaerales	Salinisphaeraceae	Salinisphaera
8bebe8d6ce7e1525ba8760e041cf128b	0	0	0	64	0	0	Bacteria	Bacteroidetes	Bacteroidia	Chitinophagales	Saprospiraceae	uncultured
8c119d2c3cda48f06f3ebcc89899bcf9	0	0	0	17	0	0	Bacteria	Bacteroidetes	Bacteroidia	Chitinophagales	uncultured
8cbfd080efe397847b13120e47cefae7	0	0	0	29	0	0	Bacteria	Bacteroidetes	Bacteroidia	Chitinophagales	Saprospiraceae	uncultured	uncultured bacterium
8cc40c37f24d51243c13cae7ef029d01	0	0	0	22	0	0	Bacteria	Bacteroidetes	Rhodothermia	Balneolales	Balneolaceae	Balneola
8d1e399252fe21cc618802fd15f8f0ef	0	0	0	45	0	0	Bacteria	Proteobacteria	Gammaproteobacteria	Alteromonadales	Alteromonadaceae
8fefbab59bfe9551454e8968eca23fb6	0	0	0	43	0	0	Bacteria	Proteobacteria	Alphaproteobacteria	Rhizobiales
9043b6a391b9efb291b612de8cf35fdd	0	0	0	64	0	0	Bacteria	Bacteroidetes	Bacteroidia	Flavobacteriales	Crocinitomicaceae	Fluviicola
9058d8bbfa58293b9d71fc646d2ffb00	0	0	0	23	0	0	Bacteria	Proteobacteria	Gammaproteobacteria	Cellvibrionales	Halieaceae	Luminiphilus
9065f05184a6bc348cfd17dfc13344ed	0	0	0	0	74	0	Bacteria	Marinimicrobia (SAR406 clade)
90b51f3f320758c129c86c26be26ddc8	0	0	0	20	0	0	Bacteria	Bacteroidetes	Rhodothermia	Balneolales	Balneolaceae	Balneola
90f300f755dac59a2e09c326dadbb2ec	0	0	0	21	0	0	Bacteria	Proteobacteria	Alphaproteobacteria	Rhodospirillales	Terasakiellaceae	Terasakiella
91b2d3f94fbd925f61465f3c3002303c	0	0	0	30	0	0	Bacteria	Proteobacteria	Alphaproteobacteria
91b462ff3db3b00a56e9b6435199d4bd	0	0	0	33	0	0	Bacteria	Proteobacteria	Deltaproteobacteria	Myxococcales	P3OB-42	uncultured bacterium
91da2a69891ba71f90cff8c2fee0b51f	0	0	0	25	0	0	Bacteria	Proteobacteria	Deltaproteobacteria	Bdellovibrionales	Bdellovibrionaceae	OM27 clade
9250e4443c26076dfdc4db3945aad04e	0	0	0	27	0	0	Bacteria	Proteobacteria	Deltaproteobacteria	Bdellovibrionales	Bacteriovoracaceae	Peredibacter	uncultured bacterium
92c9762e0e57f882ec7baaf085f4f7c6	38	0	0	0	0	0	Bacteria	Proteobacteria	Alphaproteobacteria	Sphingomonadales	Sphingomonadaceae	Sphingomonas	uncultured bacterium
930046a869df87ab3587fa7e78f2e077	0	0	0	2205	0	0	Bacteria	Proteobacteria	Alphaproteobacteria	Rhodobacterales	Rhodobacteraceae
934b02dad6e78f64f06eeeb7bcac3906	0	0	0	19	0	0	Bacteria	Proteobacteria	Deltaproteobacteria	Bdellovibrionales	Bacteriovoracaceae
936dd328a666a95cc85eef594904ac3b	0	0	0	34	0	0	Bacteria	Proteobacteria	Alphaproteobacteria	Rhodobacterales	Rhodobacteraceae
93c362a18799e5720da3b0d97b6905f9	0	0	0	16	0	0	Bacteria	Bacteroidetes	Bacteroidia	Chitinophagales	Saprospiraceae
93cc279a4d2f68e8bfd075aff5035ff7	0	0	0	80	0	0	Bacteria	Bacteroidetes	Bacteroidia	Flavobacteriales	Flavobacteriaceae
93ed26067037413ec153998a715f9144	0	0	0	73	0	0	Bacteria	Bacteroidetes	Bacteroidia	Chitinophagales	Saprospiraceae	uncultured	uncultured bacterium
945328aa5bbdeb1871c10914912bee6f	0	0	0	30	0	0	Bacteria	Proteobacteria	Deltaproteobacteria	Bdellovibrionales	Bdellovibrionaceae	Bdellovibrio	uncultured bacterium
9463d8a6ba3225c14681c369efd787b8	0	0	0	17	0	0	Bacteria	Proteobacteria	Deltaproteobacteria	Myxococcales	P3OB-42
9499d7e8f1331869b3e66d2b125b109c	0	0	0	36	0	0	Bacteria	Proteobacteria	Gammaproteobacteria	Cellvibrionales	Halieaceae	Pseudohaliea	uncultured organism
94c2d387de43fcdd31f5d64c7d941c8f	0	0	0	10	0	0	Bacteria	Proteobacteria	Deltaproteobacteria	Bdellovibrionales	Bdellovibrionaceae	Bdellovibrio	uncultured organism
9513cde153ee9454e1d4d375364edb4f	0	0	0	10	0	0	Bacteria	Proteobacteria	Gammaproteobacteria	Alteromonadales	Shewanellaceae	Ferrimonas
951b3f69276890a8126c5e5d59d615f2	0	0	0	52	0	0	Bacteria	Bacteroidetes	Bacteroidia	Chitinophagales	Saprospiraceae
953e9d71665ef55451e4efce0904c1d5	0	0	0	11	0	0	Bacteria	Proteobacteria	Alphaproteobacteria	Rhodobacterales	Rhodobacteraceae
959c9568a91eb70fd7ae6ced0910553a	0	0	0	62	0	0	Bacteria	Proteobacteria	Gammaproteobacteria
96c1148614a483d33dbf6bff20a2f8aa	27	0	0	0	0	0	Bacteria	Proteobacteria	Alphaproteobacteria	Rhodobacterales	Rhodobacteraceae	Ruegeria
98020dc717e29bd35156b75c0676f157	0	0	0	16	0	0	Bacteria	Proteobacteria	Deltaproteobacteria	Myxococcales	UASB-TL25
9820c4591e03488454b8fdd1b58bd903	0	0	0	64	0	0	Bacteria	Proteobacteria	Deltaproteobacteria	Desulfobacterales	Desulfobacteraceae	uncultured	uncultured delta proteobacterium
98298b37a762bae8715b53dd7f827d8a	10	0	0	0	0	0	Bacteria	Proteobacteria	Gammaproteobacteria
98bd7c28ede16c00e66e389c21ba4665	0	0	0	355	0	0	Bacteria	Proteobacteria	Alphaproteobacteria	Rhodobacterales	Rhodobacteraceae
98c007a495b348c65067af0d66497962	0	0	0	0	0	352	Bacteria	Proteobacteria	Gammaproteobacteria
9930a97715d1e8e9429f41539050bfc2	0	0	0	19	0	0	Bacteria	Planctomycetes	vadinHA49	metagenome
997a5510ad94b052f4ca6424fe7b9172	0	0	0	13	0	0	Bacteria	Proteobacteria	Alphaproteobacteria	Kordiimonadales	Kordiimonadaceae	Kordiimonas	uncultured bacterium
9a1534833719dafe378bff16b9c0fe9c	0	0	0	59	0	0	Bacteria	Bacteroidetes	Bacteroidia	Chitinophagales	uncultured
9a5469f28189c802361b31adc296e42a	18	0	0	0	0	0	Bacteria	Proteobacteria	Deltaproteobacteria	Bdellovibrionales	Bdellovibrionaceae	Bdellovibrio	uncultured bacterium
9aa4bd10478715e2ddfcd1e573d71fb2	0	0	0	11	0	0	Bacteria	Bacteroidetes	Bacteroidia	Cytophagales	Cyclobacteriaceae	uncultured	uncultured bacterium
9b5295d8822b5c72e62ae0cb2b42a6b6	0	0	0	44	0	0	Bacteria	Proteobacteria	Alphaproteobacteria	Micavibrionales	Micavibrionaceae	uncultured
9b89ab0613a24feb5d63c39c0b073341	0	0	0	75	0	0	Bacteria	Bacteroidetes	Bacteroidia	Cytophagales	Cyclobacteriaceae	Fulvivirga
9be5158a39b25532a980f4ee85cd7af3	0	0	0	34	0	0	Bacteria	Bacteroidetes	Bacteroidia	Chitinophagales	uncultured	uncultured organism
9dd8266f74c70a251d20f108dd349fc3	0	0	0	29	0	0	Bacteria	Bacteroidetes	Bacteroidia	Cytophagales	Cyclobacteriaceae	uncultured
9e553d0b82cb26581fb8a869353124ee	0	0	0	24	0	0	Bacteria	Proteobacteria	Alphaproteobacteria	Sphingomonadales	Sphingomonadaceae	Sphingopyxis
9eaae30f395e9b0dcc4cbfa4ff9127ae	0	0	0	10	0	0	Bacteria	Planctomycetes	Pla3 lineage	uncultured bacterium
9edcf545638936a84c4ea9eb4ebc64ab	0	0	0	22	0	0	Bacteria	Proteobacteria	Gammaproteobacteria	Steroidobacterales	Woeseiaceae	Woeseia	uncultured bacterium
9f01472fcf4216a3580d58bedd76e8f1	0	0	0	18	0	0	Bacteria	Proteobacteria	Deltaproteobacteria	SAR324 clade(Marine group B)	uncultured bacterium
9f85551341d9e4569d1b976fef847989	0	109	0	0	0	0	Bacteria	Proteobacteria	Alphaproteobacteria	Rickettsiales	Mitochondria	uncultured bacterium
a062246cff5bff2464b48903589ad0a9	48	0	0	0	0	0	Bacteria	Proteobacteria	Alphaproteobacteria	Rhodobacterales	Rhodobacteraceae	uncultured	uncultured bacterium
a12d96360d9740c2793817ed4fda74bc	0	0	0	0	277	0	Bacteria	Proteobacteria	Alphaproteobacteria	Caulobacterales	Caulobacteraceae	Asticcacaulis
a1f142e468c658996aaff356649c08f2	0	0	0	38	0	0	Bacteria	Proteobacteria	Alphaproteobacteria	Thalassobaculales	uncultured	uncultured organism
a2395535e7c6c7c7b5c208b95ae50260	0	0	0	23	0	0	Bacteria	Epsilonbacteraeota	Campylobacteria	Campylobacterales	Arcobacteraceae	Arcobacter	uncultured bacterium
a24142ae57ec9ba6e2a49527f15c0154	0	0	33	0	0	0	Bacteria	Proteobacteria	Alphaproteobacteria	Rhodobacterales	Rhodobacteraceae
a26bd7a419214c30745d82779f7af8a8	0	0	0	8	0	0	Bacteria	Proteobacteria	Deltaproteobacteria	Bdellovibrionales	Bdellovibrionaceae	OM27 clade	uncultured bacterium
a37e57433534a5c35f7896a7f23c4853	0	0	0	16	0	0	Bacteria	Proteobacteria	Alphaproteobacteria	Rhodobacterales	Rhodobacteraceae	uncultured
a3bc843f80628e6d1fa2026b10dde63e	0	0	0	36	0	0	Bacteria	Gemmatimonadetes	BD2-11 terrestrial group	uncultured bacterium
a3dc3f47a2dbda904ef0af583522dd8f	0	0	0	19	0	0	Bacteria	Proteobacteria	Alphaproteobacteria
a4a737f87f1d48464d66e552f9efadaa	0	0	0	24	0	0	Bacteria	Proteobacteria	Alphaproteobacteria	Sphingomonadales	Sphingomonadaceae
a4b9afd2afbc6b6c3a83cfe2a071bf2a	0	0	0	25	0	0	Bacteria	Bacteroidetes	Bacteroidia	Chitinophagales	Saprospiraceae	uncultured
a4ba35a1c7a121a72a96cb549922d103	45	0	0	0	0	0	Bacteria	Proteobacteria	Alphaproteobacteria
a4d9a46fd9b672d14369302b6c2ae1de	0	48	0	0	0	0	Bacteria	Actinobacteria	Actinobacteria	Micrococcales	Micrococcaceae	Micrococcus	uncultured bacterium
a567178f9ebfe1e0ed1b7f7b89ee0e4f	0	0	0	60	0	0	Bacteria	Proteobacteria	Gammaproteobacteria	Cellvibrionales	Halieaceae	Halioglobus
a7447fbaa2fe83c93cb606cd6803ade4	0	0	0	19	0	0	Bacteria	Proteobacteria	Gammaproteobacteria	Oceanospirillales	Saccharospirillaceae	Reinekea
a793eac75dcf2966aa1e22c4d4cadd9f	0	0	0	27	0	0	Bacteria	Proteobacteria	Deltaproteobacteria	Desulfobacterales	Desulfobacteraceae	uncultured	uncultured organism
a7a731552d8f558ce073b87b603ac7fc	0	0	0	25	0	0	Bacteria	Proteobacteria	Gammaproteobacteria	Cellvibrionales	Cellvibrionaceae
a7b7e263a5f1a8e97fd155da46aad70f	0	0	0	36	0	0	Bacteria	Bacteroidetes	Bacteroidia	Cytophagales	Flammeovirgaceae	Rapidithrix
a800d68c90bd06c30d3cce5625d2fded	0	0	0	9	0	0	Bacteria	Proteobacteria	Alphaproteobacteria	Rhodobacterales	Rhodobacteraceae	Thalassobius	uncultured bacterium
a8fe2449a4bb4a06cd686686867d64b1	12	0	0	0	0	0	Bacteria	Marinimicrobia (SAR406 clade)	uncultured marine bacterium
a965d31701c36b4430071a2f3848ddab	0	0	0	23	0	0	Bacteria	Proteobacteria	Gammaproteobacteria	Alteromonadales	Colwelliaceae	Thalassotalea
ab322daadc861ad46a328d76635ab102	0	0	0	6	0	0	Bacteria	Bacteroidetes	Bacteroidia	Chitinophagales	Saprospiraceae	uncultured	uncultured bacterium
ab69d243a68f2e9dcb1e02f4ffcf2aab	28	0	0	0	0	0	Bacteria	Proteobacteria	Alphaproteobacteria
ac17fe7054c0f1d6ada7c39145e392aa	0	0	0	15	0	0	Bacteria	Bacteroidetes	Bacteroidia	Cytophagales	Cyclobacteriaceae	uncultured
ad705c9941e4115be1fd7794b6ba506c	38	0	0	0	0	0	Bacteria	Bacteroidetes	Rhodothermia	Balneolales	Balneolaceae	Balneola
ad7f20321f45a87ab22bd432907b14d3	0	0	0	77	0	0	Bacteria	Proteobacteria	Gammaproteobacteria	Cellvibrionales	Halieaceae	Pseudohaliea	uncultured organism
aea2e81ce894829329ab881c3f647b09	0	0	0	15	0	0	Bacteria	Bacteroidetes	Bacteroidia	Chitinophagales	uncultured
afa5d89dc67921c04aae7c704806570d	0	0	0	16	0	0	Bacteria	Bacteroidetes	Bacteroidia	Cytophagales	Amoebophilaceae	uncultured	uncultured bacterium
afddb3bfd265b81f8bc616b90b594d7a	0	0	0	27	0	0	Bacteria	Proteobacteria	Gammaproteobacteria	Chromatiales	Chromatiaceae	Candidatus Thiobios	uncultured gamma proteobacterium
b02515274a2aed8fab8543c7fb0ece7b	0	0	0	26	0	0	Bacteria	Proteobacteria	Alphaproteobacteria	Micavibrionales	Micavibrionaceae	uncultured	uncultured organism
b05399c4594706b58599749261c0a79e	0	0	0	18	0	0	Bacteria	Bacteroidetes	Bacteroidia	Bacteroidales	Prolixibacteraceae
b0b8426dc957b310e5010a4612bf2005	40	0	0	0	0	0	Bacteria	Proteobacteria	Alphaproteobacteria	Micavibrionales	uncultured	uncultured bacterium
b1b559dcc8612bb1989989910aef9317	109	0	0	0	0	0	Bacteria	Bacteroidetes	Bacteroidia	Flavobacteriales	Flavobacteriaceae
b255242f4f4bd48260d11318a8dbfe5f	0	0	0	31	0	0	Bacteria	Bacteroidetes	Bacteroidia	Cytophagales	Cyclobacteriaceae	Fabibacter
b284ac8e2763c92aa7e4d42d7713cd31	0	0	0	12	0	0	Bacteria	Bacteroidetes	Bacteroidia	Flavobacteriales	Flavobacteriaceae	Kordia
b2c2d791f1db30e37ec313c21d01d6df	0	0	0	37	0	0	Bacteria	Proteobacteria	Alphaproteobacteria	Rhodobacterales	Rhodobacteraceae
b2c943de829e8c078a2ce17f2ddea23e	0	0	0	34	0	0	Bacteria	Bacteroidetes	Bacteroidia	Chitinophagales	Saprospiraceae	uncultured	uncultured bacterium
b2db626daf3df7e8dc310fccfc4a86e5	0	0	0	29	0	0	Bacteria	Proteobacteria	Alphaproteobacteria	Micavibrionales	Micavibrionaceae	uncultured
b2dc4246d23fd7081172630487ce53e1	0	0	0	101	0	0	Bacteria	Proteobacteria	Gammaproteobacteria	eub62A3
b2fbf2acb7ef60a1410d62f49bc7ebeb	0	0	0	42	0	0	Bacteria	Bacteroidetes	Bacteroidia	Chitinophagales	Saprospiraceae	Lewinella	uncultured bacterium
b48f564a7fb3af9dd459c689055850d2	0	0	0	23	0	0	Bacteria	Acidobacteria	Subgroup 22	uncultured bacterium
b4c30c6ae7751f002b07570e6d2a87c7	45	0	0	0	0	0	Bacteria	Proteobacteria	Gammaproteobacteria	Oceanospirillales	Endozoicomonadaceae	Endozoicomonas	uncultured bacterium
b56ea9d0ae0714425a50c75d4274aefb	0	0	0	63	0	0	Bacteria	Proteobacteria	Alphaproteobacteria	Kordiimonadales	Kordiimonadaceae	Kordiimonas
b5a373e83935c3519f55bba7084ba376	0	0	0	9	0	0	Bacteria	Kiritimatiellaeota	Kiritimatiellae	WCHB1-41
b6611a6348408cb98f9ad120e16ac1fc	0	0	0	0	0	83	Bacteria	Bacteroidetes	Bacteroidia	Flavobacteriales	Flavobacteriaceae	Arenibacter
b6ff275f836a595002234b38b46182d5	0	0	0	22	0	0	Bacteria	Proteobacteria	Alphaproteobacteria	Rhodobacterales	Rhodobacteraceae
b7e1a0e30d81a131753eae7a9af4038f	0	0	0	75	0	0	Bacteria	Proteobacteria	Gammaproteobacteria	Cellvibrionales	Halieaceae	Pseudohaliea	uncultured organism
b805568a544f8033b0173a65180b5e84	0	0	0	29	0	0	Bacteria	Proteobacteria	Alphaproteobacteria	Rhodobacterales	Rhodobacteraceae	Planktomarina	uncultured bacterium
b98d9c89e11c64d42aa944b8ecc05751	0	0	0	32	0	0	Bacteria	Proteobacteria	Deltaproteobacteria	Desulfobacterales	Desulfobacteraceae
b9c08427456e443cb84db854eead5ca3	0	0	0	10	0	0	Bacteria	Proteobacteria	Alphaproteobacteria	Rhodobacterales	Rhodobacteraceae
bb514ab7569bad25bd7e33e559a49c8a	0	0	0	10	0	0	Bacteria	Proteobacteria	Magnetococcia	Magnetococcales	Magnetococcaceae	Magnetococcus	uncultured Magnetococcus sp.
bb8834ea241a71d695d2d6cf120a7278	0	0	0	32	0	0	Bacteria	Proteobacteria	Alphaproteobacteria	Rhodospirillales	Rhodospirillaceae	uncultured	metagenome
bbbd8d6ee5480f186fd091f5315f47cc	0	0	32	0	0	0	Bacteria	Proteobacteria	Alphaproteobacteria	Rickettsiales	Mitochondria	uncultured bacterium
bbd2c781ef2a77128a93ebc607666f9b	0	0	0	26	0	0	Bacteria	Proteobacteria	Deltaproteobacteria	NB1-j	uncultured bacterium
bbdc653d138d9513f11884c043079b1e	0	0	0	12	0	0	Bacteria	Proteobacteria	Deltaproteobacteria	Bdellovibrionales	Bdellovibrionaceae	OM27 clade
bd98018bbd1a5834d81366f26a108dbe	0	84	0	0	0	0	Bacteria	Proteobacteria	Gammaproteobacteria	Pseudomonadales	Pseudomonadaceae	Pseudomonas	Pseudomonas stutzeri
be3426c74e5f8cdd90020cab70cdfbe3	0	0	0	29	0	0	Bacteria	Proteobacteria	Alphaproteobacteria	Micavibrionales	Micavibrionaceae	uncultured	uncultured bacterium
be9b296ab256a0a0a78f8b6959709b66	0	0	0	7	0	0	Bacteria	Proteobacteria	Deltaproteobacteria	Desulfuromonadales	Geobacteraceae	Geobacter	uncultured bacterium
befff490f0ed75f5bf9b43b7ed9f9784	0	0	0	15	0	0	Bacteria	Proteobacteria	Deltaproteobacteria	Bdellovibrionales	Bacteriovoracaceae	Peredibacter
bf31afa3c9239e4a4fe5ba58f8b52a45	0	0	0	13	0	0	Bacteria	Proteobacteria	Gammaproteobacteria	Enterobacteriales	Enterobacteriaceae	Xenorhabdus
bfe3dbc69f9204f3acde27732e95ea61	0	0	0	23	0	0	Bacteria	Proteobacteria	Deltaproteobacteria	Bradymonadales	uncultured organism
bfe9f89b1b456a568267271913df2370	0	0	0	29	0	0	Bacteria	Bacteroidetes	Bacteroidia	Chitinophagales	Saprospiraceae	uncultured	uncultured bacterium
c0d68c1f3bf1d116ea3f5f61f5807033	0	0	0	73	0	0	Bacteria	Bacteroidetes	Bacteroidia	Chitinophagales	Saprospiraceae	uncultured
c19a1d5d9305e09a55ba5a73a918e5be	0	0	0	37	0	0	Bacteria	Bacteroidetes	Bacteroidia	Flavobacteriales	Cryomorphaceae
c1da126cf518ed83942119aa03c0f865	0	0	0	25	0	0	Bacteria	Bacteroidetes	Bacteroidia	Cytophagales	Cyclobacteriaceae
c1e67147242577fd39d926d77c9509a1	0	0	0	0	31	0	Bacteria	Bacteroidetes	Chlorobia	Chlorobiales	Chlorobiaceae	Prosthecochloris
c25db0062badd4533b7c6e8acc5831a7	0	0	0	27	0	0	Bacteria	Proteobacteria	Gammaproteobacteria	Alteromonadales	Alteromonadaceae
c27f26be434292d1d8f455f8aa6b1dba	0	0	0	19	0	0	Bacteria	Proteobacteria	Gammaproteobacteria
c292b395df08d9a0d3cbd4505dce178f	0	0	0	19	0	0	Bacteria	Proteobacteria	Deltaproteobacteria	Oligoflexales	Oligoflexaceae	uncultured
c294c7f2d4fec89e19cfd10f0f97d9ef	0	0	0	119	0	0	Bacteria	Proteobacteria	Gammaproteobacteria	Alteromonadales	Alteromonadaceae	Agaribacter
c2ead5e7ffd52f7a5213fb8adccc26c9	0	0	0	14	0	0	Bacteria	Proteobacteria	Gammaproteobacteria	Alteromonadales	Alteromonadaceae	Glaciecola
c36c8af1044cc41167bbc606397dd7c3	0	0	0	17	0	0	Bacteria	Proteobacteria	Deltaproteobacteria	Desulfovibrionales	Desulfovibrionaceae	Desulfovibrio
c382252a8c3639d2915d24d4274ae76c	0	0	0	33	0	0	Bacteria	Bacteroidetes	Bacteroidia	Chitinophagales	uncultured
c450675cbd297109ad77dada0a1f113b	0	0	0	0	12	0	Bacteria	Proteobacteria	Deltaproteobacteria	SAR324 clade(Marine group B)
c4aee52f1b1026ef8f1ca5344544f7cc	0	0	0	88	0	0	Bacteria	Bacteroidetes	Bacteroidia	Cytophagales	Cyclobacteriaceae
c4b9dbae149ecc4d57fe4ea75b335ae4	0	0	0	23	0	0	Bacteria	Proteobacteria	Alphaproteobacteria	Rhodobacterales	Rhodobacteraceae
c4bb3e15ab8bdb5ccd4bcd0df13d31b2	0	0	0	15	0	0	Bacteria	Bacteroidetes	Bacteroidia	Chitinophagales	Saprospiraceae	Aureispira
c623f6c7dc2bf4eb19351ee0a86a1811	0	0	0	49	0	0	Bacteria	Bacteroidetes	Bacteroidia	Cytophagales	Cyclobacteriaceae	Fulvivirga
c6698a7d2d799cdd2be9bd8f1460ba6e	21	0	0	0	0	0	Bacteria	Epsilonbacteraeota	Campylobacteria	Campylobacterales	Arcobacteraceae	Arcobacter	uncultured bacterium
c6f677eaca536a44e5539b79a1e615b4	0	0	0	43	0	0	Bacteria	Bacteroidetes	Bacteroidia	Flavobacteriales	Flavobacteriaceae
c7490a1f98bd7a7cfdb0164a0cb00f42	57	0	0	0	0	0	Bacteria	Proteobacteria	Gammaproteobacteria	Thiohalorhabdales	Thiohalorhabdaceae	Granulosicoccus
c78fbd0ea39d76ac3b0c53cf141f7183	0	0	13	0	0	0	Bacteria	Firmicutes	Bacilli	Bacillales	Bacillaceae	Bacillus
c809d2d24f7f3475d0eff9982ca3cb82	43	0	0	0	0	0	Bacteria	Bacteroidetes	Bacteroidia	Flavobacteriales	Flavobacteriaceae
c830b2101347cf3ddb107d5f17c8d293	0	0	0	0	0	46	Bacteria	Proteobacteria	Alphaproteobacteria	Sphingomonadales	Sphingomonadaceae	Sphingomonas
c8582724f4da858c256f563c82c24170	0	0	0	18	0	0	Bacteria	Proteobacteria	Alphaproteobacteria	Paracaedibacterales	Paracaedibacteraceae
c8ffb79a05bd6a34602ca69129da2b70	58	0	0	0	0	0	Bacteria	Bacteroidetes	Chlorobia	Chlorobiales	Chlorobiaceae	Prosthecochloris
ca9e0f0f4264ed1709ac79253b846940	0	0	0	22	0	0	Bacteria	Bacteroidetes	Bacteroidia	Cytophagales	Cyclobacteriaceae	Reichenbachiella
cad9176cb611996e4a5caf5e9ef9a113	0	0	0	107	0	0	Bacteria	Proteobacteria	Alphaproteobacteria	Rhodobacterales	Rhodobacteraceae
caf63020c7047ec57cf2bb32325a659a	58	0	0	0	0	0	Bacteria	Bacteroidetes	Rhodothermia	Balneolales	Balneolaceae	Balneola	uncultured Balneola sp.
cb36e42157ef1643dc76b7cbbd963ee0	0	0	0	19	0	0	Bacteria	Proteobacteria	Alphaproteobacteria	uncultured	uncultured bacterium
cb7e9316d8d1e02efc2d00147cca3b32	0	0	0	10	0	0	Bacteria	Proteobacteria	Gammaproteobacteria	Arenicellales	Arenicellaceae	Arenicella
cbe01d2f698a25a8f7e3f448d96313d6	0	0	0	46	0	0	Bacteria	Bacteroidetes	Bacteroidia	Flavobacteriales	Flavobacteriaceae	Tenacibaculum
cda39ca5a2e6d881ceea761a99db5569	68	0	0	0	0	0	Bacteria	Bacteroidetes	Bacteroidia	Flavobacteriales	Schleiferiaceae	Schleiferia
cdba0dad861e101275ff93362b468c24	0	0	0	25	0	0	Bacteria	Proteobacteria	Gammaproteobacteria
cdcbce36a3b4f80f4f5232a4b623e04b	0	0	0	43	0	0	Bacteria	Bacteroidetes	Bacteroidia	Flavobacteriales	Flavobacteriaceae
cde0bf534139c736db3fff73874120a0	26	0	0	0	0	0	Bacteria	Proteobacteria	Alphaproteobacteria	Sphingomonadales	Sphingomonadaceae	Sphingomonas
ce154a93c49560e419f8cf79cca58573	0	0	0	31	0	0	Bacteria	Bacteroidetes	Bacteroidia	Cytophagales	Cyclobacteriaceae
ce5ee5559ed25df6b541ceb0c2f0a7a9	37	0	0	0	0	0	Bacteria	Proteobacteria	Deltaproteobacteria	Bdellovibrionales	Bacteriovoracaceae	Peredibacter	uncultured bacterium
ce8475913d837902a8ebeecf5df3f4dc	0	0	0	0	21	0	Bacteria	Bacteroidetes	Chlorobia	Chlorobiales	Chlorobiaceae	Prosthecochloris
cf22d1559646090464e5d485f166409a	15	0	0	0	0	0	Bacteria	Planctomycetes	Phycisphaerae	Phycisphaerales	Phycisphaeraceae	SM1A02
cf69a35fe62f42a2d2e9cbdeda8abc5e	0	0	0	5	0	0	Bacteria	Proteobacteria	Alphaproteobacteria
d037480fff3f7764d009be0bd85720f4	0	0	0	25	0	0	Bacteria	Proteobacteria	Gammaproteobacteria
d045dc0d9dd346357280a201e8bdad09	0	0	0	13	0	0	Bacteria	Proteobacteria	Gammaproteobacteria	Alteromonadales	Alteromonadaceae
d063f81f91e69da4f47895eced51f529	61	0	0	0	0	0	Bacteria	Proteobacteria	Alphaproteobacteria	Sphingomonadales	Sphingomonadaceae	Novosphingobium
d08334a8f130ef6976933501330c380d	0	0	0	0	0	47	Bacteria	Lentisphaerae	Oligosphaeria	P.palmC41
d099bdc039a8286184cf2205e20fe49d	0	0	0	32	0	0	Bacteria	Bacteroidetes	Bacteroidia	Cytophagales	Microscillaceae	Microscilla
d15e5b9e761c079665ee780ae3eb10e4	0	0	0	20	0	0	Bacteria	Proteobacteria	Gammaproteobacteria	Alteromonadales	Alteromonadaceae
d26b8bcec5bd71dde531182a39219b65	0	0	0	20	0	0	Bacteria	Proteobacteria	Gammaproteobacteria	Steroidobacterales	Woeseiaceae
d2a8af71f96349965c9b512c3b3bdabc	0	0	0	14	0	0	Bacteria	Proteobacteria	Deltaproteobacteria	Myxococcales	Sandaracinaceae	Sandaracinus
d2f683c9d35405425532b1d0e9c0bc90	0	0	0	10	0	0	Bacteria	Bacteroidetes	Bacteroidia	Flavobacteriales
d3e133090a5e35f97b3f0cfc2316e2f3	17	0	0	0	0	0	Bacteria	Bacteroidetes	Bacteroidia	Flavobacteriales	Cryomorphaceae	uncultured	uncultured bacterium
d3f7d9ac76a0d815676bb5f31c042d8e	0	0	0	57	0	0	Bacteria	Proteobacteria	Gammaproteobacteria	Legionellales	Legionellaceae	uncultured
d63afa3695b2971f03ff5e1379553c55	0	216	0	0	0	0	Bacteria	Proteobacteria	Gammaproteobacteria	Steroidobacterales	Woeseiaceae	Woeseia	uncultured bacterium
d6a885f7748fb8e8a69e26c7f5afa311	0	0	0	15	0	0	Bacteria	Bacteroidetes	Bacteroidia	Chitinophagales	Saprospiraceae	uncultured	uncultured bacterium
d6ebd4aa3dff95f36811d1557f0eb6f1	0	0	0	50	0	0	Bacteria	Proteobacteria	Gammaproteobacteria	Oceanospirillales	Halomonadaceae	Oceanospirillum
d7d29b6027d22d6b379f65387ebcdf96	0	0	0	66	0	0	Bacteria	Bacteroidetes	Bacteroidia	Flavobacteriales	Flavobacteriaceae
d7d434b0ee1d538f7da2930bab3fc95a	0	0	0	44	0	0	Bacteria	Bacteroidetes	Bacteroidia	Chitinophagales	Saprospiraceae	Lewinella	uncultured bacterium
d7fbcde03e97bb796741da9452d5859b	0	0	0	16	0	0	Bacteria	Proteobacteria	Alphaproteobacteria	Rhodobacterales	Rhodobacteraceae	uncultured	uncultured organism
d82bf57457c3ed288a61289fde93be82	0	0	0	42	0	0	Bacteria	Bacteroidetes	Bacteroidia	Chitinophagales	uncultured	uncultured organism
d867398a2c8b610c02ed2fde74838527	0	0	0	11	0	0	Bacteria	Proteobacteria	Alphaproteobacteria	Rhodobacterales	Rhodobacteraceae	Ruegeria
d880814c4e6eb7cc656688f39b7c1c66	50	0	0	0	0	0	Bacteria	Bacteroidetes	Bacteroidia	Chitinophagales	Saprospiraceae	Rubidimonas
d88519186bc0ecf29efd1f3e0758cc7b	0	0	0	12	0	0	Bacteria	Proteobacteria	Deltaproteobacteria	Desulfobacterales	Desulfobacteraceae	Sva0081 sediment group	uncultured delta proteobacterium
d9c8a69f1a4ffe0bc5c88e34e0bf0065	0	0	0	11	0	0	Bacteria	Bacteroidetes	Bacteroidia	Flavobacteriales	Crocinitomicaceae	Fluviicola
d9d7dd5c9082a5148d8feaa254be3b02	0	0	0	16	0	0	Bacteria	Planctomycetes	Phycisphaerae	Phycisphaerales	Phycisphaeraceae	SM1A02	uncultured bacterium
da34e775e87bd1a719c3b105174bb3dd	0	0	0	0	459	0	Bacteria	Proteobacteria	Gammaproteobacteria	Gammaproteobacteria Incertae Sedis	Unknown Family	uncultured
da4976e672f4ded242e422580c526d98	0	0	0	25	0	0	Bacteria	Proteobacteria	Gammaproteobacteria	Cellvibrionales	Halieaceae
da4d9db855c65905361c07aed72cc2fe	0	0	0	7	0	0	Bacteria	Proteobacteria	Alphaproteobacteria	Rhodobacterales	Rhodobacteraceae	uncultured
db30b7c01dd66cdf0fbf3fd0672d24ae	0	0	0	13	0	0	Bacteria	Proteobacteria	Deltaproteobacteria	Bdellovibrionales	Bdellovibrionaceae	OM27 clade	uncultured bacterium
dbc799df762405c9c39846e33a9a2456	0	0	0	23	0	0	Bacteria	Bacteroidetes	Rhodothermia	Balneolales	Balneolaceae	Balneola
dce75717ee4bb015d84f3f6e699b8bc3	0	0	0	68	0	0	Bacteria	Bacteroidetes	Bacteroidia	Flavobacteriales	Cryomorphaceae	uncultured	uncultured bacterium
ddb2dff047bc2fe4494e7269023a6606	0	0	0	38	0	0	Bacteria	Proteobacteria	Deltaproteobacteria	Bdellovibrionales	Bacteriovoracaceae	Peredibacter
ddd50774da0bdd603003efb670fca0aa	0	0	0	24	0	0	Bacteria	Proteobacteria	Alphaproteobacteria	Rhodobacterales	Rhodobacteraceae
dde653ffa73f17dce6b673da0ecf9f74	0	0	0	14	0	0	Bacteria	Proteobacteria	Deltaproteobacteria	Bdellovibrionales	Bacteriovoracaceae	Peredibacter
de2f7148bc317aa4784dc23253677844	0	0	0	21	0	0	Bacteria	Proteobacteria	Alphaproteobacteria	Rhodobacterales	Rhodobacteraceae	Loktanella
df15a266b5b4369d6f88ffbc80c4dd7b	0	0	0	17	0	0	Bacteria	Latescibacteria	uncultured bacterium
df90191464257b72a8ff4c2c4ca083c7	37	0	0	0	0	0	Bacteria	Bacteroidetes	Bacteroidia	Bacteroidetes VC2.1 Bac22
dfa75a8a63dce5bd0d702e5f6e2fc493	0	0	0	8	0	0	Bacteria	Bacteroidetes	Bacteroidia	Flavobacteriales	Cryomorphaceae
e067cf5c62e9feb7735e152a6464dd95	0	0	0	28	0	0	Bacteria	Bacteroidetes	Bacteroidia	Chitinophagales	Saprospiraceae	uncultured
e11819d5049484bd92425e0c5f918763	0	0	0	13	0	0	Bacteria	Proteobacteria	Deltaproteobacteria	Bradymonadales	uncultured organism
e14a1e50c4c0c83c97a35b01679f9e84	0	0	0	14	0	0	Bacteria	Proteobacteria	Deltaproteobacteria	Bdellovibrionales	Bdellovibrionaceae	Bdellovibrio
e14d93708f93273784d53ce85d7309cc	0	0	0	17	0	0	Bacteria	Proteobacteria	Deltaproteobacteria	Bdellovibrionales	Bdellovibrionaceae	OM27 clade
e26fd16058c8be2a015354ab933b4238	0	0	0	25	0	0	Bacteria	Proteobacteria	Alphaproteobacteria	uncultured
e30781c60752c4a37f52bb9246ce5bdf	0	0	0	31	0	0	Bacteria	Proteobacteria	Alphaproteobacteria
e3b06db5fbd4edfa1fdcce004243cc48	0	0	0	0	295	0	Bacteria	Proteobacteria	Alphaproteobacteria	Rhodospirillales	Rhodospirillaceae	Candidatus Riegeria	Candidatus Riegeria galatelae
e3d666587006c1dc0f6125fa17dccc4b	0	0	0	14	0	0	Bacteria	Proteobacteria	Alphaproteobacteria	Rickettsiales	AB1	uncultured bacterium
e3dfa01171732b0b248c28e70653eb79	0	0	0	12	0	0	Bacteria	Proteobacteria	Gammaproteobacteria
e4a0ef6f4d5596c407d6cfcfb694a318	0	0	0	28	0	0	Bacteria	Bacteroidetes	Bacteroidia	Flavobacteriales
e4a5147a2e2e7519bba82caf73fd601d	0	0	0	15	0	0	Bacteria	Proteobacteria	Alphaproteobacteria	Micavibrionales	Micavibrionaceae	uncultured
e4caceadabb574add1ac1ce43e01a249	36	0	0	0	0	0	Bacteria	Proteobacteria	Deltaproteobacteria	Bdellovibrionales	Bacteriovoracaceae	uncultured
e4f635c64865d57ff41a2174452d71ae	0	0	0	196	0	0	Bacteria	Proteobacteria	Gammaproteobacteria	Cellvibrionales	Halieaceae	Pseudohaliea	uncultured organism
e5313d124b04edd7aadfcabfb4f36c8d	0	0	0	2484	0	0	Bacteria	Proteobacteria	Alphaproteobacteria	Rhodobacterales	Rhodobacteraceae
e5f45a93520acb481be6971ce1913e95	0	0	0	75	0	0	Bacteria	Proteobacteria	Gammaproteobacteria	Cellvibrionales	Halieaceae	Pseudohaliea	uncultured organism
e70101d6dcc7fd877decc7e38ad8b5fa	0	0	0	28	0	0	Bacteria	Bacteroidetes	Bacteroidia	Cytophagales	Cyclobacteriaceae	Ekhidna
e73d71d208501450d6d9da3999a30cb6	0	0	0	25	0	0	Bacteria	Proteobacteria	Alphaproteobacteria
e7d1d36097e7a0ad00f5815387effba4	0	0	0	14	0	0	Bacteria	Proteobacteria	Deltaproteobacteria	Myxococcales	P3OB-42	uncultured organism
e862f103a3211eb5df8a642271a7dbe6	0	12	0	0	0	0	Bacteria	Firmicutes	Clostridia	Clostridiales	Clostridiaceae 4	Paramaledivibacter	uncultured bacterium
e871b7d0ac78ced923f96d3404b73794	0	0	0	14	0	0	Bacteria	Bacteroidetes	Bacteroidia	Chitinophagales	Saprospiraceae	Lewinella
e89573413ba58f19b3296dbf52bca555	0	0	0	16	0	0	Bacteria	Proteobacteria	Deltaproteobacteria	Bdellovibrionales	Bdellovibrionaceae	Bdellovibrio	uncultured bacterium
e8b2e76d61a43300fa43a6f9f70c99d8	0	0	0	19	0	0	Bacteria	Bacteroidetes	Bacteroidia	Cytophagales	Cyclobacteriaceae	Fabibacter
e9a6d16c248646ccfe235f4b57d03141	0	165	0	0	0	0	Bacteria	Proteobacteria	Gammaproteobacteria	Alteromonadales	Pseudoalteromonadaceae	Algicola
e9ca2cb2ef4a403f53cfbce57e492858	0	0	0	76	0	0	Bacteria	Proteobacteria	Gammaproteobacteria	Cellvibrionales	Halieaceae	Pseudohaliea
eac711e6b72065634a1df9013d12e347	0	0	0	49	0	0	Bacteria	Proteobacteria	Gammaproteobacteria	Tenderiales	Tenderiaceae	Candidatus Tenderia	uncultured bacterium
eb10f88a8cd5f07b4cd88db77d87367d	0	0	0	27	0	0	Bacteria	Proteobacteria	Gammaproteobacteria	Chromatiales	Chromatiaceae	Marichromatium
eb689b114b1fea0a8632cf32b576dde0	37	0	0	0	0	0	Bacteria	Proteobacteria	Gammaproteobacteria
ec33ac4533fa10f44c79b2a6e11c5c3d	0	0	0	13	0	0	Bacteria	Bacteroidetes	Bacteroidia	Cytophagales	Cyclobacteriaceae	uncultured
eca5cfabcf7679a97e7ec831fe576440	24	0	0	0	0	0	Bacteria	Proteobacteria	Alphaproteobacteria
ed22a721ba9c64889e791c7e10537d4d	0	0	0	26	0	0	Bacteria	Proteobacteria	Deltaproteobacteria	Myxococcales	P3OB-42	uncultured organism
edca958c6220e6a12416f864ff049dc9	0	0	0	19	0	0	Bacteria	Bacteroidetes	Bacteroidia	Chitinophagales	uncultured
ee34849e1582f73b7e167212303cdf08	0	0	0	78	0	0	Bacteria	Bacteroidetes	Bacteroidia	Flavobacteriales	Flavobacteriaceae	Psychroflexus	uncultured organism
ee770f3a0f105bd9fa131daa6ff41d74	0	0	0	23	0	0	Bacteria	Bacteroidetes	Bacteroidia	Cytophagales	Cyclobacteriaceae	Fabibacter
ee87efa8c4ef35d6977cc07ba3730098	0	0	0	24	0	0	Bacteria	Proteobacteria	Alphaproteobacteria
eff2ecb117ee1f439710fbd759bf48f6	0	0	0	0	203	0	Bacteria	Proteobacteria	Gammaproteobacteria	KI89A clade	uncultured bacterium
f06875f78fdd11700f4f244b27c3b446	47	0	0	0	0	0	Bacteria	Proteobacteria	Alphaproteobacteria	Rhodospirillales	Terasakiellaceae	uncultured
f09ce2437d5919fca441a7be1f07b4aa	15	0	0	0	0	0	Bacteria	Proteobacteria	Gammaproteobacteria
f0a100816bd7fcc7c3fa3bc1cd9534e9	0	0	0	9	0	0	Bacteria	Bacteroidetes	Bacteroidia	Chitinophagales	Saprospiraceae	uncultured	uncultured organism
f0ab598492771de2b96191fe126466b1	0	0	0	38	0	0	Bacteria	Bacteroidetes	Bacteroidia	Chitinophagales	Saprospiraceae	Lewinella	uncultured bacterium
f0b3a02b28b77def56204e586234e0dc	63	0	0	0	0	0	Bacteria	Proteobacteria	Alphaproteobacteria	Rhodobacterales	Rhodobacteraceae	Loktanella
f0cc67dc2dee7ad615eafb222679fc12	0	0	0	14	0	0	Bacteria	Proteobacteria	Alphaproteobacteria	Micavibrionales
f1d2f37646108b589b9a383654cf77e0	25	0	0	0	0	0	Bacteria	Proteobacteria	Alphaproteobacteria	Rhodobacterales	Rhodobacteraceae	uncultured	uncultured bacterium
f21bf9b27c948e3e572387070cfcc453	0	0	0	0	0	60	Bacteria	Firmicutes	Bacilli	Lactobacillales	Enterococcaceae	Enterococcus
f25c151a99b613565aa3b405108cbf5c	0	0	0	10	0	0	Bacteria	Proteobacteria	Alphaproteobacteria
f261f040c88be1c6bff7a04bee39deba	0	0	0	15	0	0	Bacteria	Proteobacteria	Alphaproteobacteria	Rhodovibrionales	Kiloniellaceae	uncultured	uncultured bacterium
f336eb8a8ec038ed19b341473922cb20	0	0	0	11	0	0	Bacteria	Proteobacteria	Alphaproteobacteria	uncultured
f3c758c18e15a715062f9e68b696e8d1	0	0	0	16	0	0	Bacteria	Proteobacteria	Alphaproteobacteria	Micavibrionales	Micavibrionaceae	uncultured
f4409ce83070ada01d0f2375fdd6b081	27	0	0	0	0	0	Bacteria	Proteobacteria	Alphaproteobacteria	Thalassobaculales	Nisaeaceae	Nisaea
f4f09bade9a32736f027c6ddf7abdc52	0	0	0	65	0	0	Bacteria	Proteobacteria	Alphaproteobacteria	Rhodobacterales	Rhodobacteraceae
f51930428df70ccbd15834cb49863cf9	66	0	0	0	0	0	Bacteria	Bacteroidetes	Chlorobia	Chlorobiales	Chlorobiaceae	Prosthecochloris
f59a7ff26363637962cf03fc7546903d	0	0	0	24	0	0	Bacteria	Bacteroidetes	Bacteroidia	Flavobacteriales	Cryomorphaceae	uncultured
f5b125a62dccfc9266bfb6d3d47a15c3	0	0	0	13	0	0	Bacteria	Proteobacteria	Deltaproteobacteria	Bdellovibrionales	Bacteriovoracaceae	Peredibacter
f5b6eab99d2fae85c58132a3c6ed774e	0	0	16	0	0	0	Bacteria	Proteobacteria	Gammaproteobacteria	Betaproteobacteriales	Burkholderiaceae
f5e037951c7664e3554273e0a7448448	0	0	0	25	0	0	Bacteria	Bacteroidetes	Bacteroidia	Flavobacteriales	Flavobacteriaceae	Nonlabens
f6c7a7173d7d291b2fd77e9a2f9d538c	0	0	0	21	0	0	Bacteria	Proteobacteria	Alphaproteobacteria	Sneathiellales	Sneathiellaceae	AT-s3-44	uncultured alpha proteobacterium
f6ead3b7a79a604dd4d8f07ea87eed4f	0	0	0	31	0	0	Bacteria	Proteobacteria	Gammaproteobacteria	EPR3968-O8a-Bc78	uncultured bacterium
f713aef50271370849d6c83e3827731e	0	0	0	28	0	0	Bacteria	Bacteroidetes	Bacteroidia	Chitinophagales	Saprospiraceae	uncultured	uncultured bacterium
f7f4c5b0dbdfba212417706655773f82	0	0	0	66	0	0	Bacteria	Proteobacteria	Alphaproteobacteria	Rhizobiales	Stappiaceae	Labrenzia
f96017a66ae00b9eaa8b07bb3b346b55	0	0	0	47	0	0	Bacteria	Proteobacteria	Gammaproteobacteria	Alteromonadales	Pseudoalteromonadaceae	Pseudoalteromonas
f962ca4ee828f90c786c5e827ac32974	0	0	0	20	0	0	Bacteria	Bacteroidetes	Bacteroidia	Cytophagales	Cyclobacteriaceae	Fulvivirga
f9924a33660604ca030df54ec2ffafc2	0	0	0	0	0	74	Bacteria	Proteobacteria	Alphaproteobacteria
f9a7d3d9bd6afa16beadbac4c3e63be0	0	0	0	0	0	88	Bacteria	Bacteroidetes	Bacteroidia	Cytophagales	Cyclobacteriaceae	uncultured
fa974e6f9dce2a19dbb070c61117499d	0	0	0	0	551	0	Bacteria	Proteobacteria	Gammaproteobacteria	Betaproteobacteriales	Neisseriaceae	uncultured	uncultured bacterium
faec38b3d8a2aa535eefe7a927b82c40	0	0	0	26	0	0	Bacteria	Proteobacteria	Alphaproteobacteria	Micavibrionales	Micavibrionaceae	uncultured
fb389ea48abf4993cda8b86214140c12	0	0	0	38	0	0	Bacteria	Bacteroidetes	Bacteroidia	Cytophagales	Microscillaceae	Microscilla
fbec9ecc5b438d0cf354e642ec59c44d	0	0	0	17	0	0	Bacteria	Proteobacteria	Deltaproteobacteria	Bdellovibrionales	Bdellovibrionaceae	OM27 clade	metagenome
fbeea52dd99ef81dd3f25f5fa98c3b44	0	0	0	12	0	0	Bacteria	Proteobacteria	Alphaproteobacteria
fc0a081363ecba582338b141e400cfc7	0	0	0	16	0	0	Bacteria	Proteobacteria	Alphaproteobacteria	Micavibrionales	Micavibrionaceae	uncultured	uncultured organism
fcc027101c3b056807fe1a8fd33dc803	0	0	0	15	0	0	Bacteria	Proteobacteria	Alphaproteobacteria	Rickettsiales	Rickettsiaceae	Candidatus Megaira	uncultured bacterium
fd2e60283ba62dc83918edb397994257	0	0	0	21	0	0	Bacteria	Bacteroidetes	Bacteroidia	Chitinophagales	Saprospiraceae	Lewinella
fdf0a6a21e839e814789d9d424fbf954	0	0	0	39	0	0	Bacteria	Bacteroidetes	Bacteroidia	Cytophagales	Flammeovirgaceae
ffc4ae5498df2fefe4a5591563017e41	0	0	0	39	0	0	Bacteria	Proteobacteria	Gammaproteobacteria	Alteromonadales	Alteromonadaceae	Alteromonas	uncultured bacterium
ffcfc8ac2a8b120b6971a0919be3e2d7	0	0	0	18	0	0	Bacteria	Acidobacteria	Subgroup 22	uncultured bacterium
ffecd2cbc442d467c35555f7028888b2	0	0	0	65	0	0	Bacteria	Proteobacteria	Alphaproteobacteria	Rhodobacterales	Rhodobacteraceae
	Core microbiome 30% threshold
	Porites lutea						Domain	Phylum	Class	Order	Family	Genus	Species
	FRH46_T	FRH47_T	FRH48_T	FRH49_T	FRH50_T	FRH51_T
04c88965f29eff0182699b811b2ff368	31	0	0	60	0	212	Bacteria	Proteobacteria	Gammaproteobacteria	Alteromonadales	Alteromonadaceae	Alteromonas
0dd9a52d147cf0a8abed682a18c88cdb	32	0	0	15	0	0	Bacteria	Proteobacteria	Gammaproteobacteria	Oceanospirillales	Nitrincolaceae
1fcbcd7747b8431dffc2cdb80b25d5f3	47855	33961	53487	63	5065	50646	Bacteria	Bacteroidetes	Bacteroidia	Cytophagales	Cyclobacteriaceae	uncultured
254da939a6d487e03f99611a34b838fb	21	0	0	0	0	50	Bacteria	Proteobacteria	Alphaproteobacteria	Sphingomonadales	Sphingomonadaceae	Novosphingobium
33dd2c81f21ccb4822b7566d196a1aa5	0	11	0	90	0	0	Bacteria	Proteobacteria	Alphaproteobacteria	Rhodobacterales	Rhodobacteraceae
4067eefd86b4317e1c51ffc9584fd749	32	0	0	0	3275	155	Bacteria	Bacteroidetes	Chlorobia	Chlorobiales	Chlorobiaceae	Prosthecochloris
522e09ef820ec33e36c19785b497ac82	0	338	39	0	0	83	Bacteria	Proteobacteria	Gammaproteobacteria	Oceanospirillales	Endozoicomonadaceae	Endozoicomonas	uncultured bacterium
59c7e6b7741563eee1acf6cc90ab23bc	0	0	24	0	0	22	Bacteria	Proteobacteria	Gammaproteobacteria	Oceanospirillales	Halomonadaceae	Halomonas
7b28498f4445a24c2825de09d7341353	60	0	0	174	0	0	Bacteria	Proteobacteria	Alphaproteobacteria	Rhodobacterales	Rhodobacteraceae	Marivita
7d521b030e457133a190c609c62959ac	72	0	0	58	0	0	Bacteria	Proteobacteria	Alphaproteobacteria	Caulobacterales	Hyphomonadaceae	uncultured
7f41dddc60f65fef0a1458cbd8a68957	0	252	30	32	226	69	Bacteria	Proteobacteria	Gammaproteobacteria	Enterobacteriales	Enterobacteriaceae	Serratia
81b8489be8496dcfcce0fb6b741dd8a7	20	0	142	242	729	537	Bacteria	Proteobacteria	Gammaproteobacteria	Vibrionales	Vibrionaceae	Vibrio
923618834403f040eed9ac876ab374b6	58	0	0	22	306	218	Bacteria	Proteobacteria	Gammaproteobacteria	Enterobacteriales	Enterobacteriaceae	Escherichia-Shigella
9a13d806b2662ccc7b2e8d1c7f5e2b3f	0	0	8	13	0	0	Bacteria	Proteobacteria	Gammaproteobacteria	HOC36	uncultured bacterium
9c41b527f74b76b80050818832ec24e9	0	126	0	6	0	0	Bacteria	Proteobacteria	Gammaproteobacteria	Oceanospirillales	Endozoicomonadaceae	Endozoicomonas	uncultured bacterium
9db45ca74330b51a74e1ebb6b6a3778c	0	271	0	0	0	85	Bacteria	Proteobacteria	Alphaproteobacteria
9f145ed2c6dd34914132ebfd0a530122	0	0	0	48	435	71	Bacteria	Proteobacteria	Gammaproteobacteria	Alteromonadales	Pseudoalteromonadaceae	Pseudoalteromonas
a716d50193bf89b49025311e52cb377f	128	0	0	41	0	0	Bacteria	Proteobacteria	Alphaproteobacteria	Rhodospirillales	Magnetospiraceae	Magnetospira
a862e4fdd6b40259595abde143702b36	39	0	0	69	0	0	Bacteria	Bacteroidetes	Bacteroidia	Cytophagales	Cyclobacteriaceae	Ekhidna
a8665ae6ccc4597f49b817d15ff0d062	91	151	0	0	0	1205	Bacteria	Epsilonbacteraeota	Campylobacteria	Campylobacterales	Campylobacteraceae	Campylobacter	uncultured bacterium
ab705c2ecbd8e150ecd9c2c58a9942be	0	125	0	18	0	0	Bacteria	Proteobacteria	Gammaproteobacteria	Steroidobacterales	Woeseiaceae	Woeseia
af1cc3345d1c60377fbff89d1bc1f563	62	0	0	52	0	0	Bacteria	Bacteroidetes	Bacteroidia	Flavobacteriales	Flavobacteriaceae	uncultured
b3c4c665a7483262dd6b4f7816aa918b	55	0	0	12	0	0	Bacteria	Proteobacteria	Gammaproteobacteria	Nitrosococcales	Nitrosococcaceae
bc1a21ce4904a87ac793f3f4bf4137aa	569	9	359	0	0	0	Bacteria	Proteobacteria	Alphaproteobacteria	Rhodospirillales	Terasakiellaceae	uncultured	uncultured alpha proteobacterium
be70a9644cd367191bb14ee350579777	0	0	0	30	0	37	Bacteria	Bacteroidetes	Bacteroidia	Bacteroidales	SB-5
c172e8920c5abb90bc0b33363be53819	0	0	0	58	1659	0	Bacteria	Proteobacteria	Alphaproteobacteria	Rhodospirillales	Rhodospirillaceae	Roseospira
c9c4d3ae4d5a12e5e246d2c7c2ecbb3d	51	0	0	12	0	0	Bacteria	Proteobacteria	Alphaproteobacteria	Rhodospirillales	Magnetospiraceae	uncultured	uncultured bacterium
d2caaf3bf2f90dd7529cec15045e6092	29	522	165	0	0	122	Bacteria	Proteobacteria	Gammaproteobacteria	Oceanospirillales	Endozoicomonadaceae	Endozoicomonas	uncultured bacterium
d69c2fc094968fb97c66721aab11fad0	94	0	40	212	0	158	Bacteria	Proteobacteria	Gammaproteobacteria	Alteromonadales	Pseudoalteromonadaceae	Pseudoalteromonas
d94a88d618fc27065f0da6e59ab3459a	47	0	0	7	0	0	Bacteria	Proteobacteria	Alphaproteobacteria	Rhodobacterales	Rhodobacteraceae	Tateyamaria
e005c3e565eac75fa3a95b935e0e9567	22	0	14	53	0	0	Bacteria	Proteobacteria	Gammaproteobacteria
fa93c61246d90be360c13265d695c688	40	0	0	18	0	0	Bacteria	Proteobacteria	Gammaproteobacteria	Alteromonadales	Pseudoalteromonadaceae	Pseudoalteromonas

## Sheet: P.lutea_skeleton
	Rare microbiome 30% threshold
	Porites lutea						Domain	Phylum	Class	Order	Family	Genus	Species
	FRH46_S	FRH47_S	FRH48_S	FRH49_S	FRH50_S	FRH51_S
00c64d45025b655994779bfe1a956a10	0	0	18	0	0	0	Bacteria	Proteobacteria	Alphaproteobacteria	Rhodovibrionales	Kiloniellaceae	uncultured	uncultured bacterium
0102aa9292fa7be210b2d82b657cf995	0	0	16	0	0	0	Bacteria	Planctomycetes	Phycisphaerae	CCM11a	uncultured bacterium
012e91b665237e725d1cbdce2553e535	0	0	0	4	0	0	Bacteria	Proteobacteria	Gammaproteobacteria	Chromatiales	Chromatiaceae
0145f677a2456b898de64f0e5657e408	0	0	92	0	0	0	Bacteria	Proteobacteria	Deltaproteobacteria	Desulfarculales	Desulfarculaceae	Desulfatiglans	uncultured bacterium
022af818d2c360ca39adb941b6348fba	0	0	263	0	0	0	Bacteria	Proteobacteria	Alphaproteobacteria	Caulobacterales	Parvularculaceae
0244202ac109661b9f63b885848592d6	0	0	0	0	42	0	Bacteria	Dependentiae	Babeliae	Babeliales	uncultured bacterium
02530f01b0c003c558d74665db9ff2cd	0	0	24	0	0	0	Bacteria	Proteobacteria	Deltaproteobacteria	Desulfobacterales	Desulfobacteraceae	uncultured
026bd97f6ecd8beba8ca7440878c56b5	0	0	12	0	0	0	Bacteria	Proteobacteria	Alphaproteobacteria	Rhizobiales
029ad3bf72202db9ffdfb20dd961b22e	0	0	5	0	0	0	Bacteria	Proteobacteria	Deltaproteobacteria	Myxococcales	VHS-B3-70
03105506c2e9d1512e71ba8f113180b9	0	0	25	0	0	0	Bacteria	Proteobacteria	Gammaproteobacteria	Chromatiales	Chromatiaceae	Marichromatium
032205bccdfaac2f4d6fdb840e7b02ed	0	0	0	16	0	0	Bacteria	Proteobacteria	Deltaproteobacteria	Desulfobacterales	Desulfobacteraceae	uncultured
03d0cdaa2c682507e9a6868fcf27afe1	0	0	10	0	0	0	Bacteria	Acidobacteria	Thermoanaerobaculia	Thermoanaerobaculales	Thermoanaerobaculaceae	Subgroup 23
04377d7821664890e1a302447df00206	0	0	0	48	0	0	Bacteria	Bacteroidetes	Chlorobia	Chlorobiales	Chlorobiaceae	Prosthecochloris
051fa1fe9d0f1307f0445970df5d6a15	0	0	54	0	0	0	Bacteria	Bacteroidetes	Ignavibacteria	Ignavibacteriales	PHOS-HE36	uncultured bacterium
061a24791532cf71ac5289f0bf7c2706	0	0	12	0	0	0	Bacteria	Acidobacteria	Aminicenantia	Aminicenantales	uncultured bacterium
06ea0968c5ed74547515d936e67d2d93	0	0	0	0	10	0	Bacteria	Patescibacteria	Gracilibacteria
072ff1956000f9dbfa306967b4fce222	0	0	12	0	0	0	Bacteria	Proteobacteria	Gammaproteobacteria	Gammaproteobacteria Incertae Sedis	Unknown Family	Candidatus Berkiella	uncultured bacterium
09447a52a0aa6b19b43a266ff7d7b2ae	0	0	0	0	25	0	Bacteria	Gemmatimonadetes	BD2-11 terrestrial group	uncultured bacterium
0a46e194a6148f0abfebe020f191028d	0	0	0	37	0	0	Bacteria	Proteobacteria	Deltaproteobacteria	Desulfarculales	Desulfarculaceae	Desulfocarbo
0bdce16281e823f671f809450894849a	0	0	0	30	0	0	Bacteria	Proteobacteria	Alphaproteobacteria	Rhodospirillales	Rhodospirillaceae	Roseospira
0db831136c8a1830804ff3e01cf8c249	0	0	24	0	0	0	Bacteria	Proteobacteria	Alphaproteobacteria	Rhodospirillales	Magnetospiraceae	Magnetospira	uncultured bacterium
0e9f641848843104216a1a5c5a937a64	0	0	0	0	0	77	Bacteria	Firmicutes	Clostridia	Clostridiales	Clostridiaceae 4	Paramaledivibacter
0ec442a49d24400719b4f1ccff601068	0	0	0	12	0	0	Bacteria	Proteobacteria	Gammaproteobacteria	Cellvibrionales	Halieaceae	Halioglobus
0f311d9a3ef227d8ddf766c9c3e0920c	0	0	0	8	0	0	Bacteria	Proteobacteria	Deltaproteobacteria
1043694609cc15d25df0a8581b998bdb	0	0	0	567	0	0	Bacteria	Bacteroidetes	Chlorobia	Chlorobiales	Chlorobiaceae	Prosthecochloris
1068a800e59c253f89fbe51316210795	0	0	0	0	14	0	Bacteria	Planctomycetes	Phycisphaerae	MSBL9	SG8-4
111ed9d062534a3d0c63c0992d63028c	0	0	11	0	0	0	Bacteria	Proteobacteria	Deltaproteobacteria	Myxococcales	Haliangiaceae	Haliangium	uncultured bacterium
11318a5a8954f2e13c12f0049319f9f8	0	0	28	0	0	0	Bacteria	Proteobacteria	Gammaproteobacteria
11baf4057673f4b9ef16d87d48348944	0	0	0	32	0	0	Bacteria	Planctomycetes	OM190
123317f7de70995358878c62bd0836f5	0	0	11	0	0	0	Bacteria	Proteobacteria	Deltaproteobacteria	Desulfobacterales	Desulfobulbaceae	Desulfobulbus
13f7a5d6520c201c37476cc72a4a3263	0	0	46	0	0	0	Bacteria	Planctomycetes	Planctomycetacia	Pirellulales	Pirellulaceae	Pir4 lineage	uncultured bacterium
14963ff1fa519067f710ef568dd01a1b	0	0	0	8	0	0	Bacteria	Bacteroidetes	Ignavibacteria	Ignavibacteriales	Melioribacteraceae	IheB3-7	uncultured bacterium
14e25a63447ccf4f2117c5f6c8073107	0	0	0	0	151	0	Bacteria	Proteobacteria	Deltaproteobacteria	Myxococcales	Nannocystaceae	uncultured
15b44f740a192a775e8356e438d2d43c	0	0	8	0	0	0	Bacteria	Bacteroidetes	Bacteroidia	Chitinophagales	Saprospiraceae	uncultured	uncultured bacterium
15eb2d4eed7a6bb699a4bd9693203801	0	0	0	13	0	0	Bacteria	Spirochaetes	Spirochaetia	Spirochaetales	Spirochaetaceae
165ba95e57917d398ee2cfda587ccc3c	0	0	15	0	0	0	Bacteria	Acidobacteria	Subgroup 22	uncultured bacterium
168834d6828a92ba2b2de908f6e91846	0	0	6	0	0	0	Bacteria	Proteobacteria	Alphaproteobacteria	Rhodovibrionales	Kiloniellaceae
16d02654ebd9d8dd231116ae3e5c240e	0	0	0	0	12	0	Bacteria	Proteobacteria	Gammaproteobacteria
16d304e7d7f3ea60cfd7209581dc53bd	0	0	28	0	0	0	Bacteria	Proteobacteria	Deltaproteobacteria	Desulfobacterales	Desulfobacteraceae	Sva0081 sediment group	uncultured delta proteobacterium
174a933524379889bbc0b52b4aa89fae	0	0	0	129	0	0	Bacteria	Planctomycetes	Phycisphaerae	mle1-8	uncultured organism
17a9f9f79460801418f67dce1a1ecc3b	0	0	0	58	0	0	Bacteria	Proteobacteria	Deltaproteobacteria	Myxococcales	P3OB-42	uncultured bacterium
17b3067857c0eff44bb9100440fb9ec1	0	0	54	0	0	0	Bacteria	Proteobacteria	Deltaproteobacteria	Desulfobacterales	Desulfobacteraceae	uncultured
17ebc3d9badebbef15c635d581a4179f	0	0	0	17	0	0	Bacteria	Patescibacteria	Parcubacteria	Candidatus Moranbacteria	uncultured bacterium
18a3e54287114904c1af86a77f0e5571	0	0	0	0	0	6048	Bacteria	Bacteroidetes	Bacteroidia	Cytophagales	Cyclobacteriaceae	uncultured	uncultured bacterium
18bce88ff45caf1a2cf3b26cfaf94cdf	0	0	0	333	0	0	Bacteria	Proteobacteria	Deltaproteobacteria	Syntrophobacterales	Syntrophaceae	Desulfomonile	uncultured organism
18c14e720f9dfa023fcb806fb1b6e18c	0	0	18	0	0	0	Bacteria	Chlamydiae	Chlamydiae	Chlamydiales	Parachlamydiaceae	Neochlamydia
18d99f26563eb7aa31bdf7eb10551a2b	0	0	38	0	0	0	Bacteria	Proteobacteria	Deltaproteobacteria	Desulfobacterales	Desulfobacteraceae	Sva0081 sediment group
19019e23365a289d45bb75ed82d835d2	0	0	8	0	0	0	Bacteria	Actinobacteria	Acidimicrobiia	Microtrichales	Microtrichaceae	Sva0996 marine group	uncultured bacterium
19923efd413176f295155f51a9e5cbb6	0	0	0	0	5	0	Bacteria	Proteobacteria	Alphaproteobacteria	Rhodospirillales	Rhodopirillaceae	Defluviicoccus
1a3ddcca30f253633c945d343a087f0d	0	0	9	0	0	0	Bacteria	Proteobacteria	Alphaproteobacteria	Micavibrionales	Micavibrionaceae	uncultured	uncultured bacterium
1a71db49343ef06f5fee03aa0174b0b1	0	0	0	24	0	0	Bacteria	Firmicutes	Clostridia	Clostridiales	Lachnospiraceae
1a81462a029302e8d15e41efe63d1ad9	0	0	0	63	0	0	Bacteria	LCP-89	uncultured bacterium
1a81bb9d971e5cd81cc06cbfbaa1ea29	0	0	14	0	0	0	Bacteria	Proteobacteria	Deltaproteobacteria	Desulfovibrionales
1b50e4ae19cb01f5f8aeef7d4d2964b2	0	0	18	0	0	0	Bacteria	Proteobacteria	Gammaproteobacteria	Steroidobacterales	Woeseiaceae	Woeseia	uncultured bacterium
1ccd5630af8f454552967e0ed3ad925d	0	0	112	0	0	0	Bacteria	Bacteroidetes	Bacteroidia	Cytophagales	Amoebophilaceae	Candidatus Amoebophilus	uncultured bacterium
1e254d1d7220af18fb13f16057a1896d	0	0	35	0	0	0	Bacteria	Spirochaetes	Spirochaetia	Spirochaetales	Spirochaetaceae	Spirochaeta 2	uncultured bacterium
1e6a86c840dcae312f447edd9207bd7f	0	0	4	0	0	0	Bacteria	Proteobacteria	Deltaproteobacteria	SAR324 clade(Marine group B)
1f4890268b55bf1b92643965446ae2f5	0	0	10	0	0	0	Bacteria	Bacteroidetes	Ignavibacteria	OPB56
1fc8f0c750c766c32387a6d96a02475d	0	0	15	0	0	0	Bacteria	Elusimicrobia	Endomicrobia	Endomicrobiales	Endomicrobiaceae	Candidatus Endomicrobium	uncultured bacterium
202c8511579a12cc2955e7e356e27019	0	0	0	0	80	0	Bacteria	Proteobacteria	Alphaproteobacteria	Caulobacterales	Parvularculaceae	uncultured
206e43f7884fd74be4ab024eba531a37	0	0	0	15	0	0	Bacteria	Dependentiae	Babeliae	Babeliales	uncultured bacterium
21c7e23be1996051ad5756a5b778e9d6	0	0	0	0	197	0	Bacteria	Proteobacteria	Alphaproteobacteria	Caulobacterales	Parvularculaceae
2266e9a4ccca7464e64f1d2d9b35f1bb	0	0	14	0	0	0	Bacteria	Bacteroidetes	Bacteroidia	Chitinophagales	Saprospiraceae
22d5ba8424f6a1c97382f06eb5940fe3	0	0	0	0	6	0	Bacteria	Proteobacteria	Alphaproteobacteria	Sneathiellales	Sneathiellaceae	Sneathiella	uncultured bacterium
22e4f77291204ab7ad96ab50e210c87e	0	0	0	103	0	0	Bacteria	Bacteroidetes	Bacteroidia	Cytophagales	Amoebophilaceae	Candidatus Amoebophilus	uncultured bacterium
2328b924fbcc34071ee6820224c59627	0	0	0	0	0	146	Bacteria	Proteobacteria	Gammaproteobacteria	Vibrionales	Vibrionaceae	Vibrio
235552eba26f31dddb6503200c12289e	0	0	0	0	18	0	Bacteria	Proteobacteria	Alphaproteobacteria	Rhizobiales	Hyphomicrobiaceae	Filomicrobium
2383a9c8094467f101d6358f83591fbf	0	0	0	0	45	0	Bacteria	Proteobacteria	Alphaproteobacteria	Thalassobaculales	uncultured
239ba548ffe347d6e8cec0712ed67207	0	0	0	4	0	0	Bacteria	Actinobacteria	Thermoleophilia	Gaiellales	uncultured
23b4072a8fb6e6c693bc83818ad2859f	0	0	66	0	0	0	Bacteria	Proteobacteria	Deltaproteobacteria	NB1-j	uncultured bacterium
2465b32bc90096f549f965a5ad67b0b2	0	0	0	0	0	41	Bacteria	Spirochaetes	Spirochaetia	Spirochaetales	Spirochaetaceae	Spirochaeta 2
2485cdd8c062929046305fb6f37dd983	0	0	0	0	25	0	Bacteria	Zixibacteria	uncultured organism
2518bda4c0a54186e39b8bcfb99a4a5b	0	0	13	0	0	0	Bacteria	PAUC34f
260ef523ed756675df3f622a7fdc5da8	0	0	40	0	0	0	Bacteria	Proteobacteria	Alphaproteobacteria	uncultured
2610059fa6f8064b441e89da1f7aeccf	0	0	97	0	0	0	Bacteria	Proteobacteria	Gammaproteobacteria	Cellvibrionales
262eebbf0d74257fbb5a946b473bc4d0	0	0	22	0	0	0	Bacteria	Proteobacteria	Deltaproteobacteria	NB1-j	uncultured bacterium
26a56454e3243353d868ba80483c9a11	0	0	26	0	0	0	Bacteria	Planctomycetes	OM190
273b41b83fe8801032670451b70b0308	0	0	20	0	0	0	Bacteria	Proteobacteria	Gammaproteobacteria
2765609686b110d01c9c74767f7ab8a6	0	0	0	0	24	0	Bacteria	Planctomycetes	Phycisphaerae	Phycisphaerales	Phycisphaeraceae	SM1A02
27c8c4c79be864f9c98a9967da2c8f6e	0	0	30	0	0	0	Bacteria	Proteobacteria	Gammaproteobacteria	Chromatiales	Chromatiaceae
28b778fa5a7c7336ddd2345afb61d268	0	0	0	0	24	0	Bacteria	Acidobacteria	Thermoanaerobaculia	Thermoanaerobaculales	Thermoanaerobaculaceae	Subgroup 23	uncultured organism
290170b0876b9c5a8af82d841281689b	0	0	28	0	0	0	Bacteria	Firmicutes	Clostridia	Clostridiales	Family XII	Fusibacter	uncultured bacterium
29fb1e9538043d5ff94cc270ca5cd4b2	0	0	0	0	11	0	Bacteria	Bacteroidetes	Bacteroidia	Chitinophagales	Chitinophagaceae
2a844bd6deb35099fa29c88914c57b54	0	0	33	0	0	0	Bacteria	Planctomycetes	Phycisphaerae	CCM11a	uncultured bacterium
2a90d2c0a59ae69fa11ec734c686fc72	0	0	10	0	0	0	Bacteria	Calditrichaeota	Calditrichia	Calditrichales	Calditrichaceae	uncultured bacterium
2ab45f3cfb6b3233b1d8b0b401d7eab0	0	0	25	0	0	0	Bacteria	Proteobacteria	Deltaproteobacteria	Desulfobacterales	Desulfobacteraceae	Sva0081 sediment group	uncultured delta proteobacterium
2b268af569510930734a6b8062794d94	0	0	28	0	0	0	Bacteria	Proteobacteria	Deltaproteobacteria	NB1-j	uncultured bacterium
2b60644aedce6f3ae0bbb713d67ec430	0	0	0	11	0	0	Bacteria	LCP-89	uncultured bacterium
2b7c88ad8e385ff7b85a1d85196b3b2e	0	0	21	0	0	0	Bacteria	Latescibacteria	uncultured bacterium
2bfe81ce7afb31ea4cf7051f5ad2aebf	0	0	10	0	0	0	Bacteria	Dependentiae	Babeliae	Babeliales
2cb4a546699ba5bd2920f71adfa280d5	0	0	0	63	0	0	Bacteria	Planctomycetes	Phycisphaerae	CCM11a	uncultured bacterium
2d1d85fedd3d09578fcf40d3e8873824	0	0	44	0	0	0	Bacteria	Proteobacteria	Gammaproteobacteria	Cellvibrionales	Porticoccaceae	C1-B045
2e104157eceb72af306cd6d64611083b	0	0	0	0	8	0	Bacteria	Proteobacteria	Alphaproteobacteria	Rhodovibrionales	Fodinicurvataceae	uncultured
2e1e15ebd94ca7bab79c8d800efa9f2a	0	0	0	56	0	0	Bacteria	Proteobacteria	Gammaproteobacteria	Ectothiorhodospirales
2eaa70fc1f29b5b16c90a12297a55014	0	0	8	0	0	0	Bacteria	Proteobacteria	Alphaproteobacteria	Rhodospirillales	Rhodospirillaceae	uncultured
2f08182815c4f9e0fbabdd5f4c313461	0	0	0	0	22	0	Bacteria	Lentisphaerae	Lentisphaeria	Victivallales	PRD18C08
2f1d457a58c8d9b213231c54f4b2412c	0	0	0	0	37	0	Bacteria	Proteobacteria	Alphaproteobacteria	Alphaproteobacteria Incertae Sedis	Unknown Family	Acuticoccus
2fb310b4bca37146188437606b8a4f73	0	0	1389	0	0	0	Bacteria	Proteobacteria	Deltaproteobacteria	NB1-j	uncultured bacterium
30527e8fcf54f8e4dc5a866512430944	0	0	0	0	10	0	Bacteria	Proteobacteria	Gammaproteobacteria	Cellvibrionales	Porticoccaceae	Porticoccus
3084bdc22d6f3aab4e94b24d6cce449c	0	0	17	0	0	0	Bacteria	Acidobacteria	Subgroup 26	uncultured bacterium
310cdf224d11b8ca8ce3709339a10bd4	0	0	0	19	0	0	Bacteria	Bacteroidetes	Bacteroidia	Chitinophagales	Saprospiraceae	uncultured	uncultured bacterium
315b4a4a003159d68d90c1fbed268997	0	0	0	10	0	0	Bacteria	Acidobacteria	Subgroup 22	uncultured bacterium
33343039ac1c9a72ce16c36fa499ad58	0	0	16	0	0	0	Bacteria	Calditrichaeota	Calditrichia	Calditrichales	Calditrichaceae	Caldithrix	uncultured organism
33afc3e14cbdd7807e2d0bb58d0e46c0	0	0	0	0	138	0	Bacteria	Proteobacteria	Alphaproteobacteria	Rhodobacterales	Rhodobacteraceae
33db6fe7f17fdcdfa1f683ac832acb5b	0	0	32	0	0	0	Bacteria	Bacteroidetes	Bacteroidia	Cytophagales	Amoebophilaceae	Candidatus Amoebophilus	uncultured bacterium
34784669b5ce6541326efa1cc9fce5e8	0	0	584	0	0	0	Bacteria	Proteobacteria	Alphaproteobacteria	Rhodovibrionales	Kiloniellaceae	uncultured	uncultured bacterium
35995b74b8e265a03e945ee89bd8dc11	0	0	14	0	0	0	Bacteria	Proteobacteria	Alphaproteobacteria	Caulobacterales	Hyphomonadaceae	Hyphomonas	uncultured organism
35e31d6b55aee3f7f3768558eab41025	0	0	14	0	0	0	Bacteria	Omnitrophicaeota	uncultured bacterium
3670702b67eb43c5ed3f81f89a98fb1a	0	0	24	0	0	0	Bacteria	Proteobacteria	Deltaproteobacteria	Sva0485	uncultured bacterium
37305fae10f4f9745db243ee7ec145f6	0	0	15	0	0	0	Bacteria	Latescibacteria	uncultured bacterium
3732fea833bb8184c6e8cae8d2b5d3de	0	0	0	5	0	0	Bacteria	Acidobacteria	Holophagae	Acanthopleuribacterales	Acanthopleuribacteraceae	Acanthopleuribacter	uncultured bacterium
373c6bc01490dcd0eae5f5c153656553	0	0	0	0	12	0	Bacteria	Bacteroidetes	Bacteroidia	Sphingobacteriales	Lentimicrobiaceae
3745915abca9f5c86e68e56bfb55fd9c	0	0	0	0	12	0	Bacteria	Proteobacteria	Alphaproteobacteria	Micavibrionales	Micavibrionaceae	uncultured	uncultured bacterium
37662ac48fd29166895a903ee469811b	0	0	26	0	0	0	Bacteria	Proteobacteria	Deltaproteobacteria	Desulfobacterales	Desulfobacteraceae	Sva0081 sediment group	uncultured delta proteobacterium
37b5fe98e1b81aab87327ad5e97fbd46	0	0	18	0	0	0	Bacteria	Omnitrophicaeota	uncultured bacterium
3972120bcb3cb61e0a32aad58915c6bd	0	0	30	0	0	0	Bacteria	Proteobacteria	Gammaproteobacteria	Coxiellales	Coxiellaceae	Coxiella
3a30772eb47949c4ab81bfb6115d89a4	0	0	16	0	0	0	Bacteria	Planctomycetes	OM190	uncultured bacterium
3a787e03caf7471bf7128533b5e6f735	0	0	0	0	15	0	Bacteria	Bacteroidetes	Bacteroidia	Cytophagales	Cyclobacteriaceae	Fabibacter
3a996269d57af7d456d5e37c02b677a3	0	0	0	0	14	0	Bacteria	Bacteroidetes	Bacteroidia	Sphingobacteriales	Lentimicrobiaceae	uncultured bacterium
3ae1be4822f9b61a39a10a9227e78d61	0	0	10	0	0	0	Bacteria	Proteobacteria	Alphaproteobacteria
3b109591c3de15c4f9e4b8db9e4bb843	0	0	10	0	0	0	Bacteria	Gemmatimonadetes	MD2902-B12	uncultured bacterium
3be0f3ceddf9727af71e4943faa90ef8	0	0	0	11	0	0	Bacteria	Proteobacteria	Deltaproteobacteria
3dde3b16dae3ad2782a8987ccdbff205	0	0	32	0	0	0	Bacteria	Planctomycetes	Phycisphaerae	Phycisphaerales	Phycisphaeraceae	uncultured	uncultured organism
3e96d8e82a9c151f6456b905852044b7	0	0	29	0	0	0	Bacteria	Proteobacteria	Deltaproteobacteria	Desulfobacterales	Desulfobacteraceae	SEEP-SRB1	uncultured delta proteobacterium
3efabe65e1f6019c322bb09b09ee3ced	0	0	531	0	0	0	Bacteria	Proteobacteria	Gammaproteobacteria	Steroidobacterales	Woeseiaceae	Woeseia	uncultured bacterium
401620311991c793e554a23c860698d6	0	0	98	0	0	0	Bacteria	Proteobacteria	Gammaproteobacteria	Arenicellales	Arenicellaceae	Candidatus Thiosymbion
404f13cc9b21f4bb88613e619e170f82	0	0	15	0	0	0	Bacteria	Omnitrophicaeota	uncultured bacterium
40587d611d2f03038d73a3c6c2c25504	0	0	12	0	0	0	Bacteria	Bacteroidetes	Ignavibacteria	Ignavibacteriales	PHOS-HE36	uncultured bacterium
42095f496d644d1e8b70cca8dee6cceb	0	0	7	0	0	0	Bacteria	Proteobacteria	Deltaproteobacteria	Desulfobacterales	Desulfobacteraceae	Sva0081 sediment group	uncultured delta proteobacterium
420dd78da36f220217324458b752a249	0	0	14	0	0	0	Bacteria	Omnitrophicaeota	uncultured bacterium
42f4b4b14b8ed995b9cefbfaa76e33cd	0	7	0	0	0	0	Bacteria	Proteobacteria	Alphaproteobacteria	Rhodovibrionales	Kiloniellaceae
432d600187e50af63a4b8f2c392b6304	0	0	12	0	0	0	Bacteria	Spirochaetes	Spirochaetia	Spirochaetales	Spirochaetaceae	uncultured
434c470f859c6d9361199a0dc19c9aeb	0	0	81	0	0	0	Bacteria	Proteobacteria	Deltaproteobacteria	Desulfobacterales	Desulfobacteraceae	Sva0081 sediment group	uncultured bacterium
43c1c22d0e69703efd11424f4634e1e8	0	0	94	0	0	0	Bacteria	Proteobacteria	Deltaproteobacteria	Desulfobacterales	Desulfobacteraceae	Sva0081 sediment group	uncultured delta proteobacterium
450a113d7a5e6f9e7255c741fab690f3	0	0	21	0	0	0	Bacteria	Gemmatimonadetes	BD2-11 terrestrial group	uncultured bacterium
45b5c9e82f7c838f34913aaa68029eec	0	0	5	0	0	0	Bacteria	Proteobacteria	Deltaproteobacteria	NB1-j	uncultured delta proteobacterium
461e35a8704ceceee1f961977dd2680e	0	0	0	19	0	0	Bacteria	Gemmatimonadetes	Gemmatimonadetes	Gemmatimonadales	Gemmatimonadaceae	uncultured
475ea59de3434bbc3b906fc03ba26610	0	0	34	0	0	0	Bacteria	Calditrichaeota	Calditrichia	Calditrichales	Calditrichaceae	SM23-31	uncultured bacterium
478fba692c3c355ee833a88d5a0593d5	0	0	64	0	0	0	Bacteria	Acidobacteria	Acidobacteriia	Solibacterales	Solibacteraceae (Subgroup 3)	PAUC26f	uncultured bacterium
483194f2c583731be0c114fc494d4e28	0	0	0	31	0	0	Bacteria	Proteobacteria	Deltaproteobacteria	Bdellovibrionales	Bacteriovoracaceae	Peredibacter
49923ee295606f20ac022990e1b7833b	0	0	0	0	22	0	Bacteria	Proteobacteria	Alphaproteobacteria	Rhizobiales	Hyphomicrobiaceae	Filomicrobium	uncultured bacterium
4ac1a3d5cb94fdeb3307f3e9b1916814	0	0	12	0	0	0	Bacteria	Dependentiae	Babeliae	Babeliales	uncultured bacterium
4ac4d105f94f135744feb6aab20b26b5	0	0	137	0	0	0	Bacteria	Bacteroidetes	Bacteroidia	Chitinophagales	Saprospiraceae	uncultured
4af839f21581ea22810d140aea000f1a	0	0	13	0	0	0	Bacteria	Acidobacteria	Aminicenantia	Aminicenantales	uncultured bacterium
4d4668d112e7de55512d8acbce34aeec	0	0	0	0	38	0	Bacteria	Acidobacteria	Thermoanaerobaculia	Thermoanaerobaculales	Thermoanaerobaculaceae	Subgroup 10	uncultured bacterium
4debd7fd45016687b174bf9fa72a537b	0	0	0	10	0	0	Bacteria	Proteobacteria	Deltaproteobacteria	Desulfobacterales	Desulfobacteraceae	uncultured
4ec5800284b07170ba863eff64058693	0	0	42	0	0	0	Bacteria	Proteobacteria	Deltaproteobacteria	Desulfobacterales	Desulfobacteraceae	Sva0081 sediment group	uncultured bacterium
4ee81154ac712f53adf895185d0814e0	0	0	0	18	0	0	Bacteria	Proteobacteria	Deltaproteobacteria	Desulfobacterales	Desulfobacteraceae	uncultured
510a5adbdbe2d0272655740fdbdda175	0	0	5	0	0	0	Bacteria	Proteobacteria	Deltaproteobacteria	Bdellovibrionales	Bacteriovoracaceae	Peredibacter
5135dd074ce49fc37ea935c9cba6140f	0	0	14	0	0	0	Bacteria	Proteobacteria	Gammaproteobacteria	Ga0077536	uncultured bacterium
51ee5cdf095efd806934438ebe139670	0	0	0	0	12	0	Bacteria	Dependentiae	Babeliae	Babeliales
523ceacd1f8f00cf2607ef8c7f821559	0	0	10	0	0	0	Bacteria	Proteobacteria	Gammaproteobacteria	Oceanospirillales
525f3e8c4a2060536e830c7ea0f25b46	0	0	139	0	0	0	Bacteria	Acidobacteria	Thermoanaerobaculia	Thermoanaerobaculales	Thermoanaerobaculaceae	Subgroup 10	uncultured bacterium
525ffd5bfea90dcc40ba27fe20089587	0	0	13	0	0	0	Bacteria	Planctomycetes	Phycisphaerae	MSBL9	SM23-30	uncultured organism
52e381ebc6c13301db2bdcef7c6ecd68	0	0	0	11	0	0	Bacteria	Proteobacteria	Deltaproteobacteria	NB1-j	uncultured bacterium
530872c6e099d61ced89c5453c9aa039	0	0	0	4	0	0	Bacteria	Proteobacteria	Deltaproteobacteria	Myxococcales	Haliangiaceae	Haliangium	uncultured bacterium
53551c2585c4c02c0d17e31aaf3b1a2d	0	0	45	0	0	0	Bacteria	Proteobacteria	Deltaproteobacteria	Desulfobacterales	Desulfobacteraceae	Sva0081 sediment group
53819531a130303e3738a4feaac81800	13	0	0	0	0	0	Bacteria	Firmicutes	Clostridia	Clostridiales	Clostridiaceae 4	Paramaledivibacter
541be957e17e9e38016a3f40c92f325c	0	0	19	0	0	0	Bacteria	Proteobacteria	Gammaproteobacteria	Chromatiales	Sedimenticolaceae
54343ed812ffc3a76f4af26b4e7bdf56	0	0	10	0	0	0	Bacteria	Latescibacteria	Latescibacteria	Latescibacterales	Latescibacteraceae	uncultured bacterium
5494357d74ee92855eae392957c36009	0	0	0	0	100	0	Bacteria	Bacteroidetes	Bacteroidia	Chitinophagales	Saprospiraceae	Phaeodactylibacter	uncultured organism
54f32604294e0b2e5765102070e7b598	0	0	14	0	0	0	Bacteria	Planctomycetes	Phycisphaerae	Phycisphaerales	Phycisphaeraceae	FS140-16B-02 marine group
552f4639f9663a73a832512dfb2c4128	0	0	0	0	36	0	Bacteria	Proteobacteria	Alphaproteobacteria	Rhizobiales	Rhizobiaceae
5553c63c9cc4f94a7e4725c00d0250cf	0	0	0	0	10	0	Bacteria	Proteobacteria	Alphaproteobacteria	Rhizobiales	uncultured	uncultured bacterium
55ac3d995b5637ee8958bf0dd5e46eb2	0	0	0	0	13	0	Bacteria	Proteobacteria	Alphaproteobacteria	uncultured
565656969f4315e87081ea57a92b74b8	0	0	35	0	0	0	Bacteria	Proteobacteria	Deltaproteobacteria	Desulfarculales	Desulfarculaceae	Desulfatiglans
5659e9d5e5f03afc133e24bcbb2d1495	0	0	9	0	0	0	Bacteria	Proteobacteria	Deltaproteobacteria
5849dbadb07df70aa281e9e463e7e38e	0	0	0	73	0	0	Bacteria	Proteobacteria	Alphaproteobacteria
5895c9736bb3203d1409bb6c0dfb9ad5	0	0	0	23	0	0	Bacteria	Dependentiae	Babeliae	Babeliales	uncultured bacterium
58d0258b4084572963b0885775c80296	0	0	31	0	0	0	Bacteria	Spirochaetes	Spirochaetia	Spirochaetales	Spirochaetaceae	Spirochaeta 2	uncultured organism
593223b12ff42f346ddbda2d8a54147a	0	0	46	0	0	0	Bacteria	Bacteroidetes	Bacteroidia	Chitinophagales	uncultured	uncultured bacterium
5932e6ba1ea7d1a780131be97e7a0433	0	0	6	0	0	0	Bacteria	Bacteroidetes	Rhodothermia	Rhodothermales	Rhodothermaceae	uncultured	uncultured bacterium
5aa8f80ad7954498c561d7e7b8dfa87d	0	0	34	0	0	0	Bacteria	Bacteroidetes	Rhodothermia	Rhodothermales	Rhodothermaceae	uncultured
5b3a6bf31af7b02dfba67fa036efafc8	0	0	14	0	0	0	Bacteria	Proteobacteria	Deltaproteobacteria	Sva0485	uncultured delta proteobacterium
5b7eeef34532fe14fd97b5f0897348d1	0	0	0	30	0	0	Bacteria	Bacteroidetes	Bacteroidia	Bacteroidetes VC2.1 Bac22	uncultured bacterium
5c27d3ad12683b415aa75dbe1ccfb132	0	0	20	0	0	0	Bacteria	Latescibacteria	Latescibacteria	Latescibacterales	Latescibacteraceae	uncultured bacterium
5c76b820fdc6a981e3983e6978e45e6c	0	0	14	0	0	0	Bacteria	Proteobacteria	Gammaproteobacteria	Arenicellales	Arenicellaceae	Candidatus Thiosymbion
5cebb8a67010543638ab70ade21440f6	0	0	284	0	0	0	Bacteria	Proteobacteria	Deltaproteobacteria	NB1-j	uncultured bacterium
5e1645b1ca27596c80cb6dc428cc0ad2	0	0	0	18	0	0	Bacteria	Proteobacteria	Alphaproteobacteria
5f222261ae0ad10b8cf9a793e671d7a5	0	0	0	15	0	0	Bacteria	Planctomycetes	Phycisphaerae	MSBL9	SG8-4	uncultured organism
5f52594194b0b615d9c534eade404fae	0	0	10	0	0	0	Bacteria	Zixibacteria	uncultured bacterium
60257dd7e7217fab19a340e4c719f857	0	0	30	0	0	0	Bacteria	Proteobacteria	Gammaproteobacteria	Coxiellales	Coxiellaceae	Coxiella
60b75854d1c16ac7c56305153d91f10c	0	0	0	0	16	0	Bacteria	Proteobacteria	Alphaproteobacteria	Rhizobiales	Methyloligellaceae	uncultured	uncultured bacterium
61873f116e559923ac1fd2bd1a3ca619	0	0	0	0	58	0	Bacteria	Proteobacteria	Alphaproteobacteria	Rhodovibrionales	Kiloniellaceae	uncultured
61f4c2749bfcfa90015f7e9fcf13c6b1	0	0	0	42	0	0	Bacteria	Proteobacteria	Alphaproteobacteria	Rhodospirillales	Magnetospiraceae	Magnetospira	uncultured bacterium
6210b9aaa3406681d1102991266a98f3	0	0	0	0	0	250	Bacteria	Proteobacteria	Gammaproteobacteria	Vibrionales	Vibrionaceae	Vibrio
63662060a551537769825f2184d38720	0	0	0	19	0	0	Bacteria	Actinobacteria	WCHB1-81	uncultured bacterium
63ffafaaad169d83181ccbb79a14d3af	0	0	0	0	18	0	Bacteria	Proteobacteria	Gammaproteobacteria	Alteromonadales	Alteromonadaceae	Aestuariibacter	uncultured bacterium
643d2de065546908d1a38c0cd9582c28	0	0	7	0	0	0	Bacteria	Spirochaetes	Leptospirae	Leptospirales	Leptospiraceae	Turneriella	uncultured bacterium
662fb2e47f22bd299661621ac5ba60d7	0	0	743	0	0	0	Bacteria	Proteobacteria	Alphaproteobacteria	Rhodovibrionales	Kiloniellaceae	Pelagibius
66a05094e7e33809ccabfaa0ad21882a	0	0	0	14	0	0	Bacteria	Chlamydiae	Chlamydiae	Chlamydiales
6773a8aeb5d6c0b2f71df9a6d98be02f	0	0	0	0	69	0	Bacteria	Proteobacteria	Alphaproteobacteria	Caulobacterales	Parvularculaceae
6824edaad77305f61e89b7e44d24ed8a	0	0	21	0	0	0	Bacteria	Proteobacteria	Alphaproteobacteria	Tistrellales	Geminicoccaceae	Candidatus Alysiosphaera	uncultured bacterium
68420330b09685bf0856af684016ec8f	0	0	11	0	0	0	Bacteria	Planctomycetes	OM190
6852204b38899ddb0acf2868d119efc8	0	0	65	0	0	0	Bacteria	Proteobacteria	Alphaproteobacteria	Rhizobiales	Methyloligellaceae	uncultured	uncultured bacterium
68c35712110da086927671d2539f9cf5	0	0	10	0	0	0	Bacteria	Proteobacteria	Deltaproteobacteria
68f83edec764b20cc10f5d804be29025	0	0	0	13	0	0	Bacteria	Proteobacteria	Gammaproteobacteria	Thiomicrospirales	Thiomicrospiraceae
69246a1bebe85f8c8182d38641191232	0	0	0	36	0	0	Bacteria	Proteobacteria	Deltaproteobacteria	FW113	uncultured organism
69e62e4e41e414d5005fea666db95212	0	0	0	48	0	0	Bacteria	Proteobacteria	Alphaproteobacteria	Rhizobiales	Rhizobiales Incertae Sedis	Bauldia	uncultured bacterium
6a71a05c14b23f6e6e71202acc5875bb	0	0	10	0	0	0	Bacteria	Dependentiae	Babeliae	Babeliales	uncultured bacterium
6bbc99bbd0b8a65531362f622ce39834	0	0	0	0	32	0	Bacteria	Proteobacteria	Alphaproteobacteria	Rhodobacterales	Rhodobacteraceae
6bf51dcf2556bc35e613bacb8d7f8b71	0	0	26	0	0	0	Bacteria	Planctomycetes	Planctomycetacia	Planctomycetales	uncultured	uncultured bacterium
6bfeb0635af424a0cf7d899fe09e4d3a	0	0	10	0	0	0	Bacteria	Chlamydiae	Chlamydiae	Chlamydiales	Simkaniaceae	uncultured
6cdde8419afc1944f0c44562437dc4f4	0	0	0	0	150	0	Bacteria	Proteobacteria	Alphaproteobacteria	Caulobacterales	Hyphomonadaceae	Hyphomonas	uncultured organism
6da5c3be69224330f02405e87fa53973	0	0	13	0	0	0	Bacteria	Bacteroidetes	Bacteroidia	Chitinophagales	Saprospiraceae	Lewinella
6da72ac81ba244bab615ce709be2dd40	0	0	11	0	0	0	Bacteria	Bacteroidetes	Bacteroidia	Bacteroidales	Bacteroidetes BD2-2
6e501ad2bafa9f406c4b25bd94bd52a3	0	0	10	0	0	0	Bacteria	Proteobacteria	Deltaproteobacteria	Desulfobacterales	Desulfobacteraceae	SEEP-SRB1
6e77bddb05524b31e8922df792c253bd	0	0	0	69	0	0	Bacteria	Proteobacteria	Alphaproteobacteria	Micavibrionales	Micavibrionaceae	uncultured
6f150b4713752c7c83a0f7ba4d1bccd8	0	0	0	0	51	0	Bacteria	Proteobacteria	Gammaproteobacteria	Tenderiales	Tenderiaceae	Candidatus Tenderia	uncultured bacterium
6fb181bfc0457eb6bdfaa0196c1db59b	0	0	0	14	0	0	Bacteria	Zixibacteria	uncultured bacterium
711de97ec92a94ce8b4e4fc79165f887	0	0	11	0	0	0	Bacteria	Zixibacteria	uncultured bacterium
7137746d45bdb99153e73120fc13a7c1	0	0	8	0	0	0	Bacteria	Proteobacteria	Gammaproteobacteria
71fa4be1e59d3337fa55ca141489451c	0	0	0	50	0	0	Bacteria	Proteobacteria	Deltaproteobacteria	Desulfobacterales	Desulfobacteraceae	uncultured
723bb4261f378e3dd859462081ff0f7c	0	0	0	9	0	0	Bacteria	Firmicutes	Clostridia	Clostridiales	Family XIII	Anaerovorax	uncultured bacterium
72c232e4633fc8e84b366cddd0ef3be0	0	0	19	0	0	0	Bacteria	Bacteroidetes	Bacteroidia	Chitinophagales	Saprospiraceae	uncultured
73965f2ba3f7017f960cca6bd5ecf2c5	0	0	0	21	0	0	Bacteria	Proteobacteria	Alphaproteobacteria	Caulobacterales	Parvularculaceae	uncultured
73d0c70fc40834d26f3bc7f882fc36e4	0	0	11	0	0	0	Bacteria	Chloroflexi	Dehalococcoidia	MSBL5	uncultured bacterium
745c4afd3a2350d39eacc952a5cbad83	0	0	0	10	0	0	Bacteria	Planctomycetes	Phycisphaerae	Phycisphaerales	Phycisphaeraceae	uncultured	uncultured organism
7480caf180b2f9a15052d4526931eacb	0	0	8	0	0	0	Bacteria	Bacteroidetes	Bacteroidia	Flavobacteriales	Cryomorphaceae	Owenweeksia
74a9e4eb41594544de05482d93bd6aa8	0	0	98	0	0	0	Bacteria	Planctomycetes	OM190	uncultured bacterium
75d0e0bb13e1b62794cbfc1ac73d2e25	0	0	0	0	10	0	Bacteria	Proteobacteria	Deltaproteobacteria	Desulfobacterales	Desulfobacteraceae
75dc9c0af8c7f93eb4322d4e8831b8be	0	0	11	0	0	0	Bacteria	Calditrichaeota	Calditrichia	Calditrichales	Calditrichaceae	uncultured bacterium
76287a105723d600bab7c5c02b13c6b1	0	0	0	0	96	0	Bacteria	Proteobacteria	Alphaproteobacteria	Rhizobiales
771e9380d56c81fef807edbae110823d	0	0	37	0	0	0	Bacteria	Proteobacteria	Deltaproteobacteria	Desulfobacterales	Desulfobacteraceae	SEEP-SRB1
773ac48b7c38b6515655ba49a03e68fd	0	0	16	0	0	0	Bacteria	Proteobacteria	Deltaproteobacteria	Desulfobacterales	Desulfobacteraceae	SEEP-SRB1	uncultured delta proteobacterium
77782680816e60df53343c4ff22b4a6c	0	0	8	0	0	0	Bacteria	Proteobacteria	Deltaproteobacteria	Desulfobacterales	Desulfobacteraceae	Desulfobacter
787cefd41f1ca7fc51f005fcda0b7baa	0	0	67	0	0	0	Bacteria	Bacteroidetes	Chlorobia	Chlorobiales	Chlorobiaceae	Prosthecochloris
78fcbdf0170ab76900412fdc2df49263	0	0	0	22	0	0	Bacteria	Proteobacteria	Alphaproteobacteria
7927bcfab38c0608b038e34a40d55eb8	0	0	0	0	23	0	Bacteria	Proteobacteria	Alphaproteobacteria	Rickettsiales	SM2D12	uncultured bacterium
795b4034f9d72ee0b7477edccfe6c513	0	0	26	0	0	0	Bacteria	Bacteroidetes	Bacteroidia	Bacteroidales	Marinilabiliaceae	uncultured
79f8e1fe2e8dda63e8e8f455cf64da9a	0	0	0	15	0	0	Bacteria	Bacteroidetes	Bacteroidia	Bacteroidales	Bacteroidetes BD2-2
7a4b62722519030c77bb0244587b8c24	0	0	12	0	0	0	Bacteria	Proteobacteria	Gammaproteobacteria
7a61042954e5dadce36d21a595a40733	0	0	16	0	0	0	Bacteria	Proteobacteria	Deltaproteobacteria	Myxococcales	Sandaracinaceae	Sandaracinus
7b43892688c0b0eacc42fcf231936ba9	0	0	0	468	0	0	Bacteria	Bacteroidetes	Bacteroidia	Flavobacteriales	Flavobacteriaceae
7b906e95578358b8291c77cd1a36dda7	0	0	3	0	0	0	Bacteria	Proteobacteria	Gammaproteobacteria
7c84c1b2606661954ea2e3e02e587e4c	0	6	0	0	0	0	Bacteria	Halanaerobiaeota	Halanaerobiia	Halanaerobiales	Halanaerobiaceae	Halanaerobium
7e0a71703ab899f9dc66096d711ebd84	0	0	0	0	56	0	Bacteria	Proteobacteria	Gammaproteobacteria	Chromatiales	Chromatiaceae
7eb398562d1d3bf6e3c44a007726aedc	0	0	17	0	0	0	Bacteria	Proteobacteria	Deltaproteobacteria	NB1-j	uncultured bacterium
7ef50666afbe2f86bf822bed6d0afafb	0	0	8	0	0	0	Bacteria	Bacteroidetes	Bacteroidia	Flavobacteriales	Flavobacteriaceae
7f544ce2f40e4d77ba7b8e5f71af2cfd	0	0	11	0	0	0	Bacteria	Latescibacteria	Latescibacteria	Latescibacterales	Latescibacteraceae	uncultured bacterium
81087c82a35d96801c32962ef4271641	0	0	227	0	0	0	Bacteria	Proteobacteria	Deltaproteobacteria	NB1-j
810ec801271b08e0d8194323f6ea5ca6	0	0	15	0	0	0	Bacteria	LCP-89	uncultured bacterium
819463fcd270c36cb8a89d02c9ee5e4c	0	0	0	15	0	0	Bacteria	Proteobacteria	Deltaproteobacteria
82a230e6af8c84e846a135b52d178b5b	0	0	0	4	0	0	Bacteria	Bacteroidetes	Bacteroidia	Flavobacteriales	Cryomorphaceae	uncultured	uncultured bacterium
8313598c8d614122dc0312b53d12e863	0	0	0	0	15	0	Bacteria	Chlamydiae	Chlamydiae	Chlamydiales	Simkaniaceae	uncultured
83ed3f282d16759d99abbf2c4c65c2e0	0	0	0	74	0	0	Bacteria	Bacteroidetes	Bacteroidia	Bacteroidales	Bacteroidetes BD2-2
8416b169abfa79bb6900345899862ffb	0	0	20	0	0	0	Bacteria	Actinobacteria	WCHB1-81	uncultured bacterium
8483963afce1398f33ebef85e8cbd702	0	0	57	0	0	0	Bacteria	Proteobacteria	Gammaproteobacteria
8488e7ad7751a29749c351aa52873018	0	0	0	0	317	0	Bacteria	Bacteroidetes	Bacteroidia	Flavobacteriales	Cryomorphaceae	Owenweeksia
851611506c6cb162dff95b988c81c971	0	0	10	0	0	0	Bacteria	Spirochaetes	Spirochaetia	Spirochaetales	Spirochaetaceae	Spirochaeta 2
857491b9032c37b66ca831c180f72b03	0	0	0	20	0	0	Bacteria	Acidobacteria	Thermoanaerobaculia	Thermoanaerobaculales	Thermoanaerobaculaceae	Subgroup 10
8604164efaf4ca0e20e59586e35b8f6a	0	0	8	0	0	0	Bacteria	Proteobacteria	Gammaproteobacteria
8669dea209e9b8deebafdd50ba748168	0	0	16	0	0	0	Bacteria	Latescibacteria	uncultured bacterium
867c4ae86ef25286920fae40806bf9c3	0	0	5	0	0	0	Bacteria	Bacteroidetes	Bacteroidia	Flavobacteriales	Crocinitomicaceae	Crocinitomix	uncultured bacterium
867f3b6d1edbbd90f11a31213997ce36	0	0	0	0	0	15	Bacteria	Bacteroidetes	Bacteroidia	Flavobacteriales	Cryomorphaceae
874be5ffb0a1849984da80bb55882173	0	0	42	0	0	0	Bacteria	Proteobacteria	Gammaproteobacteria	Methylococcales	Methylococcaceae	uncultured
8751bc48d7f37a585ecd58bfbc2df005	0	0	0	0	34	0	Bacteria	Proteobacteria	Alphaproteobacteria	Tistrellales	Geminicoccaceae
880fd6c8c3f003156f85901cebabdecf	0	0	11	0	0	0	Bacteria	Proteobacteria	Deltaproteobacteria	Desulfarculales	Desulfarculaceae	Desulfatiglans
883ea31167d539dbe1cc5b0521bfbea3	0	0	0	18	0	0	Bacteria	LCP-89	uncultured bacterium
88dccfd34dd69c05b8ecd17236b9cef3	0	0	0	74	0	0	Bacteria	Proteobacteria	Deltaproteobacteria	Desulfarculales	Desulfarculaceae	Desulfocarbo	uncultured bacterium
89b3e5b80d668c933bbf8bbd78e6f159	0	0	0	17	0	0	Bacteria	Proteobacteria	Alphaproteobacteria	Rhodospirillales	Rhodospirillaceae	Roseospira
8a325e8f7de269d8cdd4b774209ff2c9	0	0	0	52	0	0	Bacteria	Bacteroidetes	Bacteroidia	Bacteroidales	Prolixibacteraceae	Roseimarinus
8ab5086a5c495af76ea369c6ac4d1745	0	0	21	0	0	0	Bacteria	Proteobacteria	Deltaproteobacteria	NKB15	uncultured organism
8af72e3ba9395325afa66bffa6e3846e	0	0	0	0	56	0	Bacteria	Proteobacteria	Alphaproteobacteria
8b5a01c3c057f98932e62830b897bc20	0	0	0	0	76	0	Bacteria	Dependentiae	Babeliae	Babeliales	Vermiphilaceae	uncultured bacterium
8bf6438ea3e2af0e096d3956232ca888	0	0	7	0	0	0	Bacteria	Proteobacteria	Deltaproteobacteria	NB1-j
8c1d96ed602c09ebe780a31ce596b549	0	0	0	0	30	0	Bacteria	Proteobacteria	Alphaproteobacteria	Rickettsiales	SM2D12
8c5eecd1e151aea089c17bcc59913916	0	0	24	0	0	0	Bacteria	Proteobacteria	Deltaproteobacteria	Myxococcales	P3OB-42	uncultured bacterium
8c5ff4f4eadc28591377e092bf860be8	0	0	17	0	0	0	Bacteria	Chloroflexi	Dehalococcoidia	FW22	uncultured bacterium
8c8ff754a8fc545cedb6b31c11a1b0f8	0	0	0	0	82	0	Bacteria	Proteobacteria	Alphaproteobacteria	Rhizobiales	Stappiaceae	Labrenzia
8c9ea630ce3597abd4e7b2fc1f604520	0	0	9	0	0	0	Bacteria	Acidobacteria	Holophagae	Acanthopleuribacterales	Acanthopleuribacteraceae	Acanthopleuribacter	uncultured bacterium
8d147cc44684a7e7a632fd82ba000916	0	0	54	0	0	0	Bacteria	Proteobacteria	Gammaproteobacteria	AT-s2-59	uncultured bacterium
8d33b751fe21b70ac6ceb9faf89f87ad	0	0	12	0	0	0	Bacteria	Gemmatimonadetes	BD2-11 terrestrial group	uncultured bacterium
8db01b30756e6b0459ae81f075c469a0	0	0	142	0	0	0	Bacteria	Planctomycetes	Phycisphaerae	CCM11a	uncultured bacterium
8dd6720874b526be2fff1078174c113e	0	0	0	20	0	0	Bacteria	Firmicutes	Clostridia	Clostridiales	Peptococcaceae	uncultured	uncultured bacterium
8e2a34e5f8b48e92d568a6a4fb918b4b	0	0	14	0	0	0	Bacteria	Proteobacteria	Deltaproteobacteria	Bdellovibrionales	Bacteriovoracaceae	uncultured
8ed6659ad93f187a67f09e67095fe2d2	0	0	0	15	0	0	Bacteria	Elusimicrobia	Elusimicrobia
8f0b8a8e67af43aa401178de8755ae1a	0	0	10	0	0	0	Bacteria	Actinobacteria	Actinobacteria	Corynebacteriales	Mycobacteriaceae	Mycobacterium
8f37c1164f4972c9d552fdecc57c6241	0	0	57	0	0	0	Bacteria	Planctomycetes	Planctomycetacia	Pirellulales	Pirellulaceae	Pir4 lineage
8f47435b9ced1fa131ff2812b3efdb5d	0	0	16	0	0	0	Bacteria	Proteobacteria	Gammaproteobacteria	Cellvibrionales	Cellvibrionaceae
8fe5e90fc1cbdf4e204a2a2a8072d20a	0	0	0	0	91	0	Bacteria	Proteobacteria	Alphaproteobacteria	Rhodospirillales	Terasakiellaceae	uncultured
901e557e9f814f21423ae5782500b5a4	0	0	0	0	10	0	Bacteria	Proteobacteria	Deltaproteobacteria	Myxococcales	PS-B29	uncultured organism
905dbb2f9b5348eac8307886da88291c	0	0	22	0	0	0	Bacteria	Acidobacteria	Subgroup 22	uncultured bacterium
91083e22fd13b7d51f7c4ccac5d07114	0	0	25	0	0	0	Bacteria	Proteobacteria	Alphaproteobacteria	Rhizobiales	Rhizobiaceae	Roseitalea
91674743523ded2950cb9203e2aef4b9	0	0	13	0	0	0	Bacteria	Proteobacteria	Deltaproteobacteria	Desulfobacterales	Desulfobacteraceae	uncultured
922af2029496542ce59407387429bb22	0	0	26	0	0	0	Bacteria	Proteobacteria	Alphaproteobacteria
927002a494a7de83af5c1508fe8c8122	0	0	44	0	0	0	Bacteria	Bacteroidetes	Bacteroidia	Bacteroidales	Bacteroidetes BD2-2	uncultured organism
92a4c3584abca045800dc9f1892b9e45	0	0	0	10	0	0	Bacteria	Actinobacteria	WCHB1-81	uncultured bacterium
92c679f6aac42be624ebc9c92b3b3b4a	0	0	15	0	0	0	Bacteria	Acidobacteria	Subgroup 26	uncultured bacterium
944c8388ed6418976e040c896f351d3b	0	0	0	58	0	0	Bacteria	Planctomycetes	Phycisphaerae	MSBL9	4572-13	uncultured bacterium
951cdd5e9168fb9253b90eed245785ff	0	0	0	0	0	7	Bacteria	Halanaerobiaeota	Halanaerobiia	Halanaerobiales	Halanaerobiaceae	Halanaerobium	uncultured bacterium
9526080dbfa010dfd30fdd197a7a7871	0	0	0	10	0	0	Bacteria	Bacteroidetes	Bacteroidia	Sphingobacteriales	NS11-12 marine group
95d899509339a798f9596bbb9b5b0d21	0	0	15	0	0	0	Bacteria	Proteobacteria	Gammaproteobacteria	Cellvibrionales	Porticoccaceae	Porticoccus	uncultured bacterium
95e339282d4bb62703c885b430ad0619	0	0	0	50	0	0	Bacteria	Bacteroidetes	Bacteroidia	Bacteroidales	SB-5	uncultured organism
95eca4f3ee9dad46167a622a6ea09898	0	0	0	5	0	0	Bacteria	Spirochaetes	Leptospirae	Leptospirales	Leptospiraceae	uncultured
95facc83cdf9420e90d37f5afeee91b2	0	0	0	0	8	0	Bacteria	Bacteroidetes	Bacteroidia	Bacteroidales
9697bbe02c54253d5278334b4746bbbf	0	0	0	0	0	848	Bacteria	Spirochaetes	Spirochaetia	Spirochaetales	Spirochaetaceae
96c3d1466800606b9f3f6e8d0f3b155a	0	0	10	0	0	0	Bacteria	Gemmatimonadetes
97063eb6b9231d0f03bd39864717ac6f	0	0	18	0	0	0	Bacteria	Proteobacteria	Gammaproteobacteria	Chromatiales	Chromatiaceae	Marichromatium
9751da367be02904a9cb2025b997d180	0	0	13	0	0	0	Bacteria	Proteobacteria	Alphaproteobacteria	uncultured	uncultured bacterium
9794bffe80af07d40ed707bc63efd881	0	0	0	11	0	0	Bacteria	Spirochaetes	Spirochaetia	Spirochaetales	Spirochaetaceae	Sediminispirochaeta	uncultured organism
97c4d5194d78f67305197720df68b606	0	0	0	0	10	0	Bacteria	Acidobacteria	Subgroup 22	uncultured bacterium
98ded56a3538dbee9f16d2cb14365711	0	0	0	0	30	0	Bacteria	Actinobacteria	Acidimicrobiia	Microtrichales	Microtrichaceae	Sva0996 marine group	uncultured bacterium
99b31f97fcd094b737e585446bfaf202	0	0	29	0	0	0	Bacteria	Proteobacteria	Alphaproteobacteria	Sphingomonadales	Sphingomonadaceae	Altererythrobacter	uncultured bacterium
9b8a4102e22c8e246de02a4ac3dfb08a	0	0	0	20	0	0	Bacteria	Proteobacteria	Alphaproteobacteria
9d256d7cb3741ceea2f05f04d1d995d8	0	0	25	0	0	0	Bacteria	Bacteroidetes	Bacteroidia	Cytophagales	Cyclobacteriaceae	uncultured	uncultured bacterium
9d68717e7e54eb993393a707c2d19657	0	0	0	0	22	0	Bacteria	Proteobacteria	Deltaproteobacteria	Desulfarculales	Desulfarculaceae	Desulfatiglans
9dcc9eb8a347d5b738fa371b20f5ba4a	0	0	16	0	0	0	Bacteria	Calditrichaeota	Calditrichia	Calditrichales	Calditrichaceae	Calorithrix
9f641f81a4b003a289cf4b565049df4c	0	0	0	19	0	0	Bacteria	Bacteroidetes	Bacteroidia	Bacteroidales	Marinilabiliaceae	uncultured	uncultured organism
9ff3102ef2f9f5ad309dc87a9945a2b2	0	0	0	32	0	0	Bacteria	Proteobacteria	Deltaproteobacteria	Desulfobacterales	Desulfobacteraceae
a04dbf17788bea55766e838f58f30a15	0	0	2889	0	0	0	Bacteria	Proteobacteria	Alphaproteobacteria	Rhodovibrionales	Kiloniellaceae	uncultured	uncultured bacterium
a0701ec40f0d49d06519a8eab7000278	0	0	8	0	0	0	Bacteria	Proteobacteria	Alphaproteobacteria	Rhodovibrionales	Kiloniellaceae	Pelagibius	uncultured bacterium
a0e21f60e1bc7e41f16f7dac42238fa5	0	0	11	0	0	0	Bacteria	Planctomycetes	Phycisphaerae	Phycisphaerales	Phycisphaeraceae	Urania-1B-19 marine sediment group
a11d720a7890732a0c924fb121a73a41	0	0	0	0	21	0	Bacteria	Proteobacteria	Gammaproteobacteria	uncultured	uncultured bacterium
a21c7e508eaad7d6bdf48349c56a5284	0	0	0	0	20	0	Bacteria	Spirochaetes	Spirochaetia	Spirochaetales	Spirochaetaceae	Spirochaeta 2	uncultured organism
a37d64dcc87b207676583ea37bb85e9d	0	0	27	0	0	0	Bacteria	Gemmatimonadetes	BD2-11 terrestrial group	uncultured bacterium
a3ff55693d37becfd07aeb6a98728f04	0	0	14	0	0	0	Bacteria	Omnitrophicaeota	uncultured bacterium
a43184b4f3e4074ec0f63d11b115207a	0	0	0	0	0	10	Bacteria	Proteobacteria	Alphaproteobacteria	Sphingomonadales	Sphingomonadaceae
a483363ece688e92cb303535c7111511	0	0	10	0	0	0	Bacteria	Chlamydiae	Chlamydiae	Chlamydiales	Parachlamydiaceae	Neochlamydia
a508ccc2d89b27030ca19d02775917b0	0	0	44	0	0	0	Bacteria	Zixibacteria	uncultured bacterium
a5547959eb3781a33ae88b234040e9f8	0	0	7	0	0	0	Bacteria	Marinimicrobia (SAR406 clade)	uncultured bacterium
a63e2856b1fad95d584c0389bc2ca7ce	0	0	0	806	0	0	Bacteria	Bacteroidetes	Chlorobia	Chlorobiales	Chlorobiaceae	Prosthecochloris
a826e0c003e1bf570d505781c5facaba	0	0	22	0	0	0	Bacteria	Acidobacteria	Subgroup 22	uncultured bacterium
a85e2f1fb18f9c9e0bb79a68ee6b3093	0	0	12	0	0	0	Bacteria	Latescibacteria	uncultured bacterium
a8c8732a49ff507bbdc04e489f55b1f8	0	0	0	25	0	0	Bacteria	Proteobacteria	Alphaproteobacteria
a8ebf3aca2ad485667c463b63f70a58c	0	0	13	0	0	0	Bacteria	Acidobacteria	Subgroup 22	uncultured bacterium
a932be6ec6c89dae09cc469555083618	0	0	64	0	0	0	Bacteria	Proteobacteria	Deltaproteobacteria	Desulfobacterales	Desulfobacteraceae	SEEP-SRB1
a9cb0f8a58265f6fccc94bccefbbf513	0	0	0	13	0	0	Bacteria	Proteobacteria	Alphaproteobacteria
aac206f8d0467a87bf20c233224f2a52	0	0	8	0	0	0	Bacteria	Actinobacteria	Acidimicrobiia	Actinomarinales	uncultured	uncultured bacterium
aadbf624cdb1f0192090b2f19877f834	0	0	47	0	0	0	Bacteria	Spirochaetes	Spirochaetia	Spirochaetales	Spirochaetaceae	Sediminispirochaeta
aaed0af778c4ba523c0db9b83a8df2b2	0	0	12	0	0	0	Bacteria	Bacteroidetes	Ignavibacteria	OPB56
ab37d25693d84eb6a6cc60495deefa4c	0	0	0	0	91	0	Bacteria	Proteobacteria	Gammaproteobacteria	Steroidobacterales	Woeseiaceae	Woeseia	uncultured bacterium
ab4a335c0a0518715253fb5f667711fa	0	0	0	0	15	0	Bacteria	Proteobacteria	Deltaproteobacteria	Desulfobacterales	Desulfobacteraceae
ab66c1b0f546cb609c493ad666943222	0	0	26	0	0	0	Bacteria	Proteobacteria	Deltaproteobacteria	Sva0485	uncultured bacterium
ab84bdf4b6c78a7ce578a2b5cd183a46	0	0	0	0	35	0	Bacteria	Bacteroidetes	Bacteroidia	Cytophagales	Amoebophilaceae	Candidatus Amoebophilus	uncultured bacterium
acb3db6049be9ba012969e3481d7eac1	0	0	42	0	0	0	Bacteria	Proteobacteria	Alphaproteobacteria	Sneathiellales	Sneathiellaceae	AT-s3-44
acbe525cb5b2c58f6b100dffa5316932	0	0	0	0	680	0	Bacteria	Proteobacteria	Gammaproteobacteria	Cellvibrionales	Cellvibrionaceae
acc390e094bcc9e95b6ec50abbf7a1fb	0	0	11	0	0	0	Bacteria	Gemmatimonadetes	BD2-11 terrestrial group
ad6f141a797fc418b58357e2761ca0ec	0	0	48	0	0	0	Bacteria	Zixibacteria	uncultured bacterium
ae9fc8820d9925427ae721494478e9b8	0	0	17	0	0	0	Bacteria	Proteobacteria	Alphaproteobacteria	Rhodospirillales	Rhodopirillaceae	Defluviicoccus
b0253ca879989996a558941b6443bef5	0	0	33	0	0	0	Bacteria	Proteobacteria	Alphaproteobacteria	Rhodospirillales	Magnetospiraceae	Magnetovibrio	uncultured bacterium
b064eef5c09678395c825d0e0c4c522c	0	0	14	0	0	0	Bacteria	Proteobacteria	Deltaproteobacteria	Syntrophobacterales	Syntrophaceae	Desulfomonile	uncultured organism
b17a2045d887988581f6e28d2f77b77b	0	0	47	0	0	0	Bacteria	Proteobacteria	Deltaproteobacteria
b19ef6ffe02f25d6a1fe377ef004dd25	0	0	0	32	0	0	Bacteria	Planctomycetes	Phycisphaerae	Phycisphaerales	Phycisphaeraceae	Urania-1B-19 marine sediment group
b2b0bb4ce89258dac18ed9a85545a7dd	0	0	23	0	0	0	Bacteria	Proteobacteria	Deltaproteobacteria	Syntrophobacterales	Syntrophaceae	Desulfomonile	uncultured organism
b3608a7b308b2efc1994a98667d1f024	0	0	135	0	0	0	Bacteria	Bacteroidetes	Bacteroidia	Cytophagales	Cyclobacteriaceae	Marinoscillum	uncultured organism
b3d14ca48d941145daaecd7fc47dbb7d	0	0	5	0	0	0	Bacteria	Actinobacteria	Actinobacteria	Corynebacteriales	Mycobacteriaceae	Mycobacterium
b4730b643d7c481b9bf3aa5209a8f713	0	0	0	0	46	0	Bacteria	Bacteroidetes	Rhodothermia	Balneolales	Balneolaceae	Balneola
b4bfeeec2623a5e99cf0e4988f7ccfd0	0	0	16	0	0	0	Bacteria	Proteobacteria	Alphaproteobacteria	Tistrellales	Geminicoccaceae	uncultured	uncultured bacterium
b4c00a31fd722918f909549aa9b2de6a	0	0	0	0	0	13	Bacteria	Spirochaetes	Spirochaetia	Spirochaetales	Spirochaetaceae	Spirochaeta 2
b4f966c57662a23e9801b917acc71eb7	0	0	23	0	0	0	Bacteria	Acidobacteria	Subgroup 22	uncultured bacterium
b569222bd5c390d16303dd9c64907267	0	0	21	0	0	0	Bacteria	Planctomycetes	Phycisphaerae	CCM11a	uncultured bacterium
b61f632e565d4fa350b7fd4fdeeeb699	0	0	17	0	0	0	Bacteria	Proteobacteria	Deltaproteobacteria	NB1-j	uncultured bacterium
b6341865d92d066edb5eb9476b807fe6	0	0	13	0	0	0	Bacteria	Omnitrophicaeota	uncultured bacterium
b66c96d790c527fc7a45370ea0340d95	0	0	0	0	0	348	Bacteria	Proteobacteria	Deltaproteobacteria	Desulfobacterales	Desulfobacteraceae
b6734ecc033280e1f1bcebfd5a15e1f5	0	0	6	0	0	0	Bacteria	Planctomycetes	Planctomycetacia	Pirellulales	Pirellulaceae	uncultured
b68da2cc48b677065caaa4c3cb6c3396	0	0	0	12	0	0	Bacteria	Bacteroidetes	Bacteroidia	Bacteroidales	Prolixibacteraceae	uncultured	uncultured bacterium
b767e5a1936f1a096f9f831a6d6b6abf	0	0	27	0	0	0	Bacteria	Proteobacteria	Gammaproteobacteria	Tenderiales	Tenderiaceae	Candidatus Tenderia
b7b6eb4f93fcf4fbe9faaaf8e2b22e53	0	0	0	0	726	0	Bacteria	Proteobacteria	Alphaproteobacteria	uncultured	uncultured bacterium
b80c070a4c3320732de348eecf90d2bc	0	0	24	0	0	0	Bacteria	Proteobacteria	Alphaproteobacteria	Azospirillales	Azospirillaceae	Skermanella
b86789bc6f989a1ca3854160bb6e48cb	0	0	232	0	0	0	Bacteria	Proteobacteria	Alphaproteobacteria
b92b3cf939dea02f9d4c5114c3e2f6c1	0	0	0	10	0	0	Bacteria	Chlamydiae	Chlamydiae	Chlamydiales	Simkaniaceae
b95faad6790ff216494fa23366f8e77b	0	0	12	0	0	0	Bacteria	Proteobacteria	Deltaproteobacteria	SAR324 clade(Marine group B)
ba4721010b753c721aa04a7d99f4dab8	0	0	24	0	0	0	Bacteria	Proteobacteria	Alphaproteobacteria	uncultured
ba500b3f0c14a91a8abe79043f3eac68	0	0	10	0	0	0	Bacteria	Acidobacteria	Subgroup 22	uncultured bacterium
babfcdaf75c46c57872b627384175ec1	0	0	0	29	0	0	Bacteria	Proteobacteria	Alphaproteobacteria	Rhodovibrionales	Kiloniellaceae	Pelagibius
bbd1e09d612124dd79c2d3d09ab5f485	0	0	23	0	0	0	Bacteria	Chlamydiae	Chlamydiae	Chlamydiales	Simkaniaceae	uncultured
bbf134c759036bea2486ecdc4c3424bf	0	0	22	0	0	0	Bacteria	Bacteroidetes	Ignavibacteria	Ignavibacteriales	Melioribacteraceae	IheB3-7	uncultured bacterium
bbfa95be42f15ff76c9fecefba9a5ac4	0	0	16	0	0	0	Bacteria	Proteobacteria	Alphaproteobacteria	Micavibrionales	Micavibrionaceae	uncultured
bc0b7a86bcbf44c145b77147fdd49d38	0	0	0	0	1129	0	Bacteria	Proteobacteria	Alphaproteobacteria	Rhizobiales	Rhizobiaceae
bca093ff374bf8d50905970a0a11ecbc	0	0	20	0	0	0	Bacteria	Bacteroidetes	Bacteroidia	Bacteroidales	Prolixibacteraceae	uncultured	uncultured bacterium
bcebbcfa8cd94cf4790cf469de30f585	0	0	0	0	144	0	Bacteria	Proteobacteria	Alphaproteobacteria	Rhodovibrionales	Fodinicurvataceae	uncultured
bd44cf31cf8f5c6d5456aab743a7d67f	0	0	12	0	0	0	Bacteria	Proteobacteria	Deltaproteobacteria	SAR324 clade(Marine group B)	uncultured bacterium
bd6f85ed42fc1ab94cb5ffc27b8f4320	0	0	10	0	0	0	Bacteria	Acidobacteria	Subgroup 22
be06c51525cae9c4bcdb61fd23fd1cbd	0	0	251	0	0	0	Bacteria	Tenericutes	Mollicutes	Mycoplasmatales	Mycoplasmataceae	Mycoplasma
be42337b856933ed48e998a439c216d5	0	0	10	0	0	0	Bacteria	Proteobacteria	Deltaproteobacteria	Desulfarculales	Desulfarculaceae	Desulfatiglans	uncultured bacterium
be807b0bdeaa343a64133f15eb746e5e	0	0	0	0	11	0	Bacteria	Planctomycetes	Phycisphaerae	Phycisphaerales	Phycisphaeraceae	uncultured
bebe9b72ba39bb18eaac53a1c7493afc	0	0	21	0	0	0	Bacteria	Acidobacteria	Thermoanaerobaculia	Thermoanaerobaculales	Thermoanaerobaculaceae	Subgroup 10
bf61218f6ff920177b6d448566a1d1ee	0	0	29	0	0	0	Bacteria	Proteobacteria	Alphaproteobacteria	Rhodospirillales	Rhodopirillaceae	Defluviicoccus
bf66ad5399e6b4f80cd7dcde000099e3	0	0	136	0	0	0	Bacteria	Bacteroidetes	Bacteroidia	Cytophagales	Cyclobacteriaceae
bf6e705a3e784fbc3aa7232e6145f7c1	0	0	16	0	0	0	Bacteria	Proteobacteria	Alphaproteobacteria
bf758aea491935e9b7f3589a9c500f45	0	0	11	0	0	0	Bacteria	Proteobacteria	Gammaproteobacteria
c00a9f49a364d65505188038b111eb92	0	0	12	0	0	0	Bacteria	Latescibacteria	uncultured bacterium
c00deeb4e0c71ab615cabeef1b885b9f	0	0	0	3	0	0	Bacteria	Proteobacteria	Gammaproteobacteria	Betaproteobacteriales	Nitrosomonadaceae	Nitrosomonas	uncultured bacterium
c0784e330cf9ee94d07b606477d07cfd	0	0	7	0	0	0	Bacteria	Planctomycetes	Pla3 lineage	uncultured bacterium
c197035f68c249b97778ea198b044a6b	0	0	0	0	14	0	Bacteria	Bacteroidetes	Ignavibacteria	OPB56	uncultured bacterium
c22e7032595a9bb594f2e74298d5b529	0	0	0	22	0	0	Bacteria	Proteobacteria	Alphaproteobacteria	Caulobacterales	Parvularculaceae
c26abcd543755c41a5204b7ffd6279f7	0	0	15	0	0	0	Bacteria	Planctomycetes	Phycisphaerae	CCM11a	uncultured bacterium
c27360b7810a76e70bc69255e80afac5	0	0	31	0	0	0	Bacteria	Proteobacteria	Gammaproteobacteria	Nitrococcales
c4038e63fa740aa5c77a691f494d2e96	0	0	0	0	20	0	Bacteria	Proteobacteria	Alphaproteobacteria
c452aee887375d1d7ec2f9a6aea15d49	0	0	0	0	51	0	Bacteria	Bacteroidetes	Bacteroidia	Bacteroidales	Bacteroidetes BD2-2
c4ae06be84287afb58d0566d6268f0a6	0	0	10	0	0	0	Bacteria	Latescibacteria	uncultured bacterium
c60fab27ffbd6b4ac3bfe2a7127d93e5	0	0	7	0	0	0	Bacteria	Proteobacteria	Deltaproteobacteria	NB1-j
c644c10d48418973b807b2d3eea77306	0	0	0	0	52	0	Bacteria	Gemmatimonadetes	BD2-11 terrestrial group	uncultured bacterium
c66a0811a8338f0cb5bd33dfca90059b	0	0	273	0	0	0	Bacteria	Proteobacteria	Alphaproteobacteria	Rhodovibrionales	Kiloniellaceae	Pelagibius
c685c3d557156389d6c2719c3247c77f	0	0	0	0	38	0	Bacteria	Bacteroidetes	Bacteroidia	Bacteroidetes VC2.1 Bac22	uncultured bacterium
c6b5e200445cb3a7002e513d14b8a3e1	0	0	0	75	0	0	Bacteria	Proteobacteria	Deltaproteobacteria	Desulfobacterales	Desulfobacteraceae
c74f6fd9693ad4c932c914d5ecab5efb	0	0	37	0	0	0	Bacteria	Planctomycetes	Phycisphaerae	MSBL9	SG8-4	uncultured bacterium
c76115c763bbe83a0bf8644306083c1d	0	0	0	0	9	0	Bacteria	Proteobacteria	Alphaproteobacteria
c78886d82eef377688fab24f85c1e687	0	0	11	0	0	0	Bacteria	Proteobacteria	Deltaproteobacteria	Myxococcales	UASB-TL25
c9d53d310c79f2e0684897336cc3dc14	0	0	0	0	64	0	Bacteria	Proteobacteria	Alphaproteobacteria	Caulobacterales	Hyphomonadaceae
ca8e5a7ffeacb7a6eaeda6d701a27bde	0	0	0	33	0	0	Bacteria	Spirochaetes	Spirochaetia	Spirochaetales	Spirochaetaceae	Spirochaeta 2	uncultured organism
caa9c42e975d73e3571bea1686642804	0	0	11	0	0	0	Bacteria	Nitrospirae	Thermodesulfovibrionia	uncultured
cacc2cf3c4901ae00c7f79c55c898b2d	0	0	19	0	0	0	Bacteria	Proteobacteria	Alphaproteobacteria	Sneathiellales	Sneathiellaceae	AT-s3-44	uncultured bacterium
cad5784966b94b277bf00fc40da82b60	0	0	0	0	41	0	Bacteria	Proteobacteria	Alphaproteobacteria	Dongiales	Dongiaceae	Dongia	uncultured bacterium
cb0b0a47f830c2b5ec28f79401448ac4	0	0	17	0	0	0	Bacteria	Gemmatimonadetes	Gemmatimonadetes	Gemmatimonadales	Gemmatimonadaceae	uncultured
cb1049a94593effe06ac012b4951c020	0	0	360	0	0	0	Bacteria	Proteobacteria	Gammaproteobacteria	Thiohalorhabdales	Thiohalorhabdaceae	uncultured	uncultured bacterium
cbff75bd1b407ba5d3d69b17731b0a5a	0	0	9	0	0	0	Bacteria	Actinobacteria	Acidimicrobiia	Actinomarinales	uncultured
ccbd3beacc5f0ed9c0895a5c888cc7ae	0	0	12	0	0	0	Bacteria	Proteobacteria	Alphaproteobacteria	Sneathiellales	Sneathiellaceae
cd2c2f153f8ea13eef1e7accf0ac3a5e	0	0	8	0	0	0	Bacteria	Proteobacteria	Alphaproteobacteria	Rhodospirillales	Rhodospirillaceae	uncultured
ce4b06af888bcb82fa4b5ee47bc5eff6	0	0	13	0	0	0	Bacteria	Proteobacteria	Deltaproteobacteria	NB1-j	uncultured bacterium
cedb86f2188069809834b42dba6ce63a	0	0	69	0	0	0	Bacteria	Proteobacteria	Alphaproteobacteria	Rhodospirillales	Rhodospirillaceae	Roseospira
cee7387e6a675984374e417bc1fac8a0	0	0	18	0	0	0	Bacteria	Gemmatimonadetes	BD2-11 terrestrial group	uncultured organism
cfa7d0dc92f48b752270316b667149ad	0	0	0	11	0	0	Bacteria	Proteobacteria	Deltaproteobacteria	Desulfobacterales	Desulfobacteraceae
d04a8d9107c3061e71a4a9f04e657f6c	0	0	0	0	0	10	Bacteria	Spirochaetes	Spirochaetia	Spirochaetales	Spirochaetaceae	Sediminispirochaeta	uncultured organism
d04ba13bdb52f616d4ab9512153cfdf6	0	0	0	0	32	0	Bacteria	Proteobacteria	Alphaproteobacteria	Rhodospirillales	Rhodospirillaceae
d07704992b589b0983612e064f14ff7c	0	0	150	0	0	0	Bacteria	Gemmatimonadetes	BD2-11 terrestrial group	uncultured bacterium
d098a847646794156a4395e445c22e0b	0	0	10	0	0	0	Bacteria	Proteobacteria	Alphaproteobacteria	Caulobacterales	Hyphomonadaceae	uncultured
d0bd87f0dabbd5c0b8c4485e3f61ac59	0	0	12	0	0	0	Bacteria	Bacteroidetes	Bacteroidia	Cytophagales	Cyclobacteriaceae
d1411bdec201a476a2fd78f12bfe564d	0	0	12	0	0	0	Bacteria	Proteobacteria	Gammaproteobacteria
d15ff719aff21ba4e658427ec7e37c47	0	0	14	0	0	0	Bacteria	Proteobacteria	Deltaproteobacteria	Sva0485	uncultured delta proteobacterium
d1bc9001ccff2d96b4753a72672b93d7	0	0	11	0	0	0	Bacteria	PAUC34f	uncultured bacterium
d2f136cc0f1c88319f9cb9b2b12bb437	0	0	11	0	0	0	Bacteria	Proteobacteria	Alphaproteobacteria
d407e22637c1eb17ba0853f22991702b	0	0	10	0	0	0	Bacteria	Proteobacteria	Alphaproteobacteria	Rhizobiales	Rhizobiaceae
d4a3fc5a43b7cd779bcc25070ea049d7	0	0	10	0	0	0	Bacteria	Proteobacteria	Deltaproteobacteria	Desulfobacterales	Desulfobacteraceae	Desulfococcus
d4fcf3f4a66203a3ec88a39fe5eb99bf	0	0	0	0	18	0	Bacteria	Omnitrophicaeota	uncultured bacterium
d55d9f42a83a16bf64d8b2d126a4a609	0	0	0	19	0	0	Bacteria	Proteobacteria	Deltaproteobacteria	Myxococcales	MidBa8
d575b160ca5b65cff4b57540d708fa26	0	0	0	151	0	0	Bacteria	Proteobacteria	Alphaproteobacteria	Rhodovibrionales	Kiloniellaceae	Pelagibius
d59dd1ae25529f063656b35b10fa293d	0	0	0	212	0	0	Bacteria	Proteobacteria	Alphaproteobacteria	Rhizobiales	Xanthobacteraceae
d5b825eed03446a34138c474cd535c91	0	0	15	0	0	0	Bacteria	Proteobacteria	Deltaproteobacteria	Myxococcales	Eel-36e1D6
d5fe02fe3c290a94c5f3e372ca1ceadb	0	0	12	0	0	0	Bacteria	Proteobacteria	Deltaproteobacteria	Desulfarculales	Desulfarculaceae	uncultured
d629398493cbb0f086df4e82336e21a0	6	0	0	0	0	0	Bacteria	Bacteroidetes	Rhodothermia	Balneolales	Balneolaceae	Gracilimonas
d6da8114b9867bb6c27195eba66c3e29	0	0	9	0	0	0	Bacteria	Proteobacteria	Deltaproteobacteria	NB1-j	uncultured bacterium
d70967689851cc79bd6c1b9d104d9306	0	0	0	0	73	0	Bacteria	Actinobacteria	Acidimicrobiia	Actinomarinales	uncultured
d89c19d4f8297576eded5896fd8cd1d4	0	0	135	0	0	0	Bacteria	Proteobacteria	Alphaproteobacteria	Rhizobiales
d96d4887aefc989d0ae49acb78099090	0	0	21	0	0	0	Bacteria	Proteobacteria	Deltaproteobacteria	Sva0485	uncultured delta proteobacterium
d9b99c184b5606c1d405524c2f053548	0	0	16	0	0	0	Bacteria	Proteobacteria	Gammaproteobacteria	uncultured	uncultured bacterium
da0e6ce166e778a5bcee1423724e9356	0	0	0	0	362	0	Bacteria	Proteobacteria	Alphaproteobacteria	Rhodovibrionales	Kiloniellaceae	Tistlia
da423ece80fd27e9c5b9258f5ab1a0d8	0	0	0	0	56	0	Bacteria	Proteobacteria	Gammaproteobacteria	Cellvibrionales	Cellvibrionaceae
da8659fdafb368c87360ddb67e4bb4fa	0	0	456	0	0	0	Bacteria	Bacteroidetes	Rhodothermia	Balneolales	Balneolaceae	Balneola	uncultured bacterium
daa0ca562ae31abbdedaa050ee733ec3	0	0	29	0	0	0	Bacteria	Gemmatimonadetes	BD2-11 terrestrial group	uncultured bacterium
dab1f5b2e32cbea73259c9c401df28ee	0	0	21	0	0	0	Bacteria	Chlamydiae	Chlamydiae	Chlamydiales	Simkaniaceae	uncultured
dad7e3dfaf51372d338a069d3d7075f2	0	0	8	0	0	0	Bacteria	Proteobacteria	Alphaproteobacteria
db214f70d5ee788ba2ceec285df81803	0	0	25	0	0	0	Bacteria	Proteobacteria	Gammaproteobacteria	Cellvibrionales	Porticoccaceae	C1-B045
db52c9750e85b7273c26fc05c9baf412	0	0	26	0	0	0	Bacteria	Proteobacteria	Deltaproteobacteria	Desulfovibrionales	Desulfovibrionaceae	Desulfovibrio
db922d86e0c4aab08ce6993a2af48d79	0	0	0	0	15	0	Bacteria	Proteobacteria	Deltaproteobacteria	Desulfobacterales	Desulfobacteraceae
dc0a7e45d672925aac41eebf877aaee7	0	0	0	0	29	0	Bacteria	Proteobacteria	Alphaproteobacteria	uncultured	uncultured organism
dc4ab4d178470c4e9bab93cc10da720d	0	0	182	0	0	0	Bacteria	Proteobacteria	Deltaproteobacteria	NKB15	uncultured organism
dd345d433be467a224d337d7bd5ebfe1	0	0	0	0	41	0	Bacteria	Proteobacteria	Alphaproteobacteria	Caulobacterales	Caulobacteraceae
ddb03e9bd3aa8b0ef64d1b3f61bf5ef2	0	0	52	0	0	0	Bacteria	Proteobacteria	Deltaproteobacteria	Desulfobacterales	Desulfobacteraceae	uncultured	uncultured delta proteobacterium
ddd4b6e964c9b3006066e23eb980e376	0	0	16	0	0	0	Bacteria	Proteobacteria	Deltaproteobacteria	Desulfobacterales	Desulfobacteraceae
dddc8c73d617b00188574926389755c8	0	0	14	0	0	0	Bacteria	Proteobacteria	Deltaproteobacteria	Sva0485
ded18561c873589a9628845d82ee54b3	0	0	0	0	19	0	Bacteria	Proteobacteria	Gammaproteobacteria	Cellvibrionales	Spongiibacteraceae
df7acf31b5fc9eaba4e3051ab527e9bf	0	0	55	0	0	0	Bacteria	Proteobacteria	Deltaproteobacteria	Desulfobacterales	Desulfobacteraceae
e0a08e404910b8bbee5cb1e0f1e2f708	0	0	29	0	0	0	Bacteria	Acidobacteria	Subgroup 22	uncultured bacterium
e1d56e43f76708f5e1fa10708c324bca	0	0	0	88	0	0	Bacteria	Dependentiae	Babeliae	Babeliales	uncultured bacterium
e2224a346a95491d4faddff1ff2f5745	0	0	25	0	0	0	Bacteria	Proteobacteria	Deltaproteobacteria	Myxococcales
e270c55853e261f2fd7b8785948fb2f9	0	0	12	0	0	0	Bacteria	Acidobacteria
e2fae4d2b8fd54f0bfeb2e9cefd0e179	0	0	0	19	0	0	Bacteria	Proteobacteria	Deltaproteobacteria
e34890cca15b0cedcebacc736cfc63e8	0	0	21	0	0	0	Bacteria	Proteobacteria	Deltaproteobacteria	Sva0485	uncultured bacterium
e3bf09f61eaa0d21e34bdc62afa4f95c	0	0	0	11	0	0	Bacteria	Bacteroidetes	Bacteroidia	Bacteroidales	Bacteroidetes BD2-2
e43839a7cea5579cbf7423b569b59193	0	0	176	0	0	0	Bacteria	Proteobacteria	Alphaproteobacteria	Rhodospirillales	Rhodospirillaceae	Candidatus Riegeria	Candidatus Riegeria galatelae
e4b70f6642aca0316cb3f83fa3a43c88	0	0	29	0	0	0	Bacteria	Chloroflexi	Dehalococcoidia	FW22	uncultured bacterium
e4c895b759f390bfbacb179183a0a352	0	0	23	0	0	0	Bacteria	Chloroflexi	Dehalococcoidia	FW22	uncultured bacterium
e5743699abb2aaf5aedac6b3f5885d4c	0	0	0	0	15	0	Bacteria	Proteobacteria	Alphaproteobacteria	Rhodovibrionales	Kiloniellaceae
e65ee54dab46acbfc34cda84bf8da9d9	0	0	70	0	0	0	Bacteria	Proteobacteria	Deltaproteobacteria	Desulfobacterales	Desulfobacteraceae	uncultured
e6651b06d21d5196f0513e494b11cef2	0	0	13	0	0	0	Bacteria	Proteobacteria	Alphaproteobacteria	Rhizobiales	Rhizobiales Incertae Sedis	Bauldia	uncultured bacterium
e6b1544b765246cf69bc517d2183c81d	0	0	13	0	0	0	Bacteria	Acidobacteria	Acidobacteriia	Solibacterales	Solibacteraceae (Subgroup 3)	PAUC26f	uncultured bacterium
e748fcbddb23558b845e83be822ac474	0	0	8	0	0	0	Bacteria	Proteobacteria	Alphaproteobacteria	Rhizobiales	Stappiaceae	Pseudovibrio
e7866ff049c8fb04042147c1c31dc999	0	0	24	0	0	0	Bacteria	Dependentiae	Babeliae	Babeliales	uncultured bacterium
e7f26372ee31852b7b2e69c42f7c1ac5	0	0	0	13	0	0	Bacteria	Calditrichaeota	Calditrichia	Calditrichales	Calditrichaceae	SM23-31	uncultured bacterium
e83c12c9a1aa0b53552bacafe65f260f	0	0	17	0	0	0	Bacteria	Acidobacteria	Subgroup 22	uncultured bacterium
e9173330346bcabfd6301e3deeb04233	0	0	11	0	0	0	Bacteria	Zixibacteria	uncultured bacterium
e9a4344bb83ffdf424b5ab524824559e	0	0	15	0	0	0	Bacteria	Proteobacteria	Deltaproteobacteria	Desulfobacterales	Desulfobacteraceae	Sva0081 sediment group	uncultured delta proteobacterium
ea121cac7c6e7b473718c57525eff7b8	0	0	0	0	301	0	Bacteria	Bacteroidetes	Bacteroidia	Cytophagales	Amoebophilaceae	Candidatus Amoebophilus
ea14ba3115213149350464b5cded488a	0	0	48	0	0	0	Bacteria	Proteobacteria	Alphaproteobacteria	Sneathiellales	Sneathiellaceae
eaa7a48d429a59c2f66c52ac10486ba8	0	0	0	0	28	0	Bacteria	Patescibacteria	Gracilibacteria
eaadc00305e63f771ea2a6b78019a0c7	0	0	55	0	0	0	Bacteria	Proteobacteria	Alphaproteobacteria
eacd73a76a94ec11571fe26fc4eb32e7	0	0	118	0	0	0	Bacteria	Proteobacteria	Gammaproteobacteria	Cellvibrionales	Cellvibrionaceae
ec1411cd539dacd5dca17d8a6d4f465a	0	0	27	0	0	0	Bacteria	Chlamydiae	Chlamydiae	Chlamydiales	Parachlamydiaceae	Neochlamydia
ec5edfb8bd36023fadcbb65120484f16	0	0	21	0	0	0	Bacteria	Gemmatimonadetes	Gemmatimonadetes	Gemmatimonadales	Gemmatimonadaceae	uncultured	uncultured bacterium
ec61def72c67a7404300d94ace179a24	0	0	10	0	0	0	Bacteria	Proteobacteria	Deltaproteobacteria	NB1-j	uncultured bacterium
ec93443315fbb99dbe89c68747312ccf	0	0	0	0	41	0	Bacteria	Bacteroidetes	Bacteroidia	Chitinophagales	uncultured	uncultured bacterium
ecfe69d8f092f4761c259322a5005461	0	0	10	0	0	0	Bacteria	Proteobacteria	Alphaproteobacteria
ed350ffa1dbffa0dec264d0e6ffe265e	0	0	0	0	261	0	Bacteria	Proteobacteria	Alphaproteobacteria	Acetobacterales	Acetobacterales Incertae Sedis	uncultured	metagenome
ed566590b26647878fdac125979085ce	0	0	0	108	0	0	Bacteria	Proteobacteria	Deltaproteobacteria	Syntrophobacterales	Syntrophaceae	Desulfomonile	uncultured organism
ed722b239b87c43e5eedc5e65d663042	0	0	0	14	0	0	Bacteria	Bacteroidetes	Rhodothermia	Rhodothermales	Rhodothermaceae	uncultured	uncultured bacterium
edb4d9c83a235f479ea13f63bb6331d8	0	0	144	0	0	0	Bacteria	Proteobacteria	Alphaproteobacteria
edc31af51eb958f2838bf9e2c01938a0	0	0	0	10	0	0	Bacteria	Firmicutes	Clostridia	Clostridiales	Clostridiaceae 4	Paramaledivibacter	uncultured bacterium
ee86eb6b834d2daa11d2b6a978eb7d9e	0	0	15	0	0	0	Bacteria	Proteobacteria	Alphaproteobacteria	Rhizobiales	Rhizobiaceae
ef35de5c79e64649a1388efc6f38b7be	0	0	0	11	0	0	Bacteria	Chlamydiae	Chlamydiae	Chlamydiales	Simkaniaceae
ef4f6ca0e15f291b36b4ac73062d9445	0	0	36	0	0	0	Bacteria	Planctomycetes	Phycisphaerae	Phycisphaerales	Phycisphaeraceae	uncultured
ef811802fbc88a758cb3719464fc9855	0	0	11	0	0	0	Bacteria	Proteobacteria	Alphaproteobacteria	Rhizobiales	Rhizobiales Incertae Sedis	Bauldia	uncultured bacterium
f01ecc0ef822e5b12bfe90d1fd1cf9d2	0	0	38	0	0	0	Bacteria	Proteobacteria	Alphaproteobacteria
f06fa7add4ec5a1a5cbd6f280b5359fb	0	0	186	0	0	0	Bacteria	Proteobacteria	Deltaproteobacteria	NB1-j
f07ae3c71c188a84c0aa21e1c190b0e6	0	0	0	0	26	0	Bacteria	Proteobacteria	Deltaproteobacteria	Desulfobacterales	Desulfobacteraceae	Desulfotignum
f10feeae3851f1d4882bdfdcde351ed8	28	0	0	0	0	0	Bacteria	Firmicutes	Clostridia	Clostridiales	Lachnospiraceae	uncultured	uncultured bacterium
f1be77911858d0b11c9f05e87bd2dc44	0	0	46	0	0	0	Bacteria	Proteobacteria	Alphaproteobacteria	Rhodovibrionales	Kiloniellaceae	uncultured	uncultured bacterium
f298e730bd45572a8dbeedffdbac2e39	0	0	0	10	0	0	Bacteria	Firmicutes	Clostridia	Clostridiales	Clostridiaceae 4	Paramaledivibacter	uncultured bacterium
f495bcfd47c93f7e4e552d1c5d25213c	0	0	10	0	0	0	Bacteria	Bacteroidetes	Bacteroidia	Cytophagales	Cyclobacteriaceae	uncultured
f50e4cbd65bcedaf9e2509261f1e8927	0	0	0	132	0	0	Bacteria	Proteobacteria	Gammaproteobacteria	Steroidobacterales	Woeseiaceae	Woeseia	uncultured bacterium
f5711f41dc5bda55be1b66b92e1c8ff8	0	0	29	0	0	0	Bacteria	Proteobacteria	Deltaproteobacteria	Myxococcales	Haliangiaceae	Haliangium	uncultured bacterium
f612d48ba727d36b0fdd9038f0b55750	0	0	4	0	0	0	Bacteria	Bacteroidetes	Bacteroidia	Flavobacteriales	Cryomorphaceae	uncultured	uncultured bacterium
f631bc01ea684108272f5591e6c174d7	0	0	0	15	0	0	Bacteria	Proteobacteria	Deltaproteobacteria	Desulfobacterales	Desulfobacteraceae
f69d66bce6ff460e72a64020166cc64e	0	0	75	0	0	0	Bacteria	Proteobacteria	Deltaproteobacteria	Desulfobacterales	Desulfobacteraceae	Candidatus Magnetoglobus	uncultured delta proteobacterium
f729033c79c58a38b39eb463b54695a8	0	0	15	0	0	0	Bacteria	Planctomycetes	Phycisphaerae	Phycisphaerales	Phycisphaeraceae	SM1A02
f73faae68d8b18e005b6245871ff5824	0	0	119	0	0	0	Bacteria	Proteobacteria	Alphaproteobacteria	Rhodovibrionales	Kiloniellaceae	Pelagibius
f77e67fcb984a10baabcd4b1520bec11	0	0	24	0	0	0	Bacteria	Planctomycetes	Phycisphaerae	CCM11a	uncultured bacterium
f787b8c701252b99b4e67d2f6cd627bf	0	0	0	0	0	18	Bacteria	Bacteroidetes	Bacteroidia	Bacteroidales
f8c63a1234007c4ff06db2bbfefd80af	0	0	28	0	0	0	Bacteria	Planctomycetes	Phycisphaerae	Phycisphaerales	Phycisphaeraceae	uncultured	uncultured organism
f8d03fb6b4ab78700e24f617aa1220b7	0	0	20	0	0	0	Bacteria	Proteobacteria	Deltaproteobacteria	NB1-j	uncultured bacterium
f9ca27d13988c56e6570076bf525ca3a	0	0	0	30	0	0	Bacteria	Proteobacteria	Alphaproteobacteria	Rhodospirillales	Rhodospirillaceae	Candidatus Riegeria	Candidatus Riegeria galatelae
f9de948f382e64b234e93d672a8ff138	0	0	22	0	0	0	Bacteria	Proteobacteria	Gammaproteobacteria	OM182 clade	uncultured gamma proteobacterium
fa0347483360e71637be95f301d027f6	0	0	131	0	0	0	Bacteria	Marinimicrobia (SAR406 clade)	uncultured bacterium
fa07823159c4de0b8cd2d089c247b1d2	0	0	0	0	23	0	Bacteria	Proteobacteria	Alphaproteobacteria	Caulobacterales	Parvularculaceae	Amphiplicatus
fa5dba06a048fad3f30a1a3f382eee3b	0	0	14	0	0	0	Bacteria	Planctomycetes	Phycisphaerae	CCM11a
fb8e498136a45d9b7a6750ca43332cb5	0	0	6	0	0	0	Bacteria	Proteobacteria	Gammaproteobacteria
fc3aa0475f68107fa2c943221b095dd2	0	0	6	0	0	0	Bacteria	Hydrogenedentes	Hydrogenedentia	Hydrogenedentiales	Hydrogenedensaceae
fc83f5599dfa03d384ae1a94e86b31eb	0	0	8	0	0	0	Bacteria	Bacteroidetes	Rhodothermia	Rhodothermales	Rhodothermaceae	uncultured
fcd2c2d60fcf2bc4342e599b87b212bb	0	0	18	0	0	0	Bacteria	Proteobacteria	Deltaproteobacteria	Myxococcales	Nannocystaceae	Nannocystis
fd09e85f096d5a8755bb818fa7145553	0	0	0	0	80	0	Bacteria	Bacteroidetes	Bacteroidia	Bacteroidetes VC2.1 Bac22
fd10215e6f88cc4606dd3fe7c679a376	0	0	179	0	0	0	Bacteria	Proteobacteria	Alphaproteobacteria	Rhizobiales
fd8dd64f39524236e887ed449ed260c5	0	0	20	0	0	0	Bacteria	Proteobacteria	Deltaproteobacteria	Myxococcales	Haliangiaceae	Haliangium	uncultured bacterium
fdd9c1a69304953cdf5fb197558d9a8c	0	0	0	0	0	82	Bacteria	Spirochaetes	Spirochaetia	Spirochaetales	Spirochaetaceae	Spirochaeta 2	uncultured bacterium
fe9a33589c0daa39b11b74d30372d7b3	0	0	32	0	0	0	Bacteria	Proteobacteria	Alphaproteobacteria
ff4abd6e741f3b14cbe0a190ff97914d	0	0	12	0	0	0	Bacteria	Calditrichaeota	Calditrichia	Calditrichales	Calditrichaceae
	Core microbiome 30% threshold
	Porites lutea						Domain	Phylum	Class	Order	Family	Genus	Species
	FRH46_S	FRH47_S	FRH48_S	FRH49_S	FRH50_S	FRH51_S
002cc4607d736817b8a9b0559f4bee99	0	0	11	7	0	0	Bacteria	Proteobacteria	Alphaproteobacteria	Parvibaculales	PS1 clade
00bf662e6073b5f8a3d471703f5f89d9	870	751	0	0	0	0	Bacteria	Proteobacteria	Alphaproteobacteria	Rhizobiales	Xanthobacteraceae	Rhodoplanes
01e5232b9b47dc4f018c6f16376d1ee3	0	0	57	0	10	0	Bacteria	Proteobacteria	Alphaproteobacteria	Rhodospirillales	Magnetospiraceae	Magnetospira
024467f5e57dc82616888dc7e0ea2ca7	0	0	74	649	0	0	Bacteria	Planctomycetes	Phycisphaerae	Phycisphaerales	Phycisphaeraceae	uncultured	uncultured organism
025b251cbf5d9ab49cc6f79aa8f9b331	0	0	26	9	36	0	Bacteria	Proteobacteria	Alphaproteobacteria
0329d811c3bc5939dd426add169ad1bf	24	18	74	18	37	0	Bacteria	Bacteroidetes	Ignavibacteria	Ignavibacteriales	Melioribacteraceae
0476005e06c732ae1f6cc297c3672fc3	202	209	112	9	19	6	Bacteria	Proteobacteria	Alphaproteobacteria	uncultured	uncultured bacterium
05469df7de901b4df94dd84fba8a305b	0	0	0	11	9	0	Bacteria	Firmicutes	Clostridia	Clostridiales	Ruminococcaceae	Ruminococcaceae UCG-012	uncultured organism
08451818a9cb199a4f6926126e082470	0	0	345	28	73	0	Bacteria	Bacteroidetes	Chlorobia	Chlorobiales	Chlorobiaceae	Prosthecochloris
08963dc1b986d3dd7fabd45e02a750d6	0	0	42	23	0	0	Bacteria	Proteobacteria	Deltaproteobacteria	Desulfobacterales	Desulfobacteraceae	Sva0081 sediment group	uncultured bacterium
0b5503c063339764e85212311590fd34	3	0	0	16	0	0	Bacteria	Proteobacteria	Alphaproteobacteria	uncultured	uncultured bacterium
0b90c38e6a9f575505ef44b3b2b190d6	139	97	0	51	472	0	Bacteria	Spirochaetes	Spirochaetia	Spirochaetales	Spirochaetaceae	Alkalispirochaeta	uncultured organism
0eec3e48e0824b6906054d4f31a0f837	50	54	8	232	196	0	Bacteria	Spirochaetes	Spirochaetia	Spirochaetales	Spirochaetaceae	Spirochaeta 2	uncultured organism
0f30d960259b39d497b1a3ea21dd74a8	0	0	948	0	75	0	Bacteria	Proteobacteria	Gammaproteobacteria	Steroidobacterales	Woeseiaceae	Woeseia
110d44da7ea275c4498d9585540813e2	0	0	42	4	0	0	Bacteria	Proteobacteria	Alphaproteobacteria	Sphingomonadales	Sphingomonadaceae
134bfad6c8616f83f8e2a054605e7075	0	0	79	28	85	0	Bacteria	Proteobacteria	Alphaproteobacteria	Rhodovibrionales	Kiloniellaceae
1502b0e851965cbaeb93ed7300867feb	0	0	14	15	0	0	Bacteria	Proteobacteria	Deltaproteobacteria	NB1-j	uncultured bacterium
15ac4fbb8a629ea48a3044e3cbd257ab	6	11	0	0	26	0	Bacteria	Actinobacteria	Acidimicrobiia	Microtrichales	Ilumatobacteraceae	uncultured
1697c5291498e0c9d86ac11bc57fcc54	0	0	0	8	220	0	Bacteria	Firmicutes	Clostridia	Clostridiales	Clostridiaceae 4	Paramaledivibacter
16c1b9fa4959da7a891cb96d51a337f5	15	12	151	52	58	0	Bacteria	Spirochaetes	Spirochaetia	Spirochaetales	Spirochaetaceae	Spirochaeta 2
1af0408ce8d752a1d5f88461946deff0	0	0	552	206	0	0	Bacteria	Proteobacteria	Alphaproteobacteria	Rhodovibrionales	Kiloniellaceae	uncultured	uncultured bacterium
1c7d8e2991f5c7c45616e2881d9167a5	1143	933	0	0	0	0	Bacteria	Firmicutes	Clostridia	Clostridiales	Clostridiaceae 4	Paramaledivibacter	uncultured bacterium
211b4fd5156fc8cb03e9b141205d29bd	50	54	0	0	0	0	Bacteria	Firmicutes	Clostridia	Clostridiales	Lachnospiraceae	uncultured	uncultured bacterium
23321d40948cf794f5da1e969000b8ce	0	0	452	1060	0	0	Bacteria	Acidobacteria	Thermoanaerobaculia	Thermoanaerobaculales	Thermoanaerobaculaceae	Subgroup 10
2538aba1c282bba949502e08437f9046	103	86	0	75	1209	9	Bacteria	Proteobacteria	Alphaproteobacteria	Rhizobiales
26582b239e8f25185f349ebccd8fabe0	0	0	15	14	0	0	Bacteria	Proteobacteria	Alphaproteobacteria	uncultured	uncultured bacterium
274c1d29988b0547df6d0c606a2f4af7	202	203	0	0	141	0	Bacteria	Spirochaetes	Spirochaetia	Spirochaetales	Spirochaetaceae	Spirochaeta 2
2771d1139a2d388ec78bcf75f23c7ce0	271	242	0	0	4	14	Bacteria	Firmicutes	Clostridia	Clostridiales	Clostridiales vadinBB60 group	uncultured bacterium
27974ab12e1eb03928c25620b078f949	1661	1402	71	158	202	9	Bacteria	Proteobacteria	Alphaproteobacteria	Rhizobiales	Xanthobacteraceae	Rhodoplanes
2832d56343fd0fcbb9775389e777de90	0	0	45	43	0	0	Bacteria	Proteobacteria	Alphaproteobacteria	Rhodovibrionales	Kiloniellaceae	uncultured	uncultured bacterium
293567a995e83faa0c9499eda9dd3c10	1863	1377	0	0	0	15	Bacteria	Bacteroidetes	Chlorobia	Chlorobiales	Chlorobiaceae	Chlorobium	uncultured bacterium
29abbf751bc8c776265a48363c53358f	671	602	0	0	0	0	Bacteria	Firmicutes	Clostridia	Clostridiales	Clostridiaceae 4	Paramaledivibacter
2a21d910e264a9772a52c1443bdecb31	0	0	0	4	12	0	Bacteria	Proteobacteria	Alphaproteobacteria	Rhodospirillales	Magnetospiraceae	uncultured	uncultured bacterium
2a30e3fa19f4c75479db03db7125ed23	0	0	35	83	0	0	Bacteria	Proteobacteria	Alphaproteobacteria	Caulobacterales	Parvularculaceae	uncultured
2bae28fa708d50326195d5f7e8ea4908	23	30	0	0	765	0	Bacteria	Proteobacteria	Alphaproteobacteria	Rhizobiales	Rhizobiaceae
2bbab6f3dfc069fb5e23272c95b3707a	69	61	0	0	0	0	Bacteria	Firmicutes	Clostridia	Clostridiales	Clostridiaceae 3	uncultured
2c2e8d43deeddf2521d4e933ef251aa8	0	0	20	132	0	0	Bacteria	Proteobacteria	Deltaproteobacteria	Desulfobacterales	Desulfobacteraceae
2e6ca0add69d3e943efb3b7f05a9e71c	133	95	0	0	0	0	Bacteria	Firmicutes	Clostridia	Clostridiales	Ruminococcaceae
3178d0c547c9ab97f3d5885710d29919	0	0	18	16	0	0	Bacteria	Proteobacteria	Deltaproteobacteria	Sva0485
318c50da21906c55c2fb6063692e4252	0	0	13	0	21	0	Bacteria	Proteobacteria	Deltaproteobacteria	Desulfobacterales	Desulfobacteraceae	uncultured	uncultured delta proteobacterium
34fa863e5cb366d119c111b8a75dee82	24	33	5	5	21	0	Bacteria	Planctomycetes	Phycisphaerae	mle1-8	uncultured organism
36eba7ea9b71c45a53b714cab99172eb	58	57	0	94	55	0	Bacteria	Bacteroidetes	Chlorobia	Chlorobiales	Chlorobiaceae
37e29f6c8b8791de6ce6157f6d298c0b	434	412	0	0	98	0	Bacteria	Proteobacteria	Deltaproteobacteria	Desulfobacterales	Desulfobulbaceae	Desulfopila	uncultured bacterium
38702590a5ee8342034a849db3b9ba66	0	0	0	8	34	0	Bacteria	Proteobacteria	Alphaproteobacteria	Rhizobiales	Methyloligellaceae	Methyloceanibacter	uncultured bacterium
3883d9454f00a4e92a31c46f02b2dbe0	0	0	8	0	22	0	Bacteria	Proteobacteria	Alphaproteobacteria
39ad60d465301c2a4d6fa3320f20ff4f	0	0	75	13	0	0	Bacteria	Gemmatimonadetes	BD2-11 terrestrial group	uncultured bacterium
3b101385b7096fe2a7718f247e546c68	37	47	0	0	0	0	Bacteria	Proteobacteria	Deltaproteobacteria	Desulfarculales	Desulfarculaceae	Desulfocarbo
3c6ee79c57d5b6660aea1226622d1c3e	2730	2053	0	0	0	0	Bacteria	Firmicutes	Clostridia	Clostridiales	Clostridiaceae 4	Paramaledivibacter	uncultured bacterium
3cb82e5334b2e6f1040ba9f2718501ed	14	12	0	0	50	0	Bacteria	Proteobacteria	Deltaproteobacteria	Desulfovibrionales	Desulfovibrionaceae	Desulfovibrio	uncultured bacterium
3df4e2a046c55cc284138449702ef8a0	0	0	169	4481	5	0	Bacteria	Proteobacteria	Alphaproteobacteria
3ea07e3e4a604ab1a94db4547de7da36	0	0	35	21	0	0	Bacteria	Acidobacteria	Subgroup 22	uncultured bacterium
3f86763d8bf21749933458a845df4f1b	27	30	13	12	0	0	Bacteria	Spirochaetes	Spirochaetia	Spirochaetales	Spirochaetaceae	Spirochaeta 2	uncultured organism
40cf443ad0a5633a9ba40212a896131b	24	13	0	0	0	0	Bacteria	Firmicutes	Clostridia	Clostridiales	Ruminococcaceae
41f12f74b0820766568339299ff8ee21	0	0	0	5	0	83	Bacteria	Spirochaetes	Spirochaetia	Spirochaetales	Spirochaetaceae	GWE2-31-10	uncultured organism
45878664040568f40d33513ca144669d	52	45	0	0	0	0	Bacteria	Firmicutes	Clostridia	Clostridiales	Clostridiaceae 4	Paramaledivibacter
466fdf87a48f4c32b41de88f5f40fcd3	0	0	31	10	99	0	Bacteria	Proteobacteria	Alphaproteobacteria
46d3411f59876e34b5be5813434e4e51	24	48	183	69	5046	0	Bacteria	Proteobacteria	Alphaproteobacteria	Rhizobiales
477f2f114b10f582c336e81da1d93e97	0	0	0	86	95	0	Bacteria	Proteobacteria	Deltaproteobacteria	Desulfarculales	Desulfarculaceae	uncultured
481a607636d0a48f1d10eb92d19808a6	0	0	15	9	0	0	Bacteria	Proteobacteria	Alphaproteobacteria	Acetobacterales	Acetobacterales Incertae Sedis	uncultured	metagenome
496e3d321dcc7e289b8d2fead715d1c1	48	43	0	0	0	0	Bacteria	Proteobacteria	Alphaproteobacteria	uncultured
4c4e007f2751d210d2a5999f04132321	124	146	0	0	0	0	Bacteria	Proteobacteria	Deltaproteobacteria	Desulfobacterales	Desulfobacteraceae	uncultured
4d7fb3e45c93460a474c6210bbcee8b2	1416	1369	0	0	0	11	Bacteria	Firmicutes	Clostridia	Clostridiales	Family XIII
4fa784360a7a3c8ceba171b125968ab7	0	0	6492	3369	249	0	Bacteria	Bacteroidetes	Chlorobia	Chlorobiales	Chlorobiaceae	Prosthecochloris
5313cd228b37ac46f7e1c3fb739816e3	0	0	0	28	33	11	Bacteria	Spirochaetes	Spirochaetia	Spirochaetales	Spirochaetaceae	Sediminispirochaeta	uncultured bacterium
53eb566f9cef122fc739aabffbb4f8ac	87	101	0	0	0	0	Bacteria	Firmicutes	Clostridia	Clostridiales	Caldicoprobacteraceae	Caldicoprobacter	uncultured bacterium
542d4a0b17da0ce8f20717e88e7b1595	0	0	0	72	18	0	Bacteria	Bacteroidetes	Ignavibacteria	Ignavibacteriales	Melioribacteraceae	IheB3-7	uncultured bacterium
543994ba590d481837eb5ffb06029d31	0	0	118	7	0	0	Bacteria	Proteobacteria	Gammaproteobacteria	EPR3968-O8a-Bc78	uncultured bacterium
54f84c213da0bbe91a41fed2bff808a1	0	0	7	51	0	0	Bacteria	Proteobacteria	Deltaproteobacteria	Desulfobacterales	Desulfobacteraceae	uncultured
551491e0861fff78942582bdfd2faaa9	114	94	0	0	0	0	Bacteria	Proteobacteria	Alphaproteobacteria	Rhodobacterales	Rhodobacteraceae
5581fa60bae1b89c06e057c6f2829525	0	20	0	65	16	260	Bacteria	Spirochaetes	Spirochaetia	Spirochaetales	Spirochaetaceae	Alkalispirochaeta	uncultured organism
56916ca8ec6f6ac6818c032efa11b756	0	0	22	0	9	0	Bacteria	Proteobacteria	Gammaproteobacteria	Chromatiales	Chromatiaceae
583e217d0fa92a176a7752409751663f	4375	3583	0	21	0	0	Bacteria	Firmicutes	Clostridia	Clostridiales	Clostridiaceae 4	Paramaledivibacter
590ed210789585102220e33f25ed0753	16	17	0	90	511	0	Bacteria	Proteobacteria	Alphaproteobacteria	Thalassobaculales	uncultured
59129509c5852add69124beadee776d0	591	474	12	1233	0	6	Bacteria	Proteobacteria	Gammaproteobacteria	Chromatiales	Chromatiaceae
5929b77a946b3bb7639e95e1e9fd6b95	7	4	0	0	0	0	Bacteria	Firmicutes	Clostridia	Clostridiales	TSAC18	uncultured Clostridia bacterium
59bc9bc2a3932c52e9247837cf67ae77	0	0	11	959	35	0	Bacteria	Proteobacteria	Alphaproteobacteria	Rhodospirillales	Rhodopirillaceae	Defluviicoccus
59dbb92f10429e58263acc76d3556857	0	0	4	8	0	0	Bacteria	Proteobacteria	Alphaproteobacteria	Rhodovibrionales	Kiloniellaceae	uncultured	uncultured bacterium
5cc59b70cfa69f6e509ad9135cb8863c	0	0	172	92	0	0	Bacteria	Bacteroidetes	Chlorobia	Chlorobiales	Chlorobiaceae
5de2707ea59d6c0893be495208b9850d	0	0	188	17	0	0	Bacteria	Proteobacteria	Alphaproteobacteria	Rhodovibrionales	Kiloniellaceae
5f1282a54e3ff931730efb4cf34e295b	101	92	0	0	0	0	Bacteria	Proteobacteria	Alphaproteobacteria
60f626d0a265b28ce1b1a1a7e2263a95	106	88	0	0	0	0	Bacteria	Firmicutes	Clostridia	Clostridiales	Clostridiaceae 4	Paramaledivibacter
6158c16acbb2effa6be3671004639127	0	0	44	13	0	0	Bacteria	Acidobacteria	Acidobacteriia	Solibacterales	Solibacteraceae (Subgroup 3)	PAUC26f	uncultured bacterium
6221462cc7598c6dd1162410a16b6aad	348	289	0	0	0	0	Bacteria	Firmicutes	Clostridia	Clostridiales	Ruminococcaceae	Ruminococcaceae UCG-013
6405269097a5526da2735ca35bbeb79f	0	0	51	141	59	0	Bacteria	Proteobacteria	Alphaproteobacteria	Rhizobiales	Rhizobiales Incertae Sedis	Bauldia	uncultured bacterium
64580f6fdd00b73e6005c84be07ed48b	45	49	0	0	2119	18	Bacteria	Proteobacteria	Alphaproteobacteria	Rhodospirillales	Rhodospirillaceae	Roseospira
6635812d44515db61e88966c703c5c98	81	67	93	638	87	0	Bacteria	Proteobacteria	Alphaproteobacteria	Rhodovibrionales	Kiloniellaceae	Tistlia
67aed7d8f2d842f456ee14623db26c0d	87	51	0	0	0	0	Bacteria	Proteobacteria	Alphaproteobacteria	Caulobacterales	Parvularculaceae	uncultured
67da72ee65ede5ad326088be6c924b3c	0	0	46	49	15	0	Bacteria	Proteobacteria	Deltaproteobacteria	Desulfarculales	Desulfarculaceae	Desulfocarbo
6a606188c102abbb7e70c04d8fffcb16	0	0	9	43	0	0	Bacteria	Bacteroidetes	Bacteroidia	Bacteroidales	Prolixibacteraceae	Roseimarinus	uncultured bacterium
6b0f279ab7c279aa543a710756a5c32e	0	0	64	3400	16	0	Bacteria	Actinobacteria	Acidimicrobiia	Actinomarinales	uncultured
6e21a6495ae21c417a61786acfd76ee4	48	51	284	235	11326	3	Bacteria	Bacteroidetes	Bacteroidia	Cytophagales	Amoebophilaceae	Candidatus Amoebophilus	uncultured bacterium
6f161c2fdbeb6bb043cff0758062cd92	1172	1022	0	700	12	60	Bacteria	Spirochaetes	Spirochaetia	Spirochaetales	Spirochaetaceae	Spirochaeta 2	uncultured organism
718222e5566a6236ae2b12e001c3352e	0	0	3	0	13	0	Bacteria	LCP-89
7303eb1b68ea976f6e77deabcb80c824	0	0	5	0	10	0	Bacteria	Chlamydiae	Chlamydiae	Chlamydiales	Simkaniaceae
7374df31f32f584a603e1818107ca164	0	0	56	15	0	0	Bacteria	Proteobacteria	Alphaproteobacteria	Acetobacterales	Acetobacterales Incertae Sedis	uncultured	metagenome
76c1f1a9d63e47a7b4a1aa74de544df5	366	301	0	210	0	50	Bacteria	Bacteroidetes	Bacteroidia	Bacteroidales	Marinilabiliaceae	uncultured	uncultured bacterium
77a5f974fa5509374dc1175f57d83610	0	0	6	0	15	0	Bacteria	Planctomycetes	Phycisphaerae	Phycisphaerales	Phycisphaeraceae	SM1A02	uncultured organism
79a63bd3eebb060a8eef43e626816706	980	807	0	11	5	1086	Bacteria	Spirochaetes	Spirochaetia	Spirochaetales	Spirochaetaceae
7a2d0640bf76f9c2b5599892843b752e	0	0	100	0	151	0	Bacteria	Proteobacteria	Alphaproteobacteria	Rhodovibrionales	Kiloniellaceae	Pelagibius
7aea506b48ee0c16ff9afaff909ceeb9	0	0	90	27	0	0	Bacteria	Proteobacteria	Alphaproteobacteria	Caulobacterales	Parvularculaceae	uncultured
7d383df221dac78e147a39c1cde523c5	0	0	392	76	0	0	Bacteria	Proteobacteria	Gammaproteobacteria	Steroidobacterales	Woeseiaceae	Woeseia	uncultured bacterium
7eaf8304eea0382a7969b3ede180a0ab	0	0	1160	31	141	0	Bacteria	Proteobacteria	Alphaproteobacteria	Rhodovibrionales	Kiloniellaceae	uncultured	uncultured bacterium
7f81d2de79dff9487139544c25cd08d8	6	10	0	0	165	0	Bacteria	Spirochaetes	Spirochaetia	Spirochaetales	Spirochaetaceae	Spirochaeta 2
7fb1347c256d418b5d2291c627419617	0	0	9	48	7	0	Bacteria	Proteobacteria	Deltaproteobacteria	Desulfarculales	Desulfarculaceae	Desulfatiglans	uncultured bacterium
81a993592ffd6b64b7b3d390f2ad0514	7452	5615	0	0	0	5	Bacteria	Firmicutes	Clostridia	Clostridiales	Ruminococcaceae	uncultured
83a35e34a5948a14d983a56571835eba	0	0	141	16	0	0	Bacteria	Proteobacteria	Alphaproteobacteria	Rhodovibrionales	Kiloniellaceae	uncultured	uncultured bacterium
88e342eaffd516bc0955b40444ca23e4	0	0	16	0	25	0	Bacteria	Proteobacteria	Gammaproteobacteria	Cellvibrionales	Porticoccaceae
89e04088033dc18775bcf7134de57b2f	50	34	0	23	17	0	Bacteria	Firmicutes	Clostridia	Clostridiales	Christensenellaceae	uncultured	uncultured bacterium
8a71adc9a87a90fab445da383f91365d	89	80	426	7806	977	0	Bacteria	Bacteroidetes	Chlorobia	Chlorobiales	Chlorobiaceae	Prosthecochloris
8c52968be511984d68d2632913b87890	0	0	11	19	11	0	Bacteria	Proteobacteria	Deltaproteobacteria	Desulfarculales	Desulfarculaceae	Desulfocarbo
8fc4fae51aa31aa8478d837fc84ad49f	49	63	0	0	0	0	Bacteria	Firmicutes	Clostridia	Clostridiales	Clostridiaceae 4	Paramaledivibacter
91123510a4156529cb59495e58ae90c0	0	0	50	44	15	0	Bacteria	Proteobacteria	Gammaproteobacteria	Chromatiales	Chromatiaceae
91458e5bc48ca6dc0311af2acab96c9e	6	4	12	0	13	0	Bacteria	Spirochaetes	Spirochaetia	Spirochaetales	Spirochaetaceae	Spirochaeta 2	uncultured bacterium
924df20693026c13752d1278c8f0ee26	488	374	0	0	0	0	Bacteria	Firmicutes	Clostridia	Clostridiales	Peptococcaceae	BRH-c8a
93a3444a648706b4baa0f079f09bb3c1	0	0	48	11	0	0	Bacteria	Proteobacteria	Deltaproteobacteria	Myxococcales	Sandaracinaceae	uncultured	uncultured delta proteobacterium
93d223d51f6e67dcba43077e272de7e6	0	0	58	1997	0	0	Bacteria	Bacteroidetes	Bacteroidia	Bacteroidales	Prolixibacteraceae
9648f5cae185264250eb480bbcf222bb	0	0	17	0	20	0	Bacteria	Acidobacteria	Acidobacteriia	Solibacterales	Solibacteraceae (Subgroup 3)	PAUC26f
97b058c8774bb1f9d2d7b652a2a7f1a6	83	80	0	0	14	0	Bacteria	Firmicutes	Clostridia	Clostridiales
9ccb98485052bfde6f996b775f95fb69	7	0	0	0	27	0	Bacteria	Proteobacteria	Alphaproteobacteria	Rhizobiales
9d584b3f011fb601ec9418e6cef38b46	2399	1784	11	0	0	0	Bacteria	Firmicutes	Clostridia	Clostridiales	Ruminococcaceae	uncultured
9f9afcee5977e38a181f513c13f86e75	0	0	204	0	21	0	Bacteria	Proteobacteria	Alphaproteobacteria	Rhodovibrionales	Kiloniellaceae	Pelagibius
a0ba4c6cf5ad0aae91f4126d3b83a6af	125	113	0	0	0	10	Bacteria	Spirochaetes	Spirochaetia	Spirochaetales	Spirochaetaceae	Spirochaeta 2	uncultured organism
a167da7621782fbac6fd4f00d5d5bebe	28	24	0	0	0	0	Bacteria	Halanaerobiaeota	Halanaerobiia	Halanaerobiales	Halobacteroidaceae	uncultured
a38cdf293b7679cd5bf78cd2c74e28fe	0	0	49	79	0	0	Bacteria	Gemmatimonadetes	BD2-11 terrestrial group	uncultured bacterium
a3e25215662be7c12ba57b17066f9637	220	191	90	1702	8254	17	Bacteria	Proteobacteria	Gammaproteobacteria	Steroidobacterales	Woeseiaceae	Woeseia
a6af0ce4bac6f71a3f8b76f04e8898f2	0	0	6	0	13	0	Bacteria	Proteobacteria	Alphaproteobacteria	Rhizobiales	Rhizobiaceae	uncultured
a7af6472dc4a41b6e1d99bb0a94e33a2	333	321	125	1537	229	9	Bacteria	Proteobacteria	Alphaproteobacteria
a8f6d4815457bb72d94c807c5917dd9c	0	0	38	0	38	0	Bacteria	Proteobacteria	Gammaproteobacteria	Cellvibrionales	Spongiibacteraceae	BD1-7 clade
a9f1b1500ea66c23622dec4b4d180e54	12	8	0	0	0	0	Bacteria	Bacteroidetes	Bacteroidia	Cytophagales	Cyclobacteriaceae	Fabibacter
aa6276d80d593835e1c7883a8e64348a	26	15	0	0	0	0	Bacteria	Bacteroidetes	Bacteroidia	Cytophagales	Amoebophilaceae	Candidatus Amoebophilus	uncultured bacterium
aac7a344b013028dd5b2881fea4c1d19	0	0	4	30	0	0	Bacteria	Dependentiae	Babeliae	Babeliales	Vermiphilaceae	uncultured bacterium
ab62e3dfbe6c159fe963fd724ff973bb	0	0	5	9	0	0	Bacteria	Proteobacteria	Deltaproteobacteria	SAR324 clade(Marine group B)	uncultured bacterium
ab9638108db41ae446110aa86e11e3de	0	0	27	0	3	0	Bacteria	Chlamydiae	Chlamydiae	Chlamydiales	Simkaniaceae
abd1646354b746c64e87022a8dfb6588	152	139	90	900	453	0	Bacteria	Bacteroidetes	Bacteroidia	Cytophagales	Cyclobacteriaceae	Fulvivirga	uncultured bacterium
ac3e042756951e267615ab09ce91268c	0	0	26	0	42	0	Bacteria	Proteobacteria	Alphaproteobacteria	Azospirillales	Azospirillaceae	Azospirillum
ad2b4a2cafed4746c85f5b5a4e9df457	0	0	47	21	45	0	Bacteria	Proteobacteria	Alphaproteobacteria	Rhizobiales	Rhizobiaceae	uncultured
adbd094606ab31a546a654b0b9796823	0	0	14	0	28	0	Bacteria	Proteobacteria	Alphaproteobacteria	Micavibrionales	uncultured	uncultured bacterium
aeabccfa2569dcdf98a3d73cd8d28321	102	132	0	0	0	11	Bacteria	Proteobacteria	Alphaproteobacteria	Rhodovibrionales	Kiloniellaceae	Pelagibius	uncultured bacterium
af1bb095cb571d0ef5b3cdd23512ba47	25	18	0	0	0	0	Bacteria	Chlamydiae	Chlamydiae	Chlamydiales	Simkaniaceae	uncultured
b01c376e30268955f57fe1205de8f751	0	9	0	0	9	0	Bacteria	Spirochaetes	Spirochaetia	Spirochaetales	Spirochaetaceae	Spirochaeta 2
b0b549e21b6c9d38f274b960c1c9b4ff	44	47	0	23	63	0	Bacteria	Actinobacteria	Acidimicrobiia	Microtrichales	Microtrichaceae	Sva0996 marine group
b2763fb663a2b69ba92d6a8fafed3327	0	0	0	37	28	0	Bacteria	Proteobacteria	Alphaproteobacteria	Rhizobiales	Methyloligellaceae	uncultured
b38882e982c88d42d2af9af0a22b3223	0	0	54	0	3	0	Bacteria	Proteobacteria	Alphaproteobacteria	Rhizobiales	Rhizobiaceae
b50b7261e504bf0bc148e04e6df526e0	0	0	47	27	0	0	Bacteria	Actinobacteria	Acidimicrobiia	Actinomarinales	uncultured	uncultured bacterium
b53134471ff5f9e5ffc01760876fcf67	0	0	15	13	0	0	Bacteria	Calditrichaeota	Calditrichia	Calditrichales	Calditrichaceae	uncultured bacterium
b696f7244d72e325be13085f67ce5610	0	0	15	14	0	0	Bacteria	Gemmatimonadetes	BD2-11 terrestrial group
b6f2e9da3a6619499976cac80ac8ae05	0	0	27	14	17	0	Bacteria	Proteobacteria	Gammaproteobacteria	PLTA13
b83b102b708912014f331a060412fc8f	154	167	0	0	361	0	Bacteria	Spirochaetes	Spirochaetia	Spirochaetales	Spirochaetaceae
ba1dddc898469b872740c5c04c55f057	10	9	0	0	0	0	Bacteria	Proteobacteria	Alphaproteobacteria	Thalassobaculales	uncultured	uncultured bacterium
ba81c908930d843e6ca8dfd146a388c7	56	51	0	0	8	0	Bacteria	Proteobacteria	Alphaproteobacteria
bb5e9e9d5b776e3546f83eb8c2abf705	170	180	0	0	0	0	Bacteria	Proteobacteria	Deltaproteobacteria	Desulfobacterales	Desulfobacteraceae	Desulfosarcina
bb810efc6f0f6f2ddc346f95a4e7fad3	0	0	14	7	0	0	Bacteria	Proteobacteria	Gammaproteobacteria	JTB23	uncultured bacterium
bba2140cd0f7736b7414a53403fe1ffd	0	0	104	0	792	0	Bacteria	Bacteroidetes	Rhodothermia	Balneolales	Balneolaceae	Balneola	uncultured bacterium
bd6584a2e63d157d893f97c861188899	899	717	0	0	0	0	Bacteria	Firmicutes	Clostridia	Clostridiales	Clostridiaceae 4	Paramaledivibacter
bf102cf162e2f09995be47c72db2c8cc	0	0	0	15	11	0	Bacteria	Proteobacteria	Alphaproteobacteria	Micavibrionales	Micavibrionaceae	uncultured	uncultured bacterium
c187a2dbe7bf65b9f6d6de0744468d4c	0	0	178	27	76	0	Bacteria	Proteobacteria	Alphaproteobacteria
c249ebd681990474a17658a840ea9954	0	0	46	23	32	0	Bacteria	Actinobacteria	WCHB1-81	uncultured bacterium
c33edcae29bf25c2fa837708a84bb38f	0	0	15	0	42	0	Bacteria	Proteobacteria	Alphaproteobacteria	Thalassobaculales	Thalassobaculaceae	Thalassobaculum
c461a149f5871ea7403b2f2ae5c8a3d8	0	0	82	159	54	0	Bacteria	Proteobacteria	Alphaproteobacteria	Rhizobiales	Xanthobacteraceae	Rhodoplanes
c5e42008195152977d8f8f92a1859cd2	29	27	8	0	0	75	Bacteria	Bacteroidetes	Bacteroidia	Bacteroidales	SB-5
c6e8e0831f4c274a38bb6f608e48eccb	0	0	15	38	37	0	Bacteria	Proteobacteria	Alphaproteobacteria	Rhizobiales	Hyphomicrobiaceae
ccfcf061ba48a6211b57027efced709c	0	0	23	363	240	0	Bacteria	Bacteroidetes	Chlorobia	Chlorobiales	Chlorobiaceae	Prosthecochloris
ce770ad0cbed845c8f11594071cabb19	0	0	155	63	0	0	Bacteria	Proteobacteria	Alphaproteobacteria	Rhizobiales
cf74c1211080982509680f47bf6d5b3b	14	16	0	0	0	0	Bacteria	Spirochaetes	Spirochaetia	Spirochaetales	Spirochaetaceae	Spirochaeta 2
cfc21d118a83044b78db7be1c6841b74	124	126	0	0	84	453	Bacteria	Spirochaetes	Spirochaetia	Spirochaetales	Spirochaetaceae	Spirochaeta 2	uncultured organism
d06c94628f221dd5af315ef5f93fdb72	0	0	41	1880	181	0	Bacteria	Marinimicrobia (SAR406 clade)	uncultured bacterium
d110cbcd3bc046fcb70d0622737b6829	0	0	0	35	107	0	Bacteria	Proteobacteria	Alphaproteobacteria
d2d7f92d54660575083414530facd6a3	0	0	23	0	53	0	Bacteria	Proteobacteria	Alphaproteobacteria	Rhizobiales	Rhizobiaceae
d32738d84ebfde0e0d6f3f3ef8916fdc	0	0	8	0	24	0	Bacteria	Bacteroidetes	Bacteroidia

## Sheet: P.australensis_tissue
	Rare microbiome 30% threshold
	Paragoniastrea australensis						Domain	Phylum	Class	Order	Family	Genus	Species
	FRH52_T	FRH53_T	FRH54_T	FRH55_T	FRH56_T	FRH57_T
001676c61e4507a3f4e1a6112dbaea82	316	0	0	0	0	0	Bacteria	Proteobacteria	Deltaproteobacteria	Myxococcales	bacteriap25
02bf41559fa9beb873506b205fb39a27	0	0	0	0	0	1334	Bacteria	Proteobacteria	Alphaproteobacteria	Caulobacterales	Hyphomonadaceae	uncultured	uncultured bacterium
03e3b98594ad750a59d18d5376e3706d	127	0	0	0	0	0	Bacteria	Bacteroidetes	Bacteroidia	Flavobacteriales	Cryomorphaceae	uncultured
043f51db34f186569c2c313ac6a6ff39	0	0	0	0	0	473	Bacteria	Proteobacteria	Gammaproteobacteria
05c4382c9973147fb9862051cf4fbb4d	0	0	0	0	127	0	Bacteria	Proteobacteria	Alphaproteobacteria	Rhodobacterales	Rhodobacteraceae	uncultured	uncultured bacterium
08f10227e1fecf5d7149cd03c2b89322	101	0	0	0	0	0	Bacteria	Planctomycetes	vadinHA49	uncultured organism
0a591691a50285f56f50f985d3342bde	0	0	0	0	78	0	Bacteria	Proteobacteria	Alphaproteobacteria	Rhodobacterales	Rhodobacteraceae	Ruegeria
0dc2c18b7d88a2a6c4fb858e84b2b5f4	0	4990	0	0	0	0	Bacteria	Proteobacteria	Gammaproteobacteria	Betaproteobacteriales	Burkholderiaceae	Massilia	uncultured bacterium
0ec5035216db574d5970e814f533101c	0	0	0	0	200	0	Bacteria	Proteobacteria	Deltaproteobacteria	NB1-j
112f1fcf5fc94c88b5675bfe63384b48	0	0	0	0	183	0	Bacteria	Proteobacteria	Gammaproteobacteria	Gammaproteobacteria Incertae Sedis	Unknown Family	uncultured
11b6e0eb15d2409bb87203656debfff2	0	0	0	0	75	0	Bacteria	Proteobacteria	Gammaproteobacteria	Steroidobacterales	Woeseiaceae	JTB255 marine benthic group	uncultured bacterium
12445106c416b49533afd85a18fe64ab	0	0	0	0	614	0	Bacteria	Proteobacteria	Deltaproteobacteria	Myxococcales	Nannocystaceae	Nannocystis
13ffe4b607e0d4a7e5ebe1d4757e98ed	0	0	76	0	0	0	Bacteria	Proteobacteria	Gammaproteobacteria	Oceanospirillales	Halomonadaceae	Oceanospirillum
15dc8f68dd47f5171c91075626374c53	0	0	199	0	0	0	Bacteria	Proteobacteria	Gammaproteobacteria	Cellvibrionales	Halieaceae	Parahaliea
1a2f6e5084d6a682674976ebb2d25779	0	0	0	0	337	0	Bacteria	Proteobacteria	Gammaproteobacteria	Steroidobacterales	Woeseiaceae	Woeseia
1b4be1c39d3b905df9409be060ca0158	0	0	0	0	174	0	Bacteria	Bacteroidetes	Bacteroidia	Flavobacteriales	Cryomorphaceae	uncultured	uncultured bacterium
1b9d8db865c1b37ab8eb1044b535ca28	0	25	0	0	0	0	Bacteria	Firmicutes	Bacilli	Bacillales	Paenibacillaceae	Paenibacillus
1c20ea84f4597e092d0eb90846713e7a	0	140	0	0	0	0	Bacteria	Proteobacteria	Gammaproteobacteria	Betaproteobacteriales	Burkholderiaceae	Noviherbaspirillum	uncultured bacterium
1d0a290adaea41f553723baeb6724bc7	0	0	0	0	289	0	Bacteria	Proteobacteria	Deltaproteobacteria	NB1-j	uncultured bacterium
1f256bbc60d9eb0df51df3781136a9e7	0	0	0	0	0	78	Bacteria	Bacteroidetes	Bacteroidia	Flavobacteriales	Flavobacteriaceae
1fbf04c1739f7f059e9dfeba4dd32dcd	0	0	241	0	0	0	Bacteria	Planctomycetes	vadinHA49	uncultured bacterium
21ad2e44eacd6ff619ed6f96b06f4f9c	0	403	0	0	0	0	Bacteria	Proteobacteria	Gammaproteobacteria	Betaproteobacteriales	Burkholderiaceae	Noviherbaspirillum	uncultured bacterium
222f10acad09872f5bc5a2fac18c5a55	135	0	0	0	0	0	Bacteria	Proteobacteria	Alphaproteobacteria	Micavibrionales	Micavibrionaceae	uncultured
25b0186d656b466eb5ea2cc5dab2ae56	0	15	0	0	0	0	Bacteria	Proteobacteria	Gammaproteobacteria	Alteromonadales	Colwelliaceae	Thalassotalea
268edb9dad97d2c7f51f16f2bb7ddbd2	0	0	0	0	261	0	Bacteria	Proteobacteria	Gammaproteobacteria	Cellvibrionales	Halieaceae	OM60(NOR5) clade	uncultured bacterium
286e2d69ee026ba9c5e34faeb6386428	164	0	0	0	0	0	Bacteria	Bacteroidetes	Chlorobia	Chlorobiales	Chlorobiaceae
2a6a7964a9d63f1c119651c2ee603cc9	82	0	0	0	0	0	Bacteria	Proteobacteria	Alphaproteobacteria	Rhodobacterales	Rhodobacteraceae
2c46f045341848f17e57adb90e64a504	0	0	0	0	0	97	Bacteria	Spirochaetes	Leptospirae	Leptospirales	Leptospiraceae	Leptospira
2e38ebe6bc1a587b9f3823b91a57be3f	11	0	0	0	0	0	Bacteria	Actinobacteria	Thermoleophilia	Solirubrobacterales
2e491510ed81ad8315cdf894cb98dc88	0	0	0	0	570	0	Bacteria	Proteobacteria	Gammaproteobacteria
2f732095cc51b2cf7bb692ba6d819baa	0	0	0	0	141	0	Bacteria	Proteobacteria	Alphaproteobacteria	Rhodospirillales	Magnetospiraceae	uncultured
309d272dc42b3e9ee46dfbc942ec26d7	0	28	0	0	0	0	Bacteria	Bacteroidetes	Bacteroidia	Flavobacteriales	Flavobacteriaceae
3179dd9b1b63423c3d4523a8118b3264	0	0	265	0	0	0	Bacteria	Proteobacteria	Alphaproteobacteria	Rhodobacterales	Rhodobacteraceae
31fdae6452e6f3ed1d9a41e11cdcfafe	30	0	0	0	0	0	Bacteria	Spirochaetes	Spirochaetia	Spirochaetales	Spirochaetaceae	Spirochaeta 2	uncultured bacterium
3338bf1bef4ea1710cca7d42655f8dfd	0	0	0	0	250	0	Bacteria	Proteobacteria	Gammaproteobacteria	Cellvibrionales	Halieaceae
33483ab966b8358b2bd6fd599685b437	0	0	0	0	354	0	Bacteria	Proteobacteria	Gammaproteobacteria	Arenicellales	Arenicellaceae	Arenicella
33691cacf5442334e2a6a591c1462b27	74	0	0	0	0	0	Bacteria	Proteobacteria	Gammaproteobacteria	Oceanospirillales	Endozoicomonadaceae	Endozoicomonas	uncultured bacterium
337743c82c0d45c9bf265388ca0d9fc1	0	13	0	0	0	0	Bacteria	Proteobacteria	Alphaproteobacteria	Rhodobacterales	Rhodobacteraceae	Ruegeria
337ff17dab8178c4e0919d35d1fe956f	0	0	0	600	0	0	Bacteria	Proteobacteria	Gammaproteobacteria	Cellvibrionales	Halieaceae	Parahaliea
33f468fd3069592602493570bc7b3540	0	0	0	0	458	0	Bacteria	Bacteroidetes	Ignavibacteria	OPB56
34203e304eebc2993140c936955f42fc	70	0	0	0	0	0	Bacteria	Proteobacteria	Gammaproteobacteria	UBA10353 marine group
36a5096cc6b5223fe4bcaffbaa5ea41f	70	0	0	0	0	0	Bacteria	Proteobacteria	Gammaproteobacteria	Xanthomonadales	Xanthomonadaceae
37afb99f914d2c9a8a1b76adfe714d37	0	0	0	0	0	312	Bacteria	Proteobacteria	Gammaproteobacteria	Betaproteobacteriales	Burkholderiaceae	Pelomonas	uncultured bacterium
3a4b546fb1cf16c83446c37659f58db9	0	19	0	0	0	0	Bacteria	Bacteroidetes	Bacteroidia	Chitinophagales	Saprospiraceae	uncultured	uncultured bacterium
3a859ba07b53ec6caabc82f525c33411	0	0	0	0	244	0	Bacteria	Proteobacteria	Gammaproteobacteria	Nitrosococcales	Nitrosococcaceae	AqS1
3c79634fcf027612db246639e926ea96	0	0	0	0	344	0	Bacteria	Bacteroidetes	Bacteroidia	Cytophagales	Cyclobacteriaceae	Fabibacter
3ca735cf26d01c5f56fa21876264856a	0	0	0	0	438	0	Bacteria	Bacteroidetes	Bacteroidia	Cytophagales	Cyclobacteriaceae	Ekhidna
3caa3b90572aa6a70dafab5b8a3c22c2	132	0	0	0	0	0	Bacteria	Bacteroidetes	Bacteroidia	Flavobacteriales	Cryomorphaceae	uncultured
3dc50eafe58a4a226adaee744be6dd76	164	0	0	0	0	0	Bacteria	Proteobacteria	Gammaproteobacteria	UBA10353 marine group	uncultured bacterium
3e2d9544d7dace443919237210e6e15a	0	24	0	0	0	0	Bacteria	Proteobacteria	Gammaproteobacteria	Cellvibrionales	Cellvibrionaceae
408fb2cad516afcfae3468732a0009a7	0	0	0	0	281	0	Bacteria	Bacteroidetes	Rhodothermia	Rhodothermales	Rhodothermaceae	uncultured
4316b155945779b62260ad2443f995c3	186	0	0	0	0	0	Bacteria
4354995e3543233923f250754bdb02e9	0	0	0	0	410	0	Bacteria	Proteobacteria	Gammaproteobacteria	Cellvibrionales	Halieaceae	Pseudohaliea	uncultured organism
445e7ec6af29628489ccc4f0572ecce7	0	0	0	0	204	0	Bacteria	Proteobacteria	Gammaproteobacteria	Pseudomonadales	Moraxellaceae	Psychrobacter
45a22ef41594e4b8160f933d912a5df1	0	15	0	0	0	0	Bacteria	Firmicutes	Bacilli	Bacillales	Bacillaceae	Bacillus
4638fee049adc731db9ad996379eaac0	0	107	0	0	0	0	Bacteria	Proteobacteria	Gammaproteobacteria	Betaproteobacteriales	Burkholderiaceae	Noviherbaspirillum
47b0cbd31cc1cfa8e686bac481736466	0	0	0	0	21	0	Bacteria	Bacteroidetes	Rhodothermia	Rhodothermales	Rhodothermaceae	uncultured	uncultured bacterium
48ad06d5757afb961e3401eb0f1bc2dd	0	0	0	0	460	0	Bacteria	Proteobacteria	Gammaproteobacteria	Alteromonadales	Alteromonadaceae	Aestuariibacter
4a08d88e992664bf3bb95a3113985953	0	299	0	0	0	0	Bacteria	Proteobacteria	Gammaproteobacteria	Betaproteobacteriales	Burkholderiaceae	Noviherbaspirillum
4a1236fc2fd2688d819dc06561052874	0	0	0	0	134	0	Bacteria	Proteobacteria	Gammaproteobacteria	Alteromonadales	Alteromonadaceae
4ac03bafb5bb7a855d968936c69651cf	0	0	0	0	0	309	Bacteria	Actinobacteria	Actinobacteria	Corynebacteriales	Mycobacteriaceae	Mycobacterium
4bd988dd3aadf06aba3c27eb3d9c269a	0	0	0	0	628	0	Bacteria	Acidobacteria	Thermoanaerobaculia	Thermoanaerobaculales	Thermoanaerobaculaceae	Subgroup 10	uncultured bacterium
4d62c81ffb556b99e8d967c9d5abe97c	0	0	0	0	205	0	Bacteria	Acidobacteria	Thermoanaerobaculia	Thermoanaerobaculales	Thermoanaerobaculaceae	Subgroup 10	uncultured bacterium
4e14ec52195955a43beeb182e1b9eb21	0	0	364	0	0	0	Bacteria	Proteobacteria	Deltaproteobacteria	Myxococcales	bacteriap25
4ed4b96d742032c7e399e874faa6b453	95	0	0	0	0	0	Bacteria	Proteobacteria	Alphaproteobacteria	Thalassobaculales	uncultured
503b8a8a25d827855aa26ffbbffae14d	122	0	0	0	0	0	Bacteria	Proteobacteria	Gammaproteobacteria	Thiohalorhabdales	Thiohalorhabdaceae	Granulosicoccus
51dbfa9ee3a911555a21c8247b2f9f86	0	0	0	0	17	0	Bacteria	Cyanobacteria	Oxyphotobacteria	Nostocales
527d8d3d1840d29f85bad7d89f01b7f9	56	0	0	0	0	0	Bacteria	Proteobacteria	Gammaproteobacteria	Betaproteobacteriales	EC94
52b15f7aa949c34a3006d3d6cee8ccb5	226	0	0	0	0	0	Bacteria	Gemmatimonadetes	BD2-11 terrestrial group	uncultured bacterium
550666c25cc2ef2a3ca05d8eeb2331be	0	0	0	0	263	0	Bacteria	Proteobacteria	Gammaproteobacteria
55547a23fad8837932cbdb96d80db17a	0	18	0	0	0	0	Bacteria	Proteobacteria	Gammaproteobacteria	Alteromonadales	Alteromonadaceae
5d2b6bfb24951ab9f72ecf37c97e3f51	0	0	0	0	377	0	Bacteria	Proteobacteria	Deltaproteobacteria	Myxococcales	Nannocystaceae	uncultured
5db6661212f2e3a96a664b0356edf3a8	0	0	0	0	345	0	Bacteria	Proteobacteria	Gammaproteobacteria	Alteromonadales	Alteromonadaceae	Alteromonas
5ee9b6aebf99d1a92eb4776154e7098d	0	0	315	0	0	0	Bacteria	Bacteroidetes	Bacteroidia	Chitinophagales	Saprospiraceae	uncultured	uncultured organism
5f51c3eefd91b3ad1731cbd7504ce459	0	0	154	0	0	0	Bacteria	Proteobacteria	Deltaproteobacteria	Bdellovibrionales	Bacteriovoracaceae	Peredibacter
607d7f32289958fed758e86c341a9c39	0	0	0	0	150	0	Bacteria	Planctomycetes	vadinHA49	uncultured organism
614df7a71c7eb7e360eb3c6914e282e5	0	0	0	386	0	0	Bacteria	Proteobacteria	Alphaproteobacteria	Kordiimonadales	Kordiimonadaceae	Kordiimonas
6465457f4a4e1b974dd0371bf92e005d	215	0	0	0	0	0	Bacteria	Proteobacteria	Gammaproteobacteria	Enterobacteriales	Enterobacteriaceae
6626a3e4be8fb63018f297c3591b74d2	668	0	0	0	0	0	Bacteria	Proteobacteria	Gammaproteobacteria	Oceanospirillales	Endozoicomonadaceae	Endozoicomonas
664a0f607cd00f776b186a9910c8af5a	0	0	0	0	598	0	Bacteria	Proteobacteria	Gammaproteobacteria	Cellvibrionales	Halieaceae	Halioglobus	uncultured bacterium
675ba14697661a1da8a5c2e113c98c1d	0	0	0	0	147	0	Bacteria	Proteobacteria	Gammaproteobacteria	Alteromonadales	Pseudoalteromonadaceae	Algicola
67e0899a4dcf2b1cd24d2b74a8834871	125	0	0	0	0	0	Bacteria	Bacteroidetes	Bacteroidia	Flavobacteriales	Blattabacteriaceae	uncultured
6b826ce5cdfb9f8a6710291d1def311f	60	0	0	0	0	0	Bacteria	Actinobacteria	Acidimicrobiia	Microtrichales	Microtrichaceae	Sva0996 marine group	uncultured bacterium
6d84bb2e8a2f1a20a82b615e535e76c7	239	0	0	0	0	0	Bacteria	Actinobacteria	Acidimicrobiia	Microtrichales	Microtrichaceae	Sva0996 marine group
6e47ff19ab36704883da30b0d759fb3a	162	0	0	0	0	0	Bacteria	Bacteroidetes	Bacteroidia	Cytophagales	Cyclobacteriaceae
6e9cc008312619cda19f14f6d0456731	0	0	0	0	217	0	Bacteria	Proteobacteria	Gammaproteobacteria	Alteromonadales	Idiomarinaceae	Idiomarina
6f7d5ae08264d4d4d715d6a6ad2ed569	0	0	0	1381	0	0	Bacteria	Proteobacteria	Gammaproteobacteria	Nitrosococcales	Nitrosococcaceae	AqS1	uncultured bacterium
703f4a721b144686eefaf630d18f3caa	0	0	0	0	205	0	Bacteria	Proteobacteria	Gammaproteobacteria	Cellvibrionales
715b3946b79cc9508397ea2b9ab0126e	0	0	0	0	0	1048	Bacteria	Proteobacteria	Gammaproteobacteria	Oceanospirillales	Endozoicomonadaceae	Endozoicomonas	uncultured bacterium
72a3161a90f36dcdda5d6a9f86d500f7	0	0	0	0	198	0	Bacteria	Gemmatimonadetes	BD2-11 terrestrial group	uncultured bacterium
743d496291a58c3dfca2fcc9143dd721	261	0	0	0	0	0	Bacteria	Proteobacteria	Gammaproteobacteria	Nitrosococcales	Nitrosococcaceae	AqS1
7522e2cae729ef2f3295118b054a3e2d	0	0	0	0	158	0	Bacteria	Proteobacteria	Alphaproteobacteria	Rhizobiales	Rhizobiaceae	Pseudahrensia
761f42214e9edee8f2b1730372ee9c9c	0	0	0	0	0	1346	Bacteria	Firmicutes	Bacilli	Lactobacillales	Carnobacteriaceae	Atopostipes
76b2f867aef7c937d66d785020c413cd	0	0	78	0	0	0	Bacteria	Proteobacteria	Alphaproteobacteria	Micavibrionales	Micavibrionaceae	uncultured	uncultured bacterium
7908fb115e251eaaa422d279e1d216e1	219	0	0	0	0	0	Bacteria	Chloroflexi	TK10
79721ee7e9ef798bad83a8c2e8236ddd	0	2628	0	0	0	0	Bacteria	Proteobacteria	Gammaproteobacteria	Betaproteobacteriales	Burkholderiaceae	Massilia
7a8baeace5c3a8648db89e49d45364ad	0	0	215	0	0	0	Bacteria	Bacteroidetes	Bacteroidia	Chitinophagales	Saprospiraceae	uncultured
7b12e95c25e2b3520774c9dfaabccc5b	0	0	0	0	205	0	Bacteria	Bacteroidetes	Bacteroidia	Chitinophagales	Saprospiraceae
7b3a492ece2121ead295c7676ddd0064	101	0	0	0	0	0	Bacteria	Proteobacteria	Alphaproteobacteria	Rhodovibrionales	Kiloniellaceae	uncultured
7f07455ee79ee1d5f7ae199b4a5bbd82	0	20	0	0	0	0	Bacteria	Proteobacteria	Gammaproteobacteria	OM182 clade	uncultured gamma proteobacterium
7f75cca5e53c597fd79e6c7c9229cef8	105	0	0	0	0	0	Bacteria	Bacteroidetes	Bacteroidia	Cytophagales	Cyclobacteriaceae	Ekhidna
815946340ce0ef48036d96485a6d061a	0	0	0	0	0	1074	Bacteria	Proteobacteria	Gammaproteobacteria
81fa6ad4f4a41627945426fe29d883a5	0	0	0	0	96	0	Bacteria	Proteobacteria	Gammaproteobacteria	Cellvibrionales
8264488d55905d1807f3946baba28ed1	0	0	0	0	305	0	Bacteria	Proteobacteria	Gammaproteobacteria	KI89A clade
83fef302832af155228f65ddb4ffa1e2	169	0	0	0	0	0	Bacteria	Proteobacteria	Gammaproteobacteria	Alteromonadales	Psychromonadaceae	Agarivorans
8496c233d6ce87b38ddac2d69e4fcb95	0	0	0	0	191	0	Bacteria	Proteobacteria	Gammaproteobacteria	Cellvibrionales	Halieaceae
84e037caf7cb915e30d679429c714793	0	0	226	0	0	0	Bacteria	Proteobacteria	Gammaproteobacteria	Francisellales	Francisellaceae
882ab402ca57af8df9241d63ee0b05f7	0	0	0	0	178	0	Bacteria	PAUC34f	uncultured bacterium
8870591d30bf85990852e22536692e2a	0	0	186	0	0	0	Bacteria	Proteobacteria	Gammaproteobacteria	HOC36
8aabdec2744ba8dafedb9e86dd4892cf	0	68	0	0	0	0	Bacteria	Proteobacteria	Gammaproteobacteria	Oceanospirillales	Endozoicomonadaceae	Endozoicomonas	uncultured bacterium
8afbc35a755be7640e261d50f55cd76c	118	0	0	0	0	0	Bacteria	Proteobacteria	Gammaproteobacteria	Nitrosococcales	Nitrosococcaceae	AqS1	uncultured bacterium
8b55e395042eab7efc92fcc417bb963f	925	0	0	0	0	0	Bacteria	Acidobacteria	Thermoanaerobaculia	Thermoanaerobaculales	Thermoanaerobaculaceae	Subgroup 10	uncultured bacterium
8fa2e7d5af318390d1bd767a1e02f839	0	0	0	0	829	0	Bacteria	Proteobacteria	Deltaproteobacteria	Myxococcales	Haliangiaceae	Haliangium
91abe6a91a1da546821813232683b67a	0	0	0	0	311	0	Bacteria	Proteobacteria	Alphaproteobacteria	Rhodovibrionales	Kiloniellaceae
92c9762e0e57f882ec7baaf085f4f7c6	122	0	0	0	0	0	Bacteria	Proteobacteria	Alphaproteobacteria	Sphingomonadales	Sphingomonadaceae	Sphingomonas	uncultured bacterium
947196634b69617fbddb5a28af924ddf	123	0	0	0	0	0	Bacteria	Planctomycetes	vadinHA49	uncultured organism
9580864f352f1794c8bbe29caa005d56	130	0	0	0	0	0	Bacteria	Entotheonellaeota	Entotheonellia	Entotheonellales	Entotheonellaceae	uncultured bacterium
95a67c889c9d92449f59ae49ccb72a8d	0	0	0	0	140	0	Bacteria	Proteobacteria	Gammaproteobacteria	Alteromonadales	Alteromonadaceae
95f253851382b53a5310c5713659714f	230	0	0	0	0	0	Bacteria	Proteobacteria	Gammaproteobacteria	Oceanospirillales	Endozoicomonadaceae	Endozoicomonas
9a78a141ffba6f34a1220dab61039a0d	0	0	0	0	237	0	Bacteria	Proteobacteria	Gammaproteobacteria	Alteromonadales	Pseudoalteromonadaceae	Algicola
9c645efed30bc7b2f41198da5aa8f59d	0	0	0	0	122	0	Bacteria	Proteobacteria	Alphaproteobacteria
9cb0d115f63917e22a101b98dc7a9c82	0	0	341	0	0	0	Bacteria	Proteobacteria	Gammaproteobacteria	Alteromonadales	Alteromonadaceae	Aestuariibacter
9cf504c9e9bcfabb2df72d4f959992d4	0	0	0	0	0	11	Bacteria	Epsilonbacteraeota	Campylobacteria	Campylobacterales	Campylobacteraceae	Campylobacter	uncultured bacterium
9f99582d349366b331a69c36a8a60746	0	38	0	0	0	0	Bacteria	Nitrospirae	Nitrospira	Nitrospirales	Nitrospiraceae	Nitrospira	uncultured bacterium
9fd8abbfdbb5ebc2753a15fa2868b790	0	0	0	363	0	0	Bacteria	Proteobacteria	Gammaproteobacteria	Betaproteobacteriales	Burkholderiaceae	Pelomonas	uncultured bacterium
a0bd6e4df5c044678a081708be984df6	0	0	0	0	28	0	Bacteria	Chloroflexi	Anaerolineae	Ardenticatenales	uncultured	uncultured bacterium
a1f2a1ae4c93bb77c8195c2afb7c30f4	3858	0	0	0	0	0	Bacteria	Proteobacteria	Gammaproteobacteria	Oceanospirillales	Endozoicomonadaceae	Endozoicomonas
a1f4ff8cd1054f9cf9af41d41d0ad184	30	0	0	0	0	0	Bacteria	Proteobacteria	Gammaproteobacteria	Vibrionales	Vibrionaceae	Vibrio
a33bea9540671a5e1c904782ebe65e23	51	0	0	0	0	0	Bacteria	Bacteroidetes	Bacteroidia	Bacteroidales	Bacteroidetes BD2-2
a4868e2a3e58622d499a55cddb0d96ae	0	0	447	0	0	0	Bacteria	Acidobacteria	Thermoanaerobaculia	Thermoanaerobaculales	Thermoanaerobaculaceae	Subgroup 10	uncultured bacterium
a593ec38bf44acd0be6eaf4dadb943dd	0	0	0	0	142	0	Bacteria	Epsilonbacteraeota	Campylobacteria	Campylobacterales	Thiovulaceae	Sulfuricurvum
a5b277f93e50bd9a346f12de551d626b	0	0	0	0	283	0	Bacteria	Acidobacteria	Holophagae	Acanthopleuribacterales	Acanthopleuribacteraceae	Acanthopleuribacter	uncultured bacterium
a713ca47679c52a279d2a8379be4620e	22	0	0	0	0	0	Bacteria	Proteobacteria	Gammaproteobacteria	Arenicellales	Arenicellaceae	Arenicella	uncultured bacterium
a8a8e9ea8a784c069280277be1970427	0	10	0	0	0	0	Bacteria	Proteobacteria	Gammaproteobacteria	Alteromonadales	Colwelliaceae	Thalassotalea	uncultured bacterium
a9c5b07ffe3f25341f89876b75932b53	0	0	0	0	176	0	Bacteria	PAUC34f
ab7bdedea86290fee3710b9c7a72f07d	0	2097	0	0	0	0	Bacteria	Proteobacteria	Gammaproteobacteria	Betaproteobacteriales	Burkholderiaceae	Massilia	uncultured bacterium
ac3772508a51bd0d31b1e3e5d4aeeba3	0	0	0	0	242	0	Bacteria	Acidobacteria	Subgroup 22	uncultured bacterium
acf9a800434f1d539b26979acdf3bb97	64	0	0	0	0	0	Bacteria	Proteobacteria	Gammaproteobacteria	Pseudomonadales	Pseudomonadaceae	Pseudomonas
ad0a4aed9e922ec4520406eceb307db7	0	0	0	0	181	0	Bacteria	Proteobacteria	Deltaproteobacteria	NB1-j	uncultured bacterium
ada0f95367373ac37386d63e03dc32bd	0	0	0	0	873	0	Bacteria	Proteobacteria	Gammaproteobacteria	Vibrionales	Vibrionaceae	Photobacterium
af337f6fc768d45338ea0e4a1e6ea443	0	0	0	0	257	0	Bacteria	Actinobacteria	Acidimicrobiia	Actinomarinales	uncultured
af9b25a1032e3c04f9ec8deb4fb66c9f	0	0	0	0	402	0	Bacteria	Proteobacteria	Deltaproteobacteria	NB1-j	uncultured bacterium
b26e347b70aac6a1e2deeb2e155c2237	0	0	0	0	401	0	Bacteria	Proteobacteria	Alphaproteobacteria	Rhodobacterales	Rhodobacteraceae
b35204469e06375d9430d7768a9974d0	0	0	0	0	258	0	Bacteria	Bacteroidetes	Rhodothermia	Balneolales	Balneolaceae	Balneola
b37342adfac0d69a0d17e1f9c8f0c8a9	0	5968	0	0	0	0	Bacteria	Firmicutes	Bacilli	Bacillales	Bacillaceae	Bacillus
b3a58e26a81be30dda4475cb43c034f1	182	0	0	0	0	0	Bacteria	Planctomycetes	vadinHA49	uncultured organism
b47d74a4e7e204bd14a5ab354c96675d	0	0	12101	0	0	0	Bacteria	Proteobacteria	Gammaproteobacteria	Xanthomonadales	Rhodanobacteraceae	Rhodanobacter
b567baf6237975459cb6461b57ab4a63	0	0	216	0	0	0	Bacteria	Proteobacteria	Alphaproteobacteria	Rhodobacterales	Rhodobacteraceae
b56ea9ef769f9397e8e4179e22ccfc4e	34	0	0	0	0	0	Bacteria	Bacteroidetes	Bacteroidia	Cytophagales	Cyclobacteriaceae	Fabibacter
b5c280a902459fa69fd4d73e2caabe2c	0	10	0	0	0	0	Bacteria	Proteobacteria	Alphaproteobacteria	Rhodospirillales	Terasakiellaceae	uncultured	uncultured alpha proteobacterium
b5e7f79c902c22b4ff307a6a8dbca55f	373	0	0	0	0	0	Bacteria	Proteobacteria	Gammaproteobacteria	UBA10353 marine group
b7b3171c379096420754b3075de9e2ca	0	0	49	0	0	0	Bacteria	Proteobacteria	Alphaproteobacteria	Rhodobacterales	Rhodobacteraceae
ba42cf15f4408a6b542dddc96a6adf22	1105	0	0	0	0	0	Bacteria	Proteobacteria	Alphaproteobacteria	Rhodospirillales	Magnetospiraceae	uncultured
baad7ba60ff56f8f745e15f5d7746ac4	0	0	0	0	406	0	Bacteria	Bacteroidetes	Bacteroidia	Cytophagales	Flammeovirgaceae
bb48f9217421e0ffcedfaa3ed90e6d4b	94	0	0	0	0	0	Bacteria	Gemmatimonadetes	BD2-11 terrestrial group	uncultured bacterium
bcb89d3924613f7363da8c9377f2f973	0	10	0	0	0	0	Bacteria	Proteobacteria	Gammaproteobacteria	Alteromonadales	Alteromonadaceae
be70e9e9c41104ec2296d6c974ff33df	0	0	0	0	241	0	Bacteria	Proteobacteria	Alphaproteobacteria	Rhodospirillales	Magnetospiraceae	uncultured
bfed89ccaab1b30d57e7a6e95bf63721	0	0	41	0	0	0	Bacteria	Tenericutes	Mollicutes	Entomoplasmatales
c07adb6b44bb76bf1fd8500d8579d380	0	4	0	0	0	0	Bacteria	Proteobacteria	Alphaproteobacteria	Rhodobacterales	Rhodobacteraceae	uncultured
c1a21836681e9c865ff76b542184498e	82	0	0	0	0	0	Bacteria	Proteobacteria	Gammaproteobacteria	Gammaproteobacteria Incertae Sedis	Unknown Family	uncultured	uncultured organism
c1bce934e6b4a0ff385e8e3d7b8db205	0	14	0	0	0	0	Bacteria	Proteobacteria	Gammaproteobacteria	Alteromonadales	Colwelliaceae	Thalassotalea
c4a90c703ef8591e8d8054ee5d98d26b	0	0	0	0	147	0	Bacteria	Proteobacteria	Gammaproteobacteria	Alteromonadales	Alteromonadaceae
c4cb0d3b5c0a8ad74c656aa0a2496fcc	0	0	0	0	280	0	Bacteria	Bacteroidetes	Bacteroidia	Chitinophagales	uncultured	uncultured bacterium
c55f83c0f77991873dd6fe5a7568a099	0	10	0	0	0	0	Bacteria	Proteobacteria	Deltaproteobacteria	Oligoflexales	Oligoflexaceae	uncultured
c586aedea5f91c102dc721aee37f060f	0	0	0	0	300	0	Bacteria	Proteobacteria	Alphaproteobacteria	Rhodobacterales	Rhodobacteraceae
ca3d2d019898a32ccfabe54d4b9d3acf	146	0	0	0	0	0	Bacteria	Proteobacteria	Deltaproteobacteria	Desulfobacterales	Desulfobacteraceae	Sva0081 sediment group
ca5ce3f736d084209b17479a44c813d5	0	0	0	0	322	0	Bacteria	Proteobacteria	Deltaproteobacteria	Bdellovibrionales	Bdellovibrionaceae	Bdellovibrio	uncultured bacterium
cad9176cb611996e4a5caf5e9ef9a113	51	0	0	0	0	0	Bacteria	Proteobacteria	Alphaproteobacteria	Rhodobacterales	Rhodobacteraceae
caf1746c4cf4c8e92b859db828b56c96	0	0	0	0	142	0	Bacteria	Chloroflexi	Dehalococcoidia	SAR202 clade
cbdc12446c897e869c4bb2f890b053b1	0	0	0	0	215	0	Bacteria	Proteobacteria	Alphaproteobacteria	Rhodobacterales	Rhodobacteraceae	uncultured
ccbd2e513ad5babb476d1a31b24bf213	0	0	99	0	0	0	Bacteria	Proteobacteria	Alphaproteobacteria	Rhizobiales	Rhizobiaceae
cd6218ef238a3eacf0244cc05a50615c	0	0	0	0	312	0	Bacteria	Proteobacteria	Alphaproteobacteria	Rhodobacterales	Rhodobacteraceae
d123a8b81db0c2770e13a830288c652d	0	0	6526	0	0	0	Bacteria	Proteobacteria	Gammaproteobacteria	Thiomicrospirales	Thioglobaceae	SUP05 cluster
d27b876a5ac98b7bf78488c309317d0a	0	0	0	0	0	298	Bacteria	Proteobacteria	Gammaproteobacteria	Betaproteobacteriales	Burkholderiaceae	Pelomonas	uncultured bacterium
d35f15c0ec63ce65504598613bea7323	0	0	301	0	0	0	Bacteria	Tenericutes	Mollicutes	Entomoplasmatales
d455a993c1c888ad3ea626f212d350ad	28	0	0	0	0	0	Bacteria	Proteobacteria	Gammaproteobacteria	Alteromonadales	Pseudoalteromonadaceae	Pseudoalteromonas
d4c3a6a095f4fc3fde19e9bed7268c6f	0	0	0	0	0	1132	Bacteria	Proteobacteria	Deltaproteobacteria	Myxococcales	Nannocystaceae	Nannocystis
d586a1ee2412780777d9a8882bf52d87	0	6923	0	0	0	0	Bacteria	Firmicutes	Bacilli	Bacillales	Bacillaceae	Bacillus
d63b38b852509dd80c8472d81bcff299	0	0	0	1690	0	0	Bacteria	Proteobacteria	Gammaproteobacteria	Oceanospirillales	Endozoicomonadaceae	Endozoicomonas
d71c1a3fca4eb6ccf7385ca4490c3ee5	110	0	0	0	0	0	Bacteria	Proteobacteria	Deltaproteobacteria	Myxococcales	BIrii41
da5ec76b9dfd394cebbb206c27040237	49	0	0	0	0	0	Bacteria	Proteobacteria	Gammaproteobacteria
dac4b9e62dc44605c506835f944bb0a1	0	0	0	0	0	563	Bacteria	Bacteroidetes	Bacteroidia	SM1A07
db4bb01861c3d83355c63f9806bce988	347	0	0	0	0	0	Bacteria	Bacteroidetes	Bacteroidia	Flavobacteriales	Crocinitomicaceae	Crocinitomix
df8f2c7edbe9f452b2a175069a7e3387	0	0	0	0	89	0	Bacteria	Proteobacteria	Gammaproteobacteria	Cellvibrionales	Halieaceae	OM60(NOR5) clade
df91dd2f9ced56a62f3d4ef7bf8be1f4	0	0	13	0	0	0	Bacteria	Bacteroidetes	Bacteroidia	Flavobacteriales	Flavobacteriaceae
e10505c03f22eee24b3d8a7cb526123d	144	0	0	0	0	0	Bacteria	Proteobacteria	Gammaproteobacteria	KI89A clade	uncultured bacterium
e15b84397ed52a3363a16f942618cdc3	0	0	0	0	117	0	Bacteria	Acidobacteria	Thermoanaerobaculia	Thermoanaerobaculales	Thermoanaerobaculaceae	Subgroup 10	uncultured bacterium
e2264263675b521c4384929474c1c968	0	0	50	0	0	0	Bacteria	Proteobacteria	Alphaproteobacteria	Rhodobacterales	Rhodobacteraceae
e26cea4a6416a78194506fc9eb481077	0	0	497	0	0	0	Bacteria	Bacteroidetes	Bacteroidia	Flavobacteriales	Flavobacteriaceae	Tenacibaculum
e50e0d4f2833ce4666d40d88bf057107	0	0	0	0	142	0	Bacteria	Acidobacteria	Thermoanaerobaculia	Thermoanaerobaculales	Thermoanaerobaculaceae	Subgroup 10	uncultured bacterium
e5f99aa93410459e9209cb962a41ea38	120	0	0	0	0	0	Bacteria	Proteobacteria	Gammaproteobacteria	Ectothiorhodospirales	Thioalkalispiraceae	Thioprofundum
e7a7c8d5ba46b59a1f898cdeae01c8ff	0	0	185	0	0	0	Bacteria	Planctomycetes	vadinHA49	uncultured bacterium
e92caf1c96541631fad34898a2b8369e	0	0	0	0	107	0	Bacteria	Proteobacteria	Deltaproteobacteria	PB19	uncultured bacterium
e96f8db21c24b8c666b225bf0ddab325	0	0	0	0	135	0	Bacteria	Bacteroidetes	Bacteroidia	Chitinophagales	uncultured
eac883a88795220598d3fbb6823ad46c	186	0	0	0	0	0	Bacteria	Bacteroidetes	Rhodothermia	Rhodothermales	Rhodothermaceae	uncultured	uncultured bacterium
ebe65220911ac15d73838b8d2cf781c1	161	0	0	0	0	0	Bacteria	AncK6	uncultured bacterium
ec640e02419b2a3913b18b6895347608	0	0	0	0	0	1333	Bacteria	Firmicutes	Bacilli	Bacillales	Paenibacillaceae	Cohnella
eeeb66f34df169012ad9293c4fe233a7	0	0	68	0	0	0	Bacteria	Planctomycetes	Planctomycetacia	Planctomycetales	Rubinisphaeraceae	uncultured
ef5c89ee5ceacce97e6615d543803049	0	2322	0	0	0	0	Bacteria	Proteobacteria	Gammaproteobacteria	Betaproteobacteriales	Burkholderiaceae	Massilia
efe71b821240597cd746bc9adfe35b8e	166	0	0	0	0	0	Bacteria	Bacteroidetes	Bacteroidia	Cytophagales	Cyclobacteriaceae	uncultured
f0dcc24b7f0b2b06bca2ed022962aa9a	0	0	214	0	0	0	Bacteria	Acidobacteria	Thermoanaerobaculia	Thermoanaerobaculales	Thermoanaerobaculaceae	Subgroup 10	uncultured bacterium
f21bf9b27c948e3e572387070cfcc453	0	0	0	0	347	0	Bacteria	Firmicutes	Bacilli	Lactobacillales	Enterococcaceae	Enterococcus
f3791e7693fdc8e191b82adb36b04afe	0	0	0	0	222	0	Bacteria	Bacteroidetes	Bacteroidia	Chitinophagales	Chitinophagaceae	uncultured	uncultured bacterium
f3e205cc1ddfc840be35a237cd86dac3	133	0	0	0	0	0	Bacteria	Proteobacteria	Gammaproteobacteria	Enterobacteriales	Enterobacteriaceae	Proteus
f44dcbeaff06aed35203181ee21e2270	93	0	0	0	0	0	Bacteria	Actinobacteria	Actinobacteria	Corynebacteriales	Mycobacteriaceae	Mycobacterium	uncultured bacterium
f716e1db89a9957c1b5ff99bc934e2bb	43	0	0	0	0	0	Bacteria	Proteobacteria	Gammaproteobacteria
f7f7dfd43f49bf847175b1bfac1c520c	0	0	0	0	362	0	Bacteria	Proteobacteria	Gammaproteobacteria	Alteromonadales	Pseudoalteromonadaceae
f980914a981b2725e030a3e064472c98	50	0	0	0	0	0	Bacteria	Proteobacteria	Deltaproteobacteria	Myxococcales	Haliangiaceae	Haliangium
fd4f3aa8f261f0d69c2fde56f65ad429	0	20	0	0	0	0	Bacteria	Proteobacteria	Gammaproteobacteria	Betaproteobacteriales	EC94	uncultured beta proteobacterium
	Core microbiome 30% threshold
	Paragoniastrea australensis						Domain	Phylum	Class	Order	Family	Genus	Species
	FRH52_T	FRH53_T	FRH54_T	FRH55_T	FRH56_T	FRH57_T
00e1cc1dac465d29c8b4c40c106827a0	125	0	0	492	344	0	Bacteria	Proteobacteria	Alphaproteobacteria	Rhodospirillales	Magnetospiraceae	uncultured
0d0598c9afd07a67e69ed377cf535002	0	167	0	842	0	0	Bacteria	Proteobacteria	Gammaproteobacteria	Oceanospirillales	Endozoicomonadaceae	Endozoicomonas	uncultured bacterium
15ed4c83600cbd55f8938a8f480eeec5	0	32	462	0	182	0	Bacteria	Proteobacteria	Gammaproteobacteria	Alteromonadales	Alteromonadaceae	Alteromonas
1e59e079c64be243424e6ce79bdeb98f	0	0	0	0	5	244	Bacteria	Patescibacteria	Gracilibacteria	JGI 0000069-P22	uncultured bacterium
1f4c0dd9ce44339f3f4490dbcfc67f7d	105	0	187	0	0	249	Bacteria	Proteobacteria	Gammaproteobacteria	Francisellales	Francisellaceae	[Caedibacter] taeniospiralis group
2c8b78c477e866b85b291390aa0dfcb6	207	0	67	0	0	0	Bacteria	Bacteroidetes	Bacteroidia	Flavobacteriales	Flavobacteriaceae	uncultured	uncultured Bacteroidetes bacterium
2f7fd8b54944bdeca7594ec992a0038d	9260	151	0	4091	7199	7293	Bacteria	Epsilonbacteraeota	Campylobacteria	Campylobacterales	Campylobacteraceae	Campylobacter	uncultured bacterium
37964158e7e869f718d48b98456034a8	24375	19757	482	10309	4416	1189	Bacteria	Proteobacteria	Gammaproteobacteria	Oceanospirillales	Endozoicomonadaceae	Endozoicomonas	uncultured bacterium
40e8a58f2c0cd9543f7f65ec9aaeacf4	145	0	0	0	183	0	Bacteria	Proteobacteria	Alphaproteobacteria	uncultured	uncultured bacterium
4807a860cb81dc17c6dfda753aee7c32	0	0	0	0	51	661	Bacteria	Nitrospirae	Nitrospira	Nitrospirales	Nitrospiraceae	Nitrospira	uncultured bacterium
4e7722e997d75e471bd1568dd3cd4d80	4730	510	110	346	210	8377	Bacteria	Spirochaetes	Leptospirae	Leptospirales	Leptospiraceae	Leptospira
5ac5e648a2ca43d2d9bda654a3114511	192	0	365	0	0	177	Bacteria	Proteobacteria	Alphaproteobacteria	Rickettsiales	Midichloriaceae	MD3-55
5cf78940afb043688b2d1910dda7bb89	59	0	0	0	0	792	Bacteria	Proteobacteria	Gammaproteobacteria	KI89A clade
7331c6f34c0485730e2958e2810d7b8a	223	0	0	0	47	0	Bacteria	Proteobacteria	Gammaproteobacteria	KI89A clade	uncultured bacterium
77ec1ee44bec4dc1ca52fbcb487cb1f8	21	13	0	412	0	0	Bacteria	Epsilonbacteraeota	Campylobacteria	Campylobacterales	Thiovulaceae
7f0e94541bf8849fded4361cb41a5d0a	0	61	4596	0	3208	0	Bacteria	Bacteroidetes	Bacteroidia	Cytophagales	Cyclobacteriaceae	Fulvivirga
7f41dddc60f65fef0a1458cbd8a68957	46	13	103	152	179	993	Bacteria	Proteobacteria	Gammaproteobacteria	Enterobacteriales	Enterobacteriaceae	Serratia
923618834403f040eed9ac876ab374b6	0	35	0	1294	325	0	Bacteria	Proteobacteria	Gammaproteobacteria	Enterobacteriales	Enterobacteriaceae	Escherichia-Shigella
a009961c5797b627a500e01de8281194	697	0	0	647	204	0	Bacteria	Proteobacteria	Gammaproteobacteria	Pseudomonadales	Pseudomonadaceae	Pseudomonas
abb593ab5bbb3b0949789449080d3ac2	0	0	5513	0	291	0	Bacteria	Proteobacteria	Alphaproteobacteria	Puniceispirillales	SAR116 clade	uncultured bacterium
b69d3ed740c29ab231fb87f9a29d22ce	0	29	652	0	4464	0	Bacteria	Proteobacteria	Alphaproteobacteria	Rickettsiales	S25-593
b91eb7271d67523d35fb30a1b2e50e2a	0	8	77	0	0	0	Bacteria	Proteobacteria	Gammaproteobacteria	Oceanospirillales	Halomonadaceae	Halomonas
bd98018bbd1a5834d81366f26a108dbe	131	12535	0	0	0	0	Bacteria	Proteobacteria	Gammaproteobacteria	Pseudomonadales	Pseudomonadaceae	Pseudomonas	Pseudomonas stutzeri
e2f20d7cf206788db4d4c36503093dc8	0	0	0	10	0	1089	Bacteria	Bacteroidetes	Bacteroidia	Flavobacteriales	Flavobacteriaceae
eb9a37d2c802f7662d81e8b2c78b294d	0	12	0	788	0	0	Bacteria	Proteobacteria	Gammaproteobacteria	Alteromonadales	Shewanellaceae	Shewanella
f29238b2ee4aa496ef7fe4e7566db68d	0	0	0	0	88	608	Bacteria	Proteobacteria	Gammaproteobacteria	Pseudomonadales	Moraxellaceae	Acinetobacter	uncultured Acinetobacter sp.
f32ba6d1fee5f7049f5747a98d5528d8	13	0	0	0	9	325	Bacteria	Bacteroidetes	Bacteroidia	Flavobacteriales	Flavobacteriaceae	Lutibacter
f49b1e5799e5c2e570de880c899b6a0a	171	0	0	0	362	0	Bacteria	Proteobacteria	Gammaproteobacteria	KI89A clade	uncultured bacterium

## Sheet: P.australensis_skeleton
	Rare microbiome 30% threshold
	Paragoniastrea australensis						Domain	Phylum	Class	Order	Family	Genus	Species
	FRH52_S	FRH53_S	FRH54_S	FRH55_S	FRH56_S	FRH57_S
0025ce1d49f0ecf5ae730edf50119f35	24	0	0	0	0	0	Bacteria	Proteobacteria	Deltaproteobacteria	SAR324 clade(Marine group B)	uncultured bacterium
0103d159c8bb6b1533eaeba19dadba39	14	0	0	0	0	0	Bacteria	Acidobacteria	Subgroup 6	uncultured bacterium
01ab135c793ac13c4500de18b7561e72	0	0	0	0	0	48	Bacteria	Proteobacteria	Gammaproteobacteria	OM182 clade	uncultured gamma proteobacterium
02ef92351e62ace64f2088a936f7a5c8	14	0	0	0	0	0	Bacteria	Dependentiae	Babeliae	Babeliales
04448dfc90d15dacc5f3e87cfd3870f1	0	0	0	0	0	13	Bacteria	Proteobacteria	Gammaproteobacteria	Cellvibrionales	Cellvibrionaceae	uncultured
0470d290f9cfb7bde3a73b0dd13da547	0	0	0	0	0	131	Bacteria	Proteobacteria	Alphaproteobacteria	Rhizobiales	Methyloligellaceae	uncultured	uncultured bacterium
053f623163c6014892245308aad03d9d	0	0	0	0	0	31	Bacteria	Bacteroidetes	Bacteroidia	Chitinophagales	Saprospiraceae
05586906e7404279b1ad93435a9d55a2	318	0	0	0	0	0	Bacteria	Gemmatimonadetes	BD2-11 terrestrial group	uncultured bacterium
05dd9fdd5fbf73f9db6a20421debfd0b	9	0	0	0	0	0	Bacteria	Actinobacteria	Thermoleophilia	Solirubrobacterales	67-14	uncultured bacterium
0695d37d277d79b4c3f69831dd2d40a5	0	0	0	0	0	6	Bacteria	Actinobacteria	Thermoleophilia	Gaiellales	uncultured	uncultured bacterium
07b80f60be979fa617f513b8db08aeb7	0	93	0	0	0	0	Bacteria	Bacteroidetes	Bacteroidia	Cytophagales	Cyclobacteriaceae	Fabibacter
07fbffdd552bd00420e75e2293a744cf	0	0	556	0	0	0	Bacteria	Firmicutes	Clostridia	Clostridiales	Family XIII
087b3c92f279f932cf5fb543f0beda17	0	0	0	0	0	12	Bacteria	Proteobacteria	Deltaproteobacteria	Bdellovibrionales	Bdellovibrionaceae	Bdellovibrio	uncultured bacterium
08963dc1b986d3dd7fabd45e02a750d6	10	0	0	0	0	0	Bacteria	Proteobacteria	Deltaproteobacteria	Desulfobacterales	Desulfobacteraceae	Sva0081 sediment group	uncultured bacterium
0936a2a0c2c3b74a295ca67d5d6e8c1a	0	0	0	0	0	14	Bacteria	Proteobacteria	Deltaproteobacteria	Myxococcales	P3OB-42	uncultured bacterium
09479ce4b66ff9c693c27dbacbf5c2d6	0	0	0	0	0	43	Bacteria	Proteobacteria	Deltaproteobacteria	Myxococcales	Haliangiaceae	Haliangium
096e245787a9f7a3f07783b8c17459b9	0	0	0	0	0	228	Bacteria	Proteobacteria	Gammaproteobacteria	KI89A clade	uncultured bacterium
09f53327662116c347ad44e36c71b9de	0	0	0	0	71	0	Bacteria	Proteobacteria	Gammaproteobacteria	KI89A clade	uncultured bacterium
0a95f01ea9152030ad9e3299c75b680c	3	0	0	0	0	0	Bacteria	Proteobacteria	Deltaproteobacteria	SAR324 clade(Marine group B)
0b5503c063339764e85212311590fd34	16	0	0	0	0	0	Bacteria	Proteobacteria	Alphaproteobacteria	uncultured	uncultured bacterium
0b6d4fe5399eb8489c8bb7d629ed7c9d	0	16	0	0	0	0	Bacteria	Proteobacteria	Alphaproteobacteria	Rhodobacterales	Rhodobacteraceae
0cb66460b16d4d7bd4d97ee8a272bedb	0	0	0	0	0	25	Bacteria	Proteobacteria	Deltaproteobacteria	Myxococcales	bacteriap25	uncultured bacterium
0eb1d0aa678ec054f482eff4b42b448a	0	149	0	0	0	0	Bacteria	Proteobacteria	Alphaproteobacteria	Thalassobaculales	uncultured	uncultured bacterium
0f267fe3c71338696317a61c8411c3d0	0	0	0	0	223	0	Bacteria	Firmicutes	Clostridia	Clostridiales	Syntrophomonadaceae	uncultured
0f5fd76dd44ac56b0c644351d8da0fcc	0	0	0	0	0	11	Bacteria	Planctomycetes	OM190
10d8fd9ea591ef255c0ddfa39712c345	8	0	0	0	0	0	Bacteria	Planctomycetes	OM190
111ed9d062534a3d0c63c0992d63028c	5	0	0	0	0	0	Bacteria	Proteobacteria	Deltaproteobacteria	Myxococcales	Haliangiaceae	Haliangium	uncultured bacterium
1156e4225db5e1b2f8c3a6370605606a	0	24	0	0	0	0	Bacteria	Proteobacteria	Gammaproteobacteria	Chromatiales	Chromatiaceae
12a73d0c07f5bcecd496dcf735c09a2e	0	0	0	0	0	6	Bacteria	Proteobacteria	Alphaproteobacteria	Rhizobiales	Rhizobiaceae
12dfc31aa7a685361496a67e55c12c15	111	0	0	0	0	0	Bacteria	Chloroflexi	TK10
12eab934c8a02ef6265a6077b3a1b82e	0	0	0	0	0	6	Bacteria	Proteobacteria	Alphaproteobacteria	Rhodovibrionales	Kiloniellaceae	uncultured	uncultured bacterium
13494c34c537816694390aed76ec91a3	0	0	0	0	0	21	Bacteria	Proteobacteria	Alphaproteobacteria	Sneathiellales	Sneathiellaceae	AT-s3-44	uncultured bacterium
13563c0902ed13c163e08f9c567336fb	0	17	0	0	0	0	Bacteria	Bacteroidetes	Bacteroidia	Cytophagales	Cyclobacteriaceae	Marinoscillum
13695e2cc4a055408ed389d7dc524d28	0	0	0	0	0	15	Bacteria	Bacteroidetes	Rhodothermia	Rhodothermales	Rhodothermaceae	uncultured	uncultured bacterium
13df46dc9e295c4bc60146c0ab4b36af	0	0	0	0	0	26	Bacteria	Actinobacteria	Acidimicrobiia	Microtrichales	Microtrichaceae	Sva0996 marine group
13e9118c1af27ffb93e149450dcc9931	42	0	0	0	0	0	Bacteria	Proteobacteria	Gammaproteobacteria	Cellvibrionales	Halieaceae
14d9afda629d5f9b3ac49210fd55fd18	0	0	0	0	0	104	Bacteria	Proteobacteria	Deltaproteobacteria	NB1-j	uncultured bacterium
1520c4a9bef1f3694e9bb450d4e7549d	0	0	0	0	0	65	Bacteria	Proteobacteria	Alphaproteobacteria	Rhodovibrionales	Kiloniellaceae	Pelagibius	uncultured bacterium
15ac4fbb8a629ea48a3044e3cbd257ab	0	0	0	0	43	0	Bacteria	Actinobacteria	Acidimicrobiia	Microtrichales	Ilumatobacteraceae	uncultured
167cdcbf4107afba270a9f740a7efdfe	0	0	0	0	0	7	Bacteria	Planctomycetes	OM190	uncultured bacterium
169e7251157b9529e8ad5a7ade81e431	5	0	0	0	0	0	Bacteria	Planctomycetes	Pla4 lineage	uncultured bacterium
177b33d33abbc81f9991a94d5added2c	0	0	0	0	0	10	Bacteria	Proteobacteria	Alphaproteobacteria	uncultured
18ce42a5acf969cb86d517f0c0d466c7	14	0	0	0	0	0	Bacteria	Proteobacteria	Gammaproteobacteria	Ectothiorhodospirales	Thioalkalispiraceae	Thiohalophilus
18ffed06cb95daced7be60585b347e67	0	0	0	0	0	12	Bacteria	Proteobacteria	Gammaproteobacteria	Ga0077536	uncultured bacterium
1a3ddcca30f253633c945d343a087f0d	0	11	0	0	0	0	Bacteria	Proteobacteria	Alphaproteobacteria	Micavibrionales	Micavibrionaceae	uncultured	uncultured bacterium
1a99bc945f373df5b09c8b648f157968	0	0	0	0	0	11	Bacteria	Proteobacteria	Gammaproteobacteria	Cellvibrionales
1ac59db61415b53d40bb91c2c9b27142	27	0	0	0	0	0	Bacteria	Proteobacteria	Alphaproteobacteria	uncultured	uncultured bacterium
1b2eb8eeaadba011a9eedcbd9a82dff4	0	210	0	0	0	0	Bacteria	Proteobacteria	Alphaproteobacteria	Puniceispirillales	SAR116 clade
1bf0c82b62b5ecad46f4e05bed0745b5	0	21	0	0	0	0	Bacteria	Proteobacteria	Alphaproteobacteria	Rhodovibrionales	Kiloniellaceae
1c85226f7a8e0489b0c8876939f3a3c5	5	0	0	0	0	0	Bacteria	Proteobacteria	Deltaproteobacteria	Desulfuromonadales	Desulfuromonadaceae	Desulfuromonas
1de019f1399ae046b2b89097fea64478	18	0	0	0	0	0	Bacteria	Bacteroidetes	Bacteroidia	Chitinophagales	Saprospiraceae	uncultured
1e786eb86c8be83a537e214dc6acdac5	0	0	0	0	0	10	Bacteria	Dependentiae	Babeliae	Babeliales
1ee294367bf47a6a582fbb3fa7fbddcd	0	0	0	0	0	30	Bacteria	Proteobacteria	Gammaproteobacteria	Cellvibrionales	Cellvibrionaceae	Cellvibrio
1ef37133148010d3ef5e185d1add51fc	0	0	0	0	113	0	Bacteria	Nitrospirae	Nitrospira	Nitrospirales	Nitrospiraceae	Nitrospira	uncultured bacterium
1f3f3ef8b7eae7e822393a74f58d3d80	0	0	0	0	44	0	Bacteria	Proteobacteria	Alphaproteobacteria	uncultured	uncultured bacterium
20e15a00ea0f34b972e9a9275539ddf7	0	172	0	0	0	0	Bacteria	Proteobacteria	Alphaproteobacteria	Rhodovibrionales	Kiloniellaceae	Pelagibius
20ed2c764bbf6e3b36776ffc8deeadc4	0	0	0	0	0	117	Bacteria	Proteobacteria	Deltaproteobacteria	Oligoflexales	Oligoflexaceae	uncultured	uncultured delta proteobacterium
2175a84c90ded5eef7b2d1980b63cea4	0	0	0	0	0	8	Bacteria	Proteobacteria	Alphaproteobacteria	Acetobacterales	Acetobacterales Incertae Sedis	uncultured
219cf1509125525f1c796df94b976fe4	0	0	0	0	19	0	Bacteria	Bacteroidetes	Bacteroidia	Chitinophagales	Saprospiraceae	uncultured	uncultured organism
21a36908391704c2bbcc347e6f42b832	0	51	0	0	0	0	Bacteria	Proteobacteria	Alphaproteobacteria	Thalassobaculales	uncultured
22d5ba8424f6a1c97382f06eb5940fe3	8	0	0	0	0	0	Bacteria	Proteobacteria	Alphaproteobacteria	Sneathiellales	Sneathiellaceae	Sneathiella	uncultured bacterium
23196dfcaf957f7d690ec193c1919258	0	0	0	0	0	1216	Bacteria	Acidobacteria	Thermoanaerobaculia	Thermoanaerobaculales	Thermoanaerobaculaceae	Subgroup 10	uncultured bacterium
235552eba26f31dddb6503200c12289e	0	18	0	0	0	0	Bacteria	Proteobacteria	Alphaproteobacteria	Rhizobiales	Hyphomicrobiaceae	Filomicrobium
2383a9c8094467f101d6358f83591fbf	0	71	0	0	0	0	Bacteria	Proteobacteria	Alphaproteobacteria	Thalassobaculales	uncultured
24a370a25bfad1c22e74b44b549ffdc0	0	0	0	0	0	19	Bacteria	Proteobacteria	Alphaproteobacteria	Kordiimonadales	Kordiimonadaceae	Kordiimonas	uncultured bacterium
24fb138d08981e4e5585b53ac9ea6f8c	0	0	0	0	26	0	Bacteria	Proteobacteria	Gammaproteobacteria	Nitrosococcales	Nitrosococcaceae	AqS1
259d6263a2d3c7420aa55d75aee4a664	0	0	20	0	0	0	Bacteria	Bacteroidetes	Bacteroidia	Bacteroidales	Bacteroidetes vadinHA17
26f56178adc2e116f2fa1cccb27e7154	0	0	0	0	0	50	Bacteria	Gemmatimonadetes	BD2-11 terrestrial group	uncultured bacterium
278bd3a30304795e52199fd4044b5251	13	0	0	0	0	0	Bacteria	Proteobacteria	Alphaproteobacteria	Kordiimonadales	Kordiimonadaceae	Kordiimonas	uncultured bacterium
29016030c98f654f298491ff93360142	17	0	0	0	0	0	Bacteria	Bacteroidetes	Bacteroidia	Chitinophagales	Saprospiraceae	Phaeodactylibacter	uncultured organism
29804872e648ed212a86b998323a401b	0	0	0	0	0	45	Bacteria	Bacteroidetes	Rhodothermia	Rhodothermales	Rhodothermaceae	uncultured	uncultured bacterium
2a21d910e264a9772a52c1443bdecb31	12	0	0	0	0	0	Bacteria	Proteobacteria	Alphaproteobacteria	Rhodospirillales	Magnetospiraceae	uncultured	uncultured bacterium
2a3a6fabcd4772e177bc8b7c185dd3db	0	0	0	0	0	18	Bacteria	Acidobacteria	Subgroup 6	uncultured bacterium
2ac9249000aa14b5a86430ad9b436129	0	107	0	0	0	0	Bacteria	Proteobacteria	Alphaproteobacteria	Thalassobaculales	uncultured
2b0336c8d3fb7013947b4d6901789db0	0	0	0	0	42	0	Bacteria	Proteobacteria	Alphaproteobacteria	uncultured
2b8e2a6c7fa585a9a4181b354f6db7f6	0	0	0	0	38	0	Bacteria	PAUC34f	uncultured bacterium
2bae28fa708d50326195d5f7e8ea4908	0	0	0	0	26	0	Bacteria	Proteobacteria	Alphaproteobacteria	Rhizobiales	Rhizobiaceae
2caa6d072812798ed34cffe53b568f0e	0	0	0	0	0	619	Bacteria	Proteobacteria	Gammaproteobacteria	UBA10353 marine group
2dfe099f1a861654829a6b5c25833b52	0	42	0	0	0	0	Bacteria	Proteobacteria	Alphaproteobacteria	Rhodovibrionales	Kiloniellaceae
2e104157eceb72af306cd6d64611083b	0	0	0	0	0	15	Bacteria	Proteobacteria	Alphaproteobacteria	Rhodovibrionales	Fodinicurvataceae	uncultured
2e6ca0add69d3e943efb3b7f05a9e71c	0	0	0	0	160	0	Bacteria	Firmicutes	Clostridia	Clostridiales	Ruminococcaceae
2fe1a9b783e817f64ce6882fca97de2d	0	0	0	0	69	0	Bacteria	Proteobacteria	Deltaproteobacteria	Desulfobacterales	Desulfobulbaceae	Desulfofustis	uncultured organism
3002af93f6e61419f7233e43b19d9d19	0	0	0	0	0	5	Bacteria	Spirochaetes	Leptospirae	Leptospirales	Leptospiraceae	uncultured
30b55303cc14077a8dc561bb7358a3cd	0	0	0	0	0	70	Bacteria	Proteobacteria	Deltaproteobacteria	NB1-j
32077231b5cd5012bc175e14ad42d1f3	17	0	0	0	0	0	Bacteria	Acidobacteria	Thermoanaerobaculia	Thermoanaerobaculales	Thermoanaerobaculaceae	Subgroup 10	uncultured bacterium
322d036641703c2b4f8999dc0cb9b9c1	13	0	0	0	0	0	Bacteria	Spirochaetes	Spirochaetia	Spirochaetales	Spirochaetaceae	Sediminispirochaeta	uncultured bacterium
32346a768deed481fe554d2df2f0fae9	0	29	0	0	0	0	Bacteria	Actinobacteria	Acidimicrobiia	Actinomarinales	uncultured
32f99b2694e992411362942d379830fc	22	0	0	0	0	0	Bacteria	Proteobacteria	Alphaproteobacteria	Rhizobiales	Stappiaceae	Pseudovibrio
333ef7a4065658984c14d4a9ac3c4c6e	0	0	0	0	0	113	Bacteria	Bacteroidetes	Rhodothermia	Rhodothermales	Rhodothermaceae	uncultured
33c4d6fe4ff9cf8bf09c08124aaec027	63	0	0	0	0	0	Bacteria	Chlamydiae	Chlamydiae	Chlamydiales	Simkaniaceae	uncultured
348391019748872201f4a8c3ff4bc0ff	0	31	0	0	0	0	Bacteria	Proteobacteria	Alphaproteobacteria	Rhizobiales	Methyloligellaceae	uncultured	uncultured bacterium
3493f14020e1184573814b767e7549c9	0	0	3	0	0	0	Bacteria	Proteobacteria	Deltaproteobacteria	Desulfuromonadales	Geobacteraceae
34952ffa4031fefbfd5464d6e986f227	0	0	0	0	0	28	Bacteria	Chlamydiae	Chlamydiae	Chlamydiales	Simkaniaceae	uncultured
34ce1fa70d2bcd689ab606fbffb2aac5	0	0	0	0	28	0	Bacteria	Proteobacteria	Gammaproteobacteria	KI89A clade	uncultured bacterium
35a6cbc45992acd4aba07857c0b96143	0	0	0	0	0	12	Bacteria	Proteobacteria	Alphaproteobacteria	Rickettsiales	SM2D12	uncultured bacterium
35c58bd6f95430a3af30071e1bfba019	0	0	0	0	0	25	Bacteria	Proteobacteria	Gammaproteobacteria	Cellvibrionales
35f50cbe47128037acb2a73d53f3e213	8	0	0	0	0	0	Bacteria	Spirochaetes	Spirochaetia	Spirochaetales	Spirochaetaceae	Spirochaeta 2	uncultured organism
36814ee4c7e695733f97b1094b3dbc7d	0	0	0	0	0	6	Bacteria	Proteobacteria	Deltaproteobacteria	Myxococcales	Sandaracinaceae	uncultured
3732fea833bb8184c6e8cae8d2b5d3de	121	0	0	0	0	0	Bacteria	Acidobacteria	Holophagae	Acanthopleuribacterales	Acanthopleuribacteraceae	Acanthopleuribacter	uncultured bacterium
37bcc6fedcb82a0e9617e70a8c81df5e	0	36	0	0	0	0	Bacteria	Proteobacteria	Alphaproteobacteria	Rhodovibrionales	Kiloniellaceae	uncultured	uncultured bacterium
37ccbb67553268a13e5815dc578b718c	0	0	0	0	0	99	Bacteria	Bacteroidetes	Ignavibacteria	OPB56
38061e582a366bfc0f0ef6c69b764a5f	0	0	0	0	0	73	Bacteria	Gemmatimonadetes	BD2-11 terrestrial group	uncultured bacterium
39ac9eb9124fbdd4e0e780cbdc9d0211	0	11	0	0	0	0	Bacteria	Proteobacteria	Alphaproteobacteria	Parvibaculales	PS1 clade
39ad60d465301c2a4d6fa3320f20ff4f	0	0	0	0	0	25	Bacteria	Gemmatimonadetes	BD2-11 terrestrial group	uncultured bacterium
3a9ca0d8baf0c4f68fa5105f9d56d744	0	0	0	0	0	11	Bacteria	Planctomycetes	Planctomycetacia	Pirellulales	Pirellulaceae	Rhodopirellula
3ac6fb3ae1a0cbe9c7b64f008d265916	0	0	0	0	0	36	Bacteria	Gemmatimonadetes	BD2-11 terrestrial group	uncultured bacterium
3be0f3ceddf9727af71e4943faa90ef8	0	0	4	0	0	0	Bacteria	Proteobacteria	Deltaproteobacteria
3c6ee79c57d5b6660aea1226622d1c3e	0	0	0	0	62	0	Bacteria	Firmicutes	Clostridia	Clostridiales	Clostridiaceae 4	Paramaledivibacter	uncultured bacterium
3d870fdd1ff8d9ae925dd1422758daa4	0	0	0	0	57	0	Bacteria	Proteobacteria	Alphaproteobacteria	Rhizobiales
3e1f9e7285d0be28c309050f64c1ab96	10	0	0	0	0	0	Bacteria	Proteobacteria	Deltaproteobacteria	Desulfobacterales	Desulfobacteraceae	Desulfobacterium
3ebc167e4b4da5fe195803026ff280f8	1875	0	0	0	0	0	Bacteria	Acidobacteria	Thermoanaerobaculia	Thermoanaerobaculales	Thermoanaerobaculaceae	Subgroup 10	uncultured bacterium
3ef7325ce4019a9a6e8368261da5ee93	97	0	0	0	0	0	Bacteria	Gemmatimonadetes	BD2-11 terrestrial group	uncultured bacterium
400ac9200e93a3f3f81d079a2f78360d	14	0	0	0	0	0	Bacteria	Proteobacteria	Alphaproteobacteria	uncultured	uncultured bacterium
407bfa77397b7e91772068561c25bf64	0	14	0	0	0	0	Bacteria	Proteobacteria	Alphaproteobacteria	Rhodovibrionales	Kiloniellaceae	uncultured	uncultured bacterium
40bac2cc05aa20ca294033af5f44389d	0	22	0	0	0	0	Bacteria	Proteobacteria	Alphaproteobacteria
40c2cff3c67b202c0f332c50b4391529	0	0	0	0	0	5	Bacteria	Proteobacteria	Alphaproteobacteria
42b7fc84e1e2e9847eba96a37026fd61	0	0	0	0	51	0	Bacteria	Chlamydiae	Chlamydiae	Chlamydiales	Simkaniaceae
434c470f859c6d9361199a0dc19c9aeb	12	0	0	0	0	0	Bacteria	Proteobacteria	Deltaproteobacteria	Desulfobacterales	Desulfobacteraceae	Sva0081 sediment group	uncultured bacterium
43b3fbb00e7da47cd4566b19dc8b49da	0	0	0	0	0	42	Bacteria	Proteobacteria	Alphaproteobacteria	Rhodovibrionales	Kiloniellaceae	Pelagibius
43c5d33d13edca49d725455fecd2c239	0	0	0	0	0	932	Bacteria	Bacteroidetes	Rhodothermia	Rhodothermales	Rhodothermaceae	uncultured	uncultured bacterium
450a113d7a5e6f9e7255c741fab690f3	0	0	0	0	0	49	Bacteria	Gemmatimonadetes	BD2-11 terrestrial group	uncultured bacterium
46571bf6d620759afe2e71228af4b6ba	0	38	0	0	0	0	Bacteria	Spirochaetes	Spirochaetia	Spirochaetales	Spirochaetaceae	Spirochaeta 2	uncultured organism
469e0955e447008e10d2c4f7a83cf12e	25	0	0	0	0	0	Bacteria	Proteobacteria	Deltaproteobacteria	NB1-j	uncultured bacterium
46bf81489a7c0f5c0c6dc81f22d20cbb	0	0	0	0	0	29	Bacteria	Proteobacteria	Gammaproteobacteria	Steroidobacterales	Woeseiaceae	Woeseia	uncultured bacterium
475f45a319b0693c4d3ba75207caf2a6	50	0	0	0	0	0	Bacteria	Proteobacteria	Gammaproteobacteria	Nitrosococcales	Nitrosococcaceae
482dddb7e796c144f0c2c66b89475fee	0	41	0	0	0	0	Bacteria	Acidobacteria	Holophagae	Acanthopleuribacterales	Acanthopleuribacteraceae	Acanthopleuribacter	uncultured bacterium
48375c79f4ffeb96c226ba187f1a7c4c	0	17	0	0	0	0	Bacteria	Proteobacteria	Gammaproteobacteria	Chromatiales	Chromatiaceae
487510ad1ccfac232928d11fb112cd5c	0	0	0	0	0	14	Bacteria	Proteobacteria	Deltaproteobacteria	NB1-j
496e3d321dcc7e289b8d2fead715d1c1	0	24	0	0	0	0	Bacteria	Proteobacteria	Alphaproteobacteria	uncultured
4a21cd010cef08efffd3fa26a50fa5bb	142	0	0	0	0	0	Bacteria	Patescibacteria	Saccharimonadia	Saccharimonadales	uncultured Candidatus Saccharibacteria bacterium
4af0887f6884e33a7ba5dc4c295ebe8e	0	0	0	0	0	13	Bacteria	Planctomycetes	Phycisphaerae	Phycisphaerales	Phycisphaeraceae	Urania-1B-19 marine sediment group	uncultured bacterium
4c6e0ad16e80525fd8cb261571d14ca8	0	0	0	0	34	0	Bacteria	Proteobacteria	Alphaproteobacteria	Rhodobacterales	Rhodobacteraceae	uncultured
4d264a7e7193e20d39b40686271678f5	0	0	0	0	0	26	Bacteria	Proteobacteria	Gammaproteobacteria	Coxiellales	Coxiellaceae	Coxiella
4d7fb3e45c93460a474c6210bbcee8b2	0	0	358	0	0	0	Bacteria	Firmicutes	Clostridia	Clostridiales	Family XIII
4e229ba9eab49700af4dc294ff2dfa92	57	0	0	0	0	0	Bacteria	Proteobacteria	Gammaproteobacteria	KI89A clade	uncultured bacterium
4fa784360a7a3c8ceba171b125968ab7	0	0	427	0	0	0	Bacteria	Bacteroidetes	Chlorobia	Chlorobiales	Chlorobiaceae	Prosthecochloris
4fa86673bbb1302dcc600408ca0cf3b9	0	0	0	0	0	16	Bacteria	Nitrospirae	Nitrospira	Nitrospirales	Nitrospiraceae	Nitrospira	uncultured bacterium
4fad2cd318ccc7847f703a87017658f8	62	0	0	0	0	0	Bacteria	Actinobacteria	Acidimicrobiia	Microtrichales	Microtrichaceae	Sva0996 marine group	uncultured bacterium
503ef9980ec307b9c1f8dead20963a0e	11	0	0	0	0	0	Bacteria	Proteobacteria	Gammaproteobacteria	Oceanospirillales	Saccharospirillaceae	Thalassolituus
5055431f5a1cf250d342184b87287195	0	0	0	0	0	3	Bacteria	Bacteroidetes	Bacteroidia	Flavobacteriales	NS9 marine group
508c127e5a4a10d6a9de39591d1d3374	0	0	12	0	0	0	Bacteria	Acidobacteria	Aminicenantia	Aminicenantales	uncultured bacterium
5135dd074ce49fc37ea935c9cba6140f	0	0	0	0	0	14	Bacteria	Proteobacteria	Gammaproteobacteria	Ga0077536	uncultured bacterium
5234f249e3a4a1ec4871102a7c464c77	0	0	0	0	0	10	Bacteria	Poribacteria
53a4c018cb6daca050416649879a2774	0	0	0	0	0	16	Bacteria	Chloroflexi	Dehalococcoidia	SAR202 clade	uncultured Chloroflexi bacterium
542bcfe3c90320eefa2c224a758d5927	0	0	0	0	0	7	Bacteria	Bacteroidetes	Rhodothermia	Rhodothermales	Rhodothermaceae	uncultured
547a67ad08107802c7b84af92666e9b2	0	0	0	0	0	25	Bacteria	Bacteroidetes	Rhodothermia	Rhodothermales	Rhodothermaceae	uncultured	uncultured bacterium
54e20fcef852f5064a692f96239678f6	0	0	0	0	0	19	Bacteria	Chlamydiae	Chlamydiae	Chlamydiales	Simkaniaceae
561321966394ce46d41e83e758170435	0	0	0	0	67	0	Bacteria	Acidobacteria	Thermoanaerobaculia	Thermoanaerobaculales	Thermoanaerobaculaceae	Subgroup 10	uncultured bacterium
56222ecd157f28775a5f5994fa055aeb	0	0	0	0	0	29	Bacteria	Actinobacteria	Acidimicrobiia	Microtrichales	Microtrichaceae	Sva0996 marine group	uncultured bacterium
56a5480fbc01af23916b27dcb76cc81b	0	0	0	0	0	101	Bacteria	Proteobacteria	Gammaproteobacteria	AT-s2-59
57209a38c83d7888bde2a5d0a3a3d8a6	0	0	0	0	31	0	Bacteria	Proteobacteria	Gammaproteobacteria	AT-s2-59	uncultured bacterium
576a59e2f89af0cd3a6f47ebea75a639	0	0	0	0	0	10	Bacteria	Proteobacteria	Gammaproteobacteria	KI89A clade
57e820fa8608547161d89aa994e1f5d8	47	0	0	0	0	0	Bacteria	Proteobacteria	Gammaproteobacteria	Nitrosococcales	Nitrosococcaceae	AqS1
593223b12ff42f346ddbda2d8a54147a	0	0	0	0	0	33	Bacteria	Bacteroidetes	Bacteroidia	Chitinophagales	uncultured	uncultured bacterium
5932e6ba1ea7d1a780131be97e7a0433	0	0	0	0	0	29	Bacteria	Bacteroidetes	Rhodothermia	Rhodothermales	Rhodothermaceae	uncultured	uncultured bacterium
59bc80cd66bea8e4998865dbbd5a5b72	158	0	0	0	0	0	Bacteria	Proteobacteria	Alphaproteobacteria	Sneathiellales	Sneathiellaceae	Sneathiella	uncultured bacterium
5a4fc220422bc260453e91b56f36a4cb	0	53	0	0	0	0	Bacteria	Acidobacteria	Subgroup 26
5aa8f80ad7954498c561d7e7b8dfa87d	0	0	0	0	0	22	Bacteria	Bacteroidetes	Rhodothermia	Rhodothermales	Rhodothermaceae	uncultured
5b2a5bb785e4d7d003fa001d4d930da5	0	0	0	0	0	20	Bacteria	Bacteroidetes	Bacteroidia	Flavobacteriales	Flavobacteriaceae	Ulvibacter
5b339aa5cea0d7ec5543097d2db54bc3	46	0	0	0	0	0	Bacteria	Proteobacteria	Gammaproteobacteria	JTB23
5bc7c12f79fd5c6e4862b6ff42a90c91	0	0	0	0	0	11	Bacteria	Planctomycetes	OM190	uncultured bacterium
5c6968b0a9b81f4f99fc1c1f377381bf	0	0	0	0	0	133	Bacteria	Proteobacteria	Alphaproteobacteria	Rhodobacterales	Rhodobacteraceae
5cca69f11ffceacb3bdaac5c047a1d41	0	0	0	0	0	12	Bacteria	Proteobacteria	Deltaproteobacteria	Myxococcales	Nannocystaceae	Nannocystis
5e114e2032e278d673e755602e5d5467	36	0	0	0	0	0	Bacteria	Acidobacteria	Acidobacteriia	Solibacterales	Solibacteraceae (Subgroup 3)	PAUC26f	uncultured bacterium
5e1645b1ca27596c80cb6dc428cc0ad2	139	0	0	0	0	0	Bacteria	Proteobacteria	Alphaproteobacteria
6042fda1e6d9a86b92a2805920a37728	45	0	0	0	0	0	Bacteria	Chlamydiae	Chlamydiae	Chlamydiales	Simkaniaceae	uncultured
60b75854d1c16ac7c56305153d91f10c	13	0	0	0	0	0	Bacteria	Proteobacteria	Alphaproteobacteria	Rhizobiales	Methyloligellaceae	uncultured	uncultured bacterium
60f0dd2fa9b5fcfd804886cdc863902f	0	18	0	0	0	0	Bacteria	Proteobacteria	Deltaproteobacteria	NB1-j	uncultured bacterium
61873f116e559923ac1fd2bd1a3ca619	0	0	0	0	0	14	Bacteria	Proteobacteria	Alphaproteobacteria	Rhodovibrionales	Kiloniellaceae	uncultured
6296faead8136d307651ca99ba7f7d28	0	36	0	0	0	0	Bacteria	Proteobacteria	Alphaproteobacteria	Rhizobiales	Stappiaceae	Labrenzia
629f56582a183562060e897af493ae03	0	0	0	0	0	1109	Bacteria	Bacteroidetes	Rhodothermia	Rhodothermales	Rhodothermaceae	uncultured	uncultured bacterium
62fb604d347f8829345f9b96b5a41182	0	0	0	0	0	10	Bacteria	Planctomycetes	Phycisphaerae	CCM11a	uncultured bacterium
632a9ab4b7d6d5fbe30936c3a8e2f29a	0	0	0	0	0	6	Bacteria	Proteobacteria	Deltaproteobacteria	NB1-j	uncultured bacterium
634f1c8a9084a3c259a36f2ca5d2d3ee	10	0	0	0	0	0	Bacteria	Proteobacteria	Deltaproteobacteria	SAR324 clade(Marine group B)	uncultured bacterium
6381002ede07e81edd94f3c587ad7fd3	35	0	0	0	0	0	Bacteria	Gemmatimonadetes	BD2-11 terrestrial group	uncultured bacterium
662fb2e47f22bd299661621ac5ba60d7	0	215	0	0	0	0	Bacteria	Proteobacteria	Alphaproteobacteria	Rhodovibrionales	Kiloniellaceae	Pelagibius
67ab5507c8c6158a593837b7fff9c927	18	0	0	0	0	0	Bacteria	Chloroflexi	Dehalococcoidia	SAR202 clade	uncultured Chloroflexi bacterium
67bc7bc6bed18c4408faea14c6e89947	0	14	0	0	0	0	Bacteria	Bacteroidetes	Bacteroidia	Cytophagales	Cyclobacteriaceae	uncultured
67f65ed38305e9d151306cf598d0ffc6	0	265	0	0	0	0	Bacteria	Bacteroidetes	Bacteroidia	Bacteroidales	Marinifilaceae	Marinifilum	uncultured bacterium
683832451ad251e510d9a1704f448ac7	0	0	0	0	0	20	Bacteria	Proteobacteria	Deltaproteobacteria	NB1-j	uncultured bacterium
68a9806ba5ba8962020caac9703c5e2a	0	0	0	0	0	32	Bacteria	Acidobacteria	Acidobacteriia	Solibacterales	Solibacteraceae (Subgroup 3)	PAUC26f
68af47c15f401dcb74da889ff0446929	206	0	0	0	0	0	Bacteria	Proteobacteria	Gammaproteobacteria	Nitrosococcales	Nitrosococcaceae	AqS1
68e01f7b65bcca84c222a9af069fa6c7	50	0	0	0	0	0	Bacteria	Proteobacteria	Gammaproteobacteria	Oceanospirillales	Endozoicomonadaceae	Endozoicomonas	uncultured bacterium
68fddac21b2f411d1e4877686e37cff8	78	0	0	0	0	0	Bacteria	Actinobacteria	Acidimicrobiia	Microtrichales	Microtrichaceae	Sva0996 marine group	uncultured bacterium
69399287c1833926690dcd41c471ad54	0	0	0	0	0	6	Bacteria	Bacteroidetes	Bacteroidia
696d0a7ba7a77aa2f3d7de4972f5c262	10	0	0	0	0	0	Bacteria	Proteobacteria	Gammaproteobacteria	KI89A clade	uncultured bacterium
69ca89e3d6b68de294666c1db41a5316	0	0	0	0	0	15	Bacteria	Calditrichaeota	Calditrichia	Calditrichales	Calditrichaceae	SM23-31
6a851221af48150817bd89945a6e6183	21	0	0	0	0	0	Bacteria	Bacteroidetes	Rhodothermia	Rhodothermales	Rhodothermaceae	uncultured
6a8b410cdae6503056da8cb57f8dede5	0	631	0	0	0	0	Bacteria	Bacteroidetes	Bacteroidia	Cytophagales	Amoebophilaceae	Candidatus Amoebophilus	uncultured bacterium
6af3ba9df1ab45e0e0e8afba2168aec2	0	5	0	0	0	0	Bacteria	Proteobacteria	Alphaproteobacteria
6b1dff5777b588f7d007134cf81ab75c	0	0	0	0	0	26	Bacteria	Acidobacteria	Acidobacteriia	Solibacterales	Solibacteraceae (Subgroup 3)	PAUC26f	uncultured bacterium
6b4e24ace8cb2f9181c221089eb482ef	0	0	0	0	0	15	Bacteria	Gemmatimonadetes	BD2-11 terrestrial group
6c1119c6f1f1034f4970217c069c370e	4	0	0	0	0	0	Bacteria	Bacteroidetes	Bacteroidia	Flavobacteriales	NS9 marine group	uncultured bacterium
6c6452bc8f55fab36016362148b5210b	0	0	0	0	0	8	Bacteria	Proteobacteria	Gammaproteobacteria	Alteromonadales	Alteromonadaceae	Aestuariibacter
6d6432228ab3e88ef7ba9d687ddd8fbd	16	0	0	0	0	0	Bacteria	Proteobacteria	Alphaproteobacteria	Rhizobiales
6db890d85216a782663243f312268175	66	0	0	0	0	0	Bacteria	Dependentiae	Babeliae	Babeliales	Vermiphilaceae	uncultured bacterium
6df80ddb645255dce6c7047703cac364	0	0	0	0	0	12	Bacteria	Bacteroidetes	Bacteroidia	Cytophagales	Cyclobacteriaceae	uncultured	uncultured bacterium
6e1fee4f66981fa7f8a7f6d85b34c5b6	0	0	0	0	12	0	Bacteria	Kiritimatiellaeota	Kiritimatiellae	WCHB1-41	uncultured bacterium
6e722fe8dff3db77d987c46420763b1c	0	0	0	0	0	4	Bacteria	Gemmatimonadetes	BD2-11 terrestrial group	uncultured bacterium
6ecc277ddb38730bf1a66c7d7cd91832	0	0	0	0	0	19	Bacteria	PAUC34f	uncultured bacterium
6f150b4713752c7c83a0f7ba4d1bccd8	0	0	0	0	0	91	Bacteria	Proteobacteria	Gammaproteobacteria	Tenderiales	Tenderiaceae	Candidatus Tenderia	uncultured bacterium
6fbcb3c19e5edcff32f6bff186fb8b39	13	0	0	0	0	0	Bacteria	Bacteroidetes	Rhodothermia	Rhodothermales	Rhodothermaceae	uncultured
70339410ae38ac75d2af2263bcd2c409	0	0	0	0	18	0	Bacteria	Planctomycetes	Planctomycetacia	Pirellulales	Pirellulaceae	Pir4 lineage	uncultured bacterium
70963e17ededc39f7542863b914d045b	0	0	0	0	0	26	Bacteria	Proteobacteria	Gammaproteobacteria
70a1d7f78527b4c2fc8cbbf71563f9a8	20	0	0	0	0	0	Bacteria	Bacteroidetes	Ignavibacteria	OPB56
71b23328d7fdf7913cc767d032ca42f7	0	21	0	0	0	0	Bacteria	Proteobacteria	Alphaproteobacteria	Rhizobiales
723bb4261f378e3dd859462081ff0f7c	0	0	321	0	0	0	Bacteria	Firmicutes	Clostridia	Clostridiales	Family XIII	Anaerovorax	uncultured bacterium
72e079db91be4e29d0fc4a6ab81d9520	13	0	0	0	0	0	Bacteria	Chlamydiae	Chlamydiae	Chlamydiales	Simkaniaceae
735f76e13bd17ccb6c962cfd52e22da6	13	0	0	0	0	0	Bacteria	Acidobacteria	Subgroup 6	uncultured bacterium
7374df31f32f584a603e1818107ca164	0	0	0	0	0	10	Bacteria	Proteobacteria	Alphaproteobacteria	Acetobacterales	Acetobacterales Incertae Sedis	uncultured	metagenome
73f97d4e20e0aeec7a7e97cc04849ef8	36	0	0	0	0	0	Bacteria	Proteobacteria	Deltaproteobacteria	Myxococcales	Sandaracinaceae	uncultured
7449e1ee0d175b87f970b132ca198351	0	6	0	0	0	0	Bacteria	Proteobacteria	Alphaproteobacteria	Rhizobiales	Rhizobiaceae
752d1c1730f09ffaf7f92d63c89350c2	7	0	0	0	0	0	Bacteria	Proteobacteria	Alphaproteobacteria	Rhizobiales	Stappiaceae	Labrenzia
759189d8c722cd576f78955c0e2e1ae9	38	0	0	0	0	0	Bacteria	Proteobacteria	Gammaproteobacteria	Oceanospirillales	Pseudohongiellaceae	Pseudohongiella	uncultured bacterium
76287a105723d600bab7c5c02b13c6b1	0	60	0	0	0	0	Bacteria	Proteobacteria	Alphaproteobacteria	Rhizobiales
763d8f4ec0ab3fff008e72c831475d91	0	0	10	0	0	0	Bacteria	Firmicutes	Clostridia	Clostridiales	Family XIII	uncultured	uncultured bacterium
76aa27c54d327c4124daa1da64c4a1a3	0	0	0	0	0	24	Bacteria	Bacteroidetes	Bacteroidia	Cytophagales	Cyclobacteriaceae	uncultured	uncultured bacterium
76b8e6d8ec7347297eb997bed70adf58	0	0	0	0	0	243	Bacteria	Proteobacteria	Gammaproteobacteria	Tenderiales	Tenderiaceae	Candidatus Tenderia
777976224a285af09565ead3bf2f830f	13	0	0	0	0	0	Bacteria	Poribacteria
77c3e73060a2012b1b51c6eaafaa6259	0	0	0	0	0	50	Bacteria	Proteobacteria	Deltaproteobacteria	Myxococcales	Haliangiaceae	Haliangium	uncultured bacterium
78f6e52f006d4ec2d923cfabd9b2a52f	0	0	38	0	0	0	Bacteria	Bacteroidetes	Bacteroidia	Cytophagales	Cyclobacteriaceae	uncultured	uncultured bacterium
79249a49d092dd88a55ad87a204fcf50	0	0	0	0	15	0	Bacteria	Spirochaetes	Spirochaetia	Spirochaetales	Spirochaetaceae	Spirochaeta 2	uncultured bacterium
7978ce46cdcda0a63036aa658aa40225	0	0	0	0	0	14	Bacteria	Verrucomicrobia	Verrucomicrobiae	Pedosphaerales	Pedosphaeraceae	uncultured bacterium
798b99070fcc9d80d7e63e01d7dee2e7	0	0	0	0	0	21	Bacteria	Dependentiae	Babeliae	Babeliales	uncultured bacterium
79f510d6c3ae59583bf9fbd2edabc68a	0	0	11	0	0	0	Bacteria	Actinobacteria	Acidimicrobiia	Microtrichales	Microtrichaceae	Sva0996 marine group
7adeaf65897ea9af45ea572a3b7602c0	0	0	0	0	0	12	Bacteria	Proteobacteria	Alphaproteobacteria	Sphingomonadales	Sphingomonadaceae	Parasphingopyxis
7b295a644acddbcbd767cf673d458346	0	59	0	0	0	0	Bacteria	Proteobacteria	Alphaproteobacteria	Rhodospirillales	Magnetospiraceae	uncultured
7c6093a53f0899f906b8ef2e295fdad8	0	42	0	0	0	0	Bacteria	Proteobacteria	Deltaproteobacteria	Desulfobacterales	Desulfobacteraceae
7c84c1b2606661954ea2e3e02e587e4c	0	0	0	0	11	0	Bacteria	Halanaerobiaeota	Halanaerobiia	Halanaerobiales	Halanaerobiaceae	Halanaerobium
7ddcab42e3970b653f66e7a21d576ca9	0	0	0	0	0	22	Bacteria	Planctomycetes	Phycisphaerae	Phycisphaerales	Phycisphaeraceae	uncultured	uncultured organism
7e225543fd845e6029ddee505d55aa93	19	0	0	0	0	0	Bacteria	Proteobacteria	Gammaproteobacteria	Chromatiales	Sedimenticolaceae	Sedimenticola
7e4a9690c30fabe5c545eee053d94f27	0	41	0	0	0	0	Bacteria	Bacteroidetes	Bacteroidia	Cytophagales	Amoebophilaceae	Candidatus Amoebophilus
7f7917bbfc146407826f430fc3d57b51	0	0	0	0	89	0	Bacteria	Bacteroidetes	Bacteroidia	Cytophagales	Cyclobacteriaceae	uncultured	uncultured bacterium
7fe3be41e6b2141ef8e0cad3187acb4c	0	23	0	0	0	0	Bacteria	Bacteroidetes	Ignavibacteria	OPB56	uncultured bacterium
8053f3360f3d08095ae768ff5f82eb86	0	0	0	0	0	16	Bacteria	Proteobacteria	Deltaproteobacteria	SAR324 clade(Marine group B)
80709c0f7dbfc3e824ba395e5b7bcfc2	33	0	0	0	0	0	Bacteria	Proteobacteria	Deltaproteobacteria	Myxococcales	bacteriap25
80cc34b4c63b94cdc4708d380b10e5be	0	0	0	0	32	0	Bacteria	Proteobacteria	Gammaproteobacteria
80dd58050802ee0bc7464eaf3bb8ef1b	0	0	0	0	50	0	Bacteria	Acidobacteria	Thermoanaerobaculia	Thermoanaerobaculales	Thermoanaerobaculaceae	Subgroup 10	uncultured bacterium
816d07e5af33c36ccaab16dc307da615	0	0	0	0	0	14	Bacteria	Proteobacteria	Gammaproteobacteria	JTB23	uncultured bacterium
8188594f588af89c0c2981ecb34a862e	6	0	0	0	0	0	Bacteria	Proteobacteria	Gammaproteobacteria	EPR3968-O8a-Bc78
82725979fed2129d68a06c539c3ef755	0	0	0	0	0	21	Bacteria	Gemmatimonadetes	BD2-11 terrestrial group	uncultured bacterium
8280daaae32709791d9ff11ea204cdd8	0	12	0	0	0	0	Bacteria	Proteobacteria	Alphaproteobacteria	Tistrellales	Geminicoccaceae
82b627fff5dd700536d3193b4a9e16e8	0	47	0	0	0	0	Bacteria	Acidobacteria	Holophagae	Acanthopleuribacterales	Acanthopleuribacteraceae	Acanthopleuribacter	uncultured bacterium
833ff10b29b67b39924a999098e9898a	0	25	0	0	0	0	Bacteria	Proteobacteria	Gammaproteobacteria
83a0db44fc19e80c620427aba327b397	0	0	0	0	0	53	Bacteria	Dependentiae	Babeliae	Babeliales	uncultured bacterium
83c38c9167194922a713df0b2a24cfa1	0	0	0	0	0	15	Bacteria	Proteobacteria	Alphaproteobacteria	Rhizobiales
847d17744dc6f194fa7de39f9b9e7617	0	0	0	0	0	10	Bacteria	Gemmatimonadetes	PAUC43f marine benthic group	uncultured bacterium
8488e7ad7751a29749c351aa52873018	0	70	0	0	0	0	Bacteria	Bacteroidetes	Bacteroidia	Flavobacteriales	Cryomorphaceae	Owenweeksia
85e855220f78ac2816253bcf86432cad	0	0	0	0	0	6	Bacteria	Proteobacteria	Gammaproteobacteria	Francisellales	Francisellaceae	[Caedibacter] taeniospiralis group
86009aa6c57172d2f067b01e7665a391	0	28	0	0	0	0	Bacteria	Proteobacteria	Alphaproteobacteria
867c3ce5358070fd58cc49cd1087d6fc	15	0	0	0	0	0	Bacteria	Proteobacteria	Gammaproteobacteria
86822d88a27cce58cbe18fa89a6b5a18	0	0	0	0	0	10	Bacteria	Bacteroidetes	Bacteroidia	Flavobacteriales
86b9b874365604c985be5704f20dcf38	0	0	0	0	0	8	Bacteria	Proteobacteria	Alphaproteobacteria	Rhodovibrionales	Kiloniellaceae	Tistlia
86c6e52d2d99aae133f9fe6b5e1910a9	0	0	0	0	0	10	Bacteria	Proteobacteria	Alphaproteobacteria	Tistrellales	Geminicoccaceae	uncultured
86eca7380f4f321a222968f1d8c6882a	0	0	0	0	0	32	Bacteria	Planctomycetes	OM190	uncultured bacterium
87291a75523867fca0872f21987aaf12	0	0	0	0	34	0	Bacteria	Proteobacteria	Gammaproteobacteria	HOC36	uncultured bacterium
8734d19447291e5b5e72edd33c268676	0	0	0	0	0	207	Bacteria	PAUC34f
879d3360d8ea327bad2ed71ccb969dd6	0	0	0	0	0	6	Bacteria	Acidobacteria	Subgroup 26	uncultured bacterium
87c9a3e95d1f46e85362cab7632c9ca0	0	0	0	0	25	0	Bacteria	Bacteroidetes	Ignavibacteria	OPB56
87f1a44df9cbd8196d10db70c85a8763	0	10	0	0	0	0	Bacteria	Firmicutes	Clostridia	Clostridiales	Lachnospiraceae	uncultured
8814904299965edfa054b7e1fa30d56f	0	11	0	0	0	0	Bacteria	Proteobacteria	Deltaproteobacteria	Myxococcales	Haliangiaceae	Haliangium	uncultured bacterium
8833a8faa88da8d3dd3f15f7294358df	11	0	0	0	0	0	Bacteria	Proteobacteria	Gammaproteobacteria
8991448673f8574516d2e6d4516fa3c9	0	11	0	0	0	0	Bacteria	Bacteroidetes	Bacteroidia	Cytophagales	Cyclobacteriaceae	uncultured
89b3e5b80d668c933bbf8bbd78e6f159	0	0	72	0	0	0	Bacteria	Proteobacteria	Alphaproteobacteria	Rhodospirillales	Rhodospirillaceae	Roseospira
89cb09031390ce6c409bca64c53bc8e3	0	0	0	0	0	11	Bacteria	Bacteroidetes	Bacteroidia	Flavobacteriales	Flavobacteriaceae
8c5a29ef2e71f67847e4f8c4a5b6b7b6	40	0	0	0	0	0	Bacteria	Proteobacteria	Deltaproteobacteria	Bdellovibrionales	Bdellovibrionaceae	Bdellovibrio
8c781b0d34b4145563009a367be5846f	0	0	0	0	0	17	Bacteria	Proteobacteria	Alphaproteobacteria	Rhodobacterales	Rhodobacteraceae
8c99ba658347f9b88cdf8698abdbebaa	0	15	0	0	0	0	Bacteria	Proteobacteria	Alphaproteobacteria	Rhizobiales	Methyloligellaceae	uncultured	uncultured bacterium
8c9ea630ce3597abd4e7b2fc1f604520	0	0	0	0	63	0	Bacteria	Acidobacteria	Holophagae	Acanthopleuribacterales	Acanthopleuribacteraceae	Acanthopleuribacter	uncultured bacterium
8cdcfaf5e0c33071c43208657f31d7f9	19	0	0	0	0	0	Bacteria	Chloroflexi	Dehalococcoidia	SAR202 clade	uncultured Chloroflexi bacterium
8da267b5f67be1f313a450fa3146246d	343	0	0	0	0	0	Bacteria	Gemmatimonadetes	BD2-11 terrestrial group	uncultured bacterium
8dc47a367c04502126108889a2ad2a81	0	0	0	0	0	30	Bacteria	Proteobacteria	Deltaproteobacteria	NB1-j
8dc4f39a2e507166f29678135ea0b506	0	0	0	0	0	22	Bacteria	Proteobacteria	Gammaproteobacteria	KI89A clade
8de0244c892442cb83915a3cd63720bc	0	24	0	0	0	0	Bacteria	Proteobacteria	Alphaproteobacteria	Rhodovibrionales	Kiloniellaceae	Pelagibius
8f47435b9ced1fa131ff2812b3efdb5d	0	0	0	0	13	0	Bacteria	Proteobacteria	Gammaproteobacteria	Cellvibrionales	Cellvibrionaceae
8f8ce0dc6c5fd20cfd3dd11d791a3fcf	15	0	0	0	0	0	Bacteria	Patescibacteria	Gracilibacteria
911026fbcdddd480637ad6bd5a41ff93	0	0	0	0	35	0	Bacteria	Bacteroidetes	Bacteroidia	Cytophagales	Cyclobacteriaceae	Fabibacter
91458e5bc48ca6dc0311af2acab96c9e	9	0	0	0	0	0	Bacteria	Spirochaetes	Spirochaetia	Spirochaetales	Spirochaetaceae	Spirochaeta 2	uncultured bacterium
91c5f59fbcc4c94bd98c13050e3bc5c6	55	0	0	0	0	0	Bacteria	Acidobacteria	Thermoanaerobaculia	Thermoanaerobaculales	Thermoanaerobaculaceae	Subgroup 10	uncultured bacterium
924cfe5113c9d8c740a7ce9e5bb3b5c9	0	0	0	0	0	61	Bacteria	Dependentiae	Babeliae	Babeliales	uncultured bacterium
93ad0fe125a73a1cb4abc20f7a1517d6	34	0	0	0	0	0	Bacteria	Proteobacteria	Gammaproteobacteria	Chromatiales	Sedimenticolaceae
94af436f30aaa70ba17b0d4e6ca46f05	0	0	0	0	45	0	Bacteria	Actinobacteria	Acidimicrobiia	Microtrichales	Ilumatobacteraceae	Ilumatobacter	uncultured bacterium
9526080dbfa010dfd30fdd197a7a7871	0	0	0	0	0	20	Bacteria	Bacteroidetes	Bacteroidia	Sphingobacteriales	NS11-12 marine group
95346d04b8c939cb9873f155b6d9910c	71	0	0	0	0	0	Bacteria	Proteobacteria	Gammaproteobacteria	Cellvibrionales	Spongiibacteraceae	Zhongshania
95746e484ea9be1f65d9b9d2827af720	0	0	0	0	0	20	Bacteria	Proteobacteria	Alphaproteobacteria	Caulobacterales	Parvularculaceae	uncultured
9697bbe02c54253d5278334b4746bbbf	0	0	189	0	0	0	Bacteria	Spirochaetes	Spirochaetia	Spirochaetales	Spirochaetaceae
96e04850e9db32088ffe7d92c065281c	0	0	0	0	0	12	Bacteria	Proteobacteria	Alphaproteobacteria	Sneathiellales	Sneathiellaceae
975f8bcbb14e06e3866989e24464fe64	0	13	0	0	0	0	Bacteria	Proteobacteria	Alphaproteobacteria	Rhodovibrionales	Kiloniellaceae
9775c6e0bf8c5ec3383636dcb0f31e79	0	13	0	0	0	0	Bacteria	Acidobacteria	Subgroup 21
9794bffe80af07d40ed707bc63efd881	0	0	9	0	0	0	Bacteria	Spirochaetes	Spirochaetia	Spirochaetales	Spirochaetaceae	Sediminispirochaeta	uncultured organism
97b058c8774bb1f9d2d7b652a2a7f1a6	0	0	18	0	0	0	Bacteria	Firmicutes	Clostridia	Clostridiales
980c61808bf5fafe5a599ab5c5b9113b	31	0	0	0	0	0	Bacteria	Proteobacteria	Gammaproteobacteria	KI89A clade	uncultured bacterium
982d0c050c7c5a30a84c008a490b2008	0	0	0	0	0	44	Bacteria	Proteobacteria	Gammaproteobacteria	Thiohalorhabdales	Thiohalorhabdaceae	uncultured	uncultured bacterium
98505763c4c80d69174d293334b86e31	0	0	0	0	0	16	Bacteria	Acidobacteria	Thermoanaerobaculia	Thermoanaerobaculales	Thermoanaerobaculaceae	Subgroup 10	uncultured bacterium
98ded56a3538dbee9f16d2cb14365711	8	0	0	0	0	0	Bacteria	Actinobacteria	Acidimicrobiia	Microtrichales	Microtrichaceae	Sva0996 marine group	uncultured bacterium
99f4bb40109078dfe4ef42042db08ff1	0	0	0	0	0	15	Bacteria	Proteobacteria	Deltaproteobacteria	SAR324 clade(Marine group B)	uncultured bacterium
9ad92f004b47dbe6e19661aa2737b41e	5	0	0	0	0	0	Bacteria	Proteobacteria	Deltaproteobacteria	Desulfobacterales	Desulfobulbaceae	Desulfofustis
9af780ce096bd3acaba1dfba3f853dd7	0	0	0	0	0	12	Bacteria	Proteobacteria	Alphaproteobacteria	Rhodovibrionales	Kiloniellaceae	uncultured	uncultured bacterium
9b1d629032136dc1b22c79f9983fdeab	0	0	0	0	0	10	Bacteria	Proteobacteria	Gammaproteobacteria
9b56eb38281c47e0a2169fecf9f58902	38	0	0	0	0	0	Bacteria	Proteobacteria	Alphaproteobacteria	Rhodospirillales	Rhodospirillaceae	uncultured
9bd781b7dac3cfb18fb3c95f375ce03e	0	0	0	0	0	21	Bacteria	Proteobacteria	Alphaproteobacteria
9c40ad5bf9d7641043a62f1c9947c476	14	0	0	0	0	0	Bacteria	Proteobacteria	Gammaproteobacteria	KI89A clade
9d256d7cb3741ceea2f05f04d1d995d8	0	21	0	0	0	0	Bacteria	Bacteroidetes	Bacteroidia	Cytophagales	Cyclobacteriaceae	uncultured	uncultured bacterium
9dc6daee792d087d8df91ebd16d4768f	0	0	0	0	24	0	Bacteria	Proteobacteria	Alphaproteobacteria	uncultured
9dccc5636f35e2d75071e2746394e705	0	0	0	0	47	0	Bacteria	Proteobacteria	Deltaproteobacteria	NB1-j	uncultured bacterium
9e7a682e01904af6b94e2011b62268be	0	0	0	0	0	1637	Bacteria	Proteobacteria	Alphaproteobacteria	Rhodovibrionales
9eeb68d75d1009ab5ccbd4dda55c837d	0	74	0	0	0	0	Bacteria	Proteobacteria	Alphaproteobacteria	Rhodovibrionales	Kiloniellaceae	Pelagibius	uncultured bacterium
9ff3102ef2f9f5ad309dc87a9945a2b2	0	0	1118	0	0	0	Bacteria	Proteobacteria	Deltaproteobacteria	Desulfobacterales	Desulfobacteraceae
a0701ec40f0d49d06519a8eab7000278	0	0	0	0	43	0	Bacteria	Proteobacteria	Alphaproteobacteria	Rhodovibrionales	Kiloniellaceae	Pelagibius	uncultured bacterium
a10dc7ca5bd984fb18bb8e6950d4784c	0	0	0	0	20	0	Bacteria	Proteobacteria	Gammaproteobacteria	UBA10353 marine group	uncultured bacterium
a13675a5f9ec08d6354258c904f5a213	10	0	0	0	0	0	Bacteria	Proteobacteria	Deltaproteobacteria	NB1-j	uncultured bacterium
a18a48fca895b682b0d589fb0083e222	0	0	0	0	94	0	Bacteria	Gemmatimonadetes	BD2-11 terrestrial group	uncultured bacterium
a1e41a5880bc35667246e2bd5debc7cc	0	0	0	0	0	7	Bacteria	Dependentiae	Babeliae	Babeliales
a26910030c4306e77ae2a5d81e2d9984	26	0	0	0	0	0	Bacteria	PAUC34f	uncultured bacterium
a417a4486aff07ea215655d7d4dd157b	346	0	0	0	0	0	Bacteria	Nitrospirae	Nitrospira	Nitrospirales	Nitrospiraceae	Nitrospira
a4298f171ad3acbdc3fe9424deb7009a	0	0	0	0	0	25	Bacteria	Calditrichaeota	Calditrichia	Calditrichales	Calditrichaceae	JdFR-76	uncultured bacterium
a6014a0912215a764faffad398ee7bb2	0	0	0	0	30	0	Bacteria	Proteobacteria	Deltaproteobacteria	NB1-j	uncultured bacterium
a75686886fd6fb39d669433dd264378d	7	0	0	0	0	0	Bacteria	Spirochaetes	Spirochaetia	Spirochaetales	Spirochaetaceae	Spirochaeta 2	uncultured organism
a7ad5f22b857e237acf443d5b35f8f64	0	0	0	0	16	0	Bacteria	Bacteroidetes	Bacteroidia	Flavobacteriales	Cryomorphaceae
a94db4daa9879bd72e173156de8e73ca	232	0	0	0	0	0	Bacteria	Actinobacteria	Acidimicrobiia	Microtrichales	Microtrichaceae	Sva0996 marine group	uncultured bacterium
aad7352a12bfb8264f6e17d2ee445d11	61	0	0	0	0	0	Bacteria	Gemmatimonadetes	PAUC43f marine benthic group	uncultured bacterium
ab8dbaf61becdf9fa2c8579f107670c2	0	51	0	0	0	0	Bacteria	Proteobacteria	Alphaproteobacteria	Rhodovibrionales	Kiloniellaceae	Pelagibius
aca2817708a18712f7bd725f147989c1	0	0	0	0	0	22	Bacteria	Proteobacteria	Deltaproteobacteria	Myxococcales	P3OB-42	uncultured organism
acbe525cb5b2c58f6b100dffa5316932	0	0	0	0	0	37	Bacteria	Proteobacteria	Gammaproteobacteria	Cellvibrionales	Cellvibrionaceae
acdfe6fc8b99e8642828a85fc24f82f7	0	0	0	0	0	10	Bacteria	Bacteroidetes	Bacteroidia	Flavobacteriales	Cryomorphaceae	uncultured
ad0d91e9da8813b8ee9c5b5cb7c91659	0	33	0	0	0	0	Bacteria	Proteobacteria	Deltaproteobacteria	Desulfovibrionales	Desulfovibrionaceae	Desulfovibrio
ad24cef00807eebc91130da4dab00bd5	0	12	0	0	0	0	Bacteria	Proteobacteria	Gammaproteobacteria	Ga0077536	uncultured bacterium
ad2b4a2cafed4746c85f5b5a4e9df457	0	11	0	0	0	0	Bacteria	Proteobacteria	Alphaproteobacteria	Rhizobiales	Rhizobiaceae	uncultured
ad39e97977656bfa60a6be3e05abe78e	0	0	0	0	35	0	Bacteria	Acidobacteria	Thermoanaerobaculia	Thermoanaerobaculales	Thermoanaerobaculaceae	Subgroup 10	uncultured bacterium
ad826eac6296004e775c9dd7371f383d	0	0	6	0	0	0	Bacteria	Spirochaetes	Spirochaetia	Spirochaetales	Spirochaetaceae	Sediminispirochaeta
ade8aa4cc0227bb89da3fff546c4aae8	0	0	0	0	0	34	Bacteria	Chlamydiae	Chlamydiae	Chlamydiales	Simkaniaceae	uncultured
aeabccfa2569dcdf98a3d73cd8d28321	0	170	0	0	0	0	Bacteria	Proteobacteria	Alphaproteobacteria	Rhodovibrionales	Kiloniellaceae	Pelagibius	uncultured bacterium
af2a010184db196dd561e4779953d6b8	23	0	0	0	0	0	Bacteria	Proteobacteria	Deltaproteobacteria	SAR324 clade(Marine group B)	uncultured bacterium
af8f2a07ac4dab959d460a34e6ff6534	0	0	0	0	0	17	Bacteria	Proteobacteria	Gammaproteobacteria	Steroidobacterales	Woeseiaceae	Woeseia
af957c32bd7125f4c7c09e51edcc146d	0	0	0	0	0	7	Bacteria	Entotheonellaeota	Entotheonellia	Entotheonellales	Entotheonellaceae	Candidatus Entotheonella
aff2cdf20621cd23c70ca99782d51a37	0	8	0	0	0	0	Bacteria	Proteobacteria	Alphaproteobacteria	Rhodovibrionales	Kiloniellaceae	uncultured	uncultured bacterium
b01a512919429a1b0308c690a11ca746	0	0	0	0	0	10	Bacteria	Bacteroidetes	Rhodothermia	Rhodothermales	Rhodothermaceae	uncultured	uncultured bacterium
b01c376e30268955f57fe1205de8f751	0	0	9	0	0	0	Bacteria	Spirochaetes	Spirochaetia	Spirochaetales	Spirochaetaceae	Spirochaeta 2
b0253ca879989996a558941b6443bef5	0	8	0	0	0	0	Bacteria	Proteobacteria	Alphaproteobacteria	Rhodospirillales	Magnetospiraceae	Magnetovibrio	uncultured bacterium
b0a3f2dc4deaf94a8ac1524a4804c600	0	0	0	0	68	0	Bacteria	Proteobacteria	Deltaproteobacteria	NB1-j	uncultured bacterium
b0ffbfe75fb7fe110421545a51f54498	0	0	0	0	154	0	Bacteria	Gemmatimonadetes	BD2-11 terrestrial group	uncultured bacterium
b2365e20a24c194cfd7d621e35851af5	0	19	0	0	0	0	Bacteria	Proteobacteria	Alphaproteobacteria	Micavibrionales	Micavibrionaceae	uncultured
b2519099872f624ae820d3aea395d053	21	0	0	0	0	0	Bacteria	Proteobacteria	Gammaproteobacteria
b2de585fa9f7d7137806aa5c72661ba5	0	0	0	0	69	0	Bacteria	Firmicutes	Clostridia	Clostridiales	Peptococcaceae	Desulfitibacter	uncultured bacterium
b3426930bb6f0cc822c44104686f9f77	72	0	0	0	0	0	Bacteria	Chloroflexi	Dehalococcoidia	SAR202 clade	uncultured Chloroflexi bacterium
b3976b5c325b622077c05aaa61e81a49	0	0	0	0	0	8	Bacteria	Proteobacteria	Deltaproteobacteria	Desulfarculales	Desulfarculaceae	uncultured	uncultured bacterium
b463595f57af1f92266d07761e84a430	33	0	0	0	0	0	Bacteria	Proteobacteria	Alphaproteobacteria	uncultured	uncultured bacterium
b50b7261e504bf0bc148e04e6df526e0	68	0	0	0	0	0	Bacteria	Actinobacteria	Acidimicrobiia	Actinomarinales	uncultured	uncultured bacterium
b50de9672891f8e230328c78091d90d5	0	0	0	0	68	0	Bacteria	Proteobacteria	Alphaproteobacteria	Rhodovibrionales	Kiloniellaceae
b53c07336e5de9eae0119049656f11d3	17	0	0	0	0	0	Bacteria	Bacteroidetes	Bacteroidia	Cytophagales	Cyclobacteriaceae	Marinoscillum
b55b012d837dee39e082c493288a7bcc	0	0	0	0	0	25	Bacteria	Chloroflexi	Dehalococcoidia	SAR202 clade
b577d0d6bad06a1ef1f27037e9fdca0b	0	0	0	0	0	13	Bacteria	Proteobacteria	Gammaproteobacteria	Legionellales	Legionellaceae
b6205851ebbc5abbbd33d8ccef850639	0	156	0	0	0	0	Bacteria	Proteobacteria	Alphaproteobacteria	Rhodovibrionales	Kiloniellaceae	Pelagibius
b66c96d790c527fc7a45370ea0340d95	0	0	259	0	0	0	Bacteria	Proteobacteria	Deltaproteobacteria	Desulfobacterales	Desulfobacteraceae
b678097c7fe38122c0e04b2de93d24be	0	0	0	0	0	67	Bacteria	Acidobacteria	Thermoanaerobaculia	Thermoanaerobaculales	Thermoanaerobaculaceae	Subgroup 10
b6aa6d70c78d1a9232a67308f044a145	0	42	0	0	0	0	Bacteria	Proteobacteria	Alphaproteobacteria	Rhodospirillales	Magnetospiraceae	uncultured
b6fff9b93b3599ef9dc77fa129554e97	0	48	0	0	0	0	Bacteria	Proteobacteria	Deltaproteobacteria	Myxococcales	Nannocystaceae
b71f7df55b183ec87194c4a96e1f5482	46	0	0	0	0	0	Bacteria	Chloroflexi	Dehalococcoidia	SAR202 clade	uncultured bacterium
b741dfccf84df9304d775b8fadd307dc	10	0	0	0	0	0	Bacteria	Proteobacteria	Deltaproteobacteria	Bdellovibrionales	Bdellovibrionaceae	Bdellovibrio
b891bfeab75b4f3d75572438210643ef	0	111	0	0	0	0	Bacteria	Bacteroidetes	Bacteroidia	Sphingobacteriales	Lentimicrobiaceae	uncultured bacterium
b9f7a1202194bcf4254262526210bc5d	0	0	0	0	0	11	Bacteria	Proteobacteria	Deltaproteobacteria	Bdellovibrionales	Bdellovibrionaceae	Bdellovibrio
ba5293c6ec51494d0397d6fecda2225e	0	0	0	0	0	42	Bacteria	Bacteroidetes	Bacteroidia	Cytophagales	Cyclobacteriaceae	uncultured	uncultured bacterium
babfcdaf75c46c57872b627384175ec1	0	19	0	0	0	0	Bacteria	Proteobacteria	Alphaproteobacteria	Rhodovibrionales	Kiloniellaceae	Pelagibius
bb167692d8aede189ec067cfba3bf69d	11	0	0	0	0	0	Bacteria	Proteobacteria	Deltaproteobacteria	Myxococcales	Haliangiaceae	Haliangium	uncultured bacterium
bb525201ce49c31bcdf416d4b1f03144	408	0	0	0	0	0	Bacteria	Proteobacteria	Gammaproteobacteria	Cardiobacteriales	Cardiobacteriaceae	uncultured
bb810efc6f0f6f2ddc346f95a4e7fad3	0	0	0	0	0	76	Bacteria	Proteobacteria	Gammaproteobacteria	JTB23	uncultured bacterium
bbd1572b1b4c89b57fc535b0c745930b	0	29	0	0	0	0	Bacteria	Proteobacteria	Alphaproteobacteria	Puniceispirillales	SAR116 clade
bc5b8674242deb68fa20b637fe76878d	12	0	0	0	0	0	Bacteria	Proteobacteria	Gammaproteobacteria
bd9bc137af65668940c48f42a05764cb	0	0	0	0	27	0	Bacteria	Proteobacteria	Gammaproteobacteria	UBA10353 marine group
bebe9b72ba39bb18eaac53a1c7493afc	0	0	0	0	0	24	Bacteria	Acidobacteria	Thermoanaerobaculia	Thermoanaerobaculales	Thermoanaerobaculaceae	Subgroup 10
bf6f1b25fa8ccf39cf0bf2b2f9fc6aff	0	0	0	0	36	0	Bacteria	Acidobacteria	Subgroup 9	uncultured bacterium
bff8e0847291e7f6d6aa43f2fe5e6370	0	5	0	0	0	0	Bacteria	Proteobacteria	Deltaproteobacteria	Myxococcales	BIrii41	uncultured bacterium
c0c4d55d2a19921df658454f5da434ff	0	0	0	0	0	10	Bacteria	PAUC34f	uncultured bacterium
c15228e0d59c6b266e59b67a33611079	0	0	0	0	0	17	Bacteria	Gemmatimonadetes	BD2-11 terrestrial group	uncultured bacterium
c199cb75b66d6392a15b392474da7289	0	0	0	0	0	66	Bacteria	Bacteroidetes	Rhodothermia	Rhodothermales	Rhodothermaceae	uncultured	uncultured bacterium
c1a9dab67cd7ddb7f374f8803da69959	0	0	0	0	0	15	Bacteria	Actinobacteria	Actinobacteria	Corynebacteriales	Mycobacteriaceae	Mycobacterium
c1e4e9b570bda3480408cef59c3e9c04	0	0	0	0	0	12	Bacteria	Proteobacteria	Alphaproteobacteria	uncultured
c27360b7810a76e70bc69255e80afac5	0	0	0	0	0	10	Bacteria	Proteobacteria	Gammaproteobacteria	Nitrococcales
c33edcae29bf25c2fa837708a84bb38f	0	14	0	0	0	0	Bacteria	Proteobacteria	Alphaproteobacteria	Thalassobaculales	Thalassobaculaceae	Thalassobaculum
c341ed04a4d677c2b9e521bfb0e47ab7	86	0	0	0	0	0	Bacteria	Actinobacteria	Acidimicrobiia	Microtrichales	Microtrichaceae	Sva0996 marine group	uncultured bacterium
c452aee887375d1d7ec2f9a6aea15d49	7	0	0	0	0	0	Bacteria	Bacteroidetes	Bacteroidia	Bacteroidales	Bacteroidetes BD2-2
c50694cf1c976572c1a3175dcaa00a95	0	0	0	0	0	14	Bacteria	Bacteroidetes	Bacteroidia	Flavobacteriales	Cryomorphaceae	uncultured	uncultured bacterium
c520f1c37bbe6ea0a98d3afb419134c5	0	0	0	0	0	1006	Bacteria	Proteobacteria	Alphaproteobacteria	Rhodovibrionales	Kiloniellaceae	uncultured	uncultured bacterium
c5a96bfe4bb46f4580a31beb567f2529	0	23	0	0	0	0	Bacteria	Proteobacteria	Alphaproteobacteria	Rhodovibrionales	Kiloniellaceae	uncultured	uncultured bacterium
c611a18147d884fd14fe0b873a8701c5	0	0	0	0	35	0	Bacteria	Proteobacteria	Alphaproteobacteria	Thalassobaculales	uncultured
c65aabd77676baa1a0539df26b3452db	15	0	0	0	0	0	Bacteria	Chloroflexi	Dehalococcoidia	SAR202 clade
c6ab072c6de329fcd1066217180b9963	17	0	0	0	0	0	Bacteria	Proteobacteria	Gammaproteobacteria	KI89A clade	uncultured bacterium
c6ad359bb0f742f83fb4383c958ecf57	0	0	0	0	0	9	Bacteria	Gemmatimonadetes	BD2-11 terrestrial group	uncultured bacterium
c6e6cbaad0cf39afa74aecc14bb17e58	20	0	0	0	0	0	Bacteria	Bacteroidetes	Bacteroidia	Flavobacteriales
c712cbe283cab3ba0c9dd1c4a3b9801c	0	122	0	0	0	0	Bacteria	Proteobacteria	Alphaproteobacteria	uncultured	uncultured bacterium
c76115c763bbe83a0bf8644306083c1d	0	5	0	0	0	0	Bacteria	Proteobacteria	Alphaproteobacteria
c7f616488f19af838de483d3798aa85b	0	17	0	0	0	0	Bacteria	Bacteroidetes	Bacteroidia	Flavobacteriales	Flavobacteriaceae	Winogradskyella
c985d61f7e4d3a97784a4dc30205bfef	0	0	0	0	0	17	Bacteria	Planctomycetes	OM190	uncultured bacterium
c9aacd9b486df48e3c3cb509060dc554	0	0	0	0	0	14	Bacteria	Proteobacteria	Alphaproteobacteria
ca108ada66d3c49b77c4227c7edcecf1	42	0	0	0	0	0	Bacteria	Proteobacteria	Alphaproteobacteria
cacc2cf3c4901ae00c7f79c55c898b2d	14	0	0	0	0	0	Bacteria	Proteobacteria	Alphaproteobacteria	Sneathiellales	Sneathiellaceae	AT-s3-44	uncultured bacterium
cdecbecfd00a56b4b4274bf698a99d05	0	0	0	0	0	28	Bacteria	Planctomycetes	OM190	uncultured bacterium
ce2fdfb2e6bb24c7c74503c829abdaa8	0	0	0	0	0	11	Bacteria	Proteobacteria	Gammaproteobacteria	Nitrococcales
ce4b06af888bcb82fa4b5ee47bc5eff6	0	0	0	0	0	9	Bacteria	Proteobacteria	Deltaproteobacteria	NB1-j	uncultured bacterium
ce97afed67788733ec6c42b7c0dfb54b	13	0	0	0	0	0	Bacteria	Proteobacteria	Alphaproteobacteria	Rhodobacterales	Rhodobacteraceae
cec0fd459e517717f73b1b2183c65c45	0	0	0	0	0	55	Bacteria	Proteobacteria	Deltaproteobacteria	Desulfarculales	Desulfarculaceae	uncultured
cec1d76b484135e421f9c957ce3a452c	0	0	0	0	0	1703	Bacteria	Gemmatimonadetes	PAUC43f marine benthic group	uncultured bacterium
ceca3509628f320dbdd3dac8e35f85be	0	0	0	0	36	0	Bacteria	Proteobacteria	Alphaproteobacteria	Puniceispirillales	EF100-94H03	uncultured bacterium
cf140734092bdac44365a772b68fd3c9	0	0	0	0	66	0	Bacteria	Bacteroidetes	Bacteroidia	Flavobacteriales	Flavobacteriaceae	Aquimarina
d03eb92e6515f59dd24fc2e8bb8249ae	2760	0	0	0	0	0	Bacteria	Actinobacteria	Acidimicrobiia	Microtrichales	Microtrichaceae	Sva0996 marine group	uncultured bacterium
d04a8d9107c3061e71a4a9f04e657f6c	0	0	7	0	0	0	Bacteria	Spirochaetes	Spirochaetia	Spirochaetales	Spirochaetaceae	Sediminispirochaeta	uncultured organism
d0b371517df1ceeb897d0ceffc420634	0	0	0	0	0	37	Bacteria	Chloroflexi	Dehalococcoidia	SAR202 clade
d0fb9b99fc14a8160934251c80240026	0	0	0	0	0	17	Bacteria	Proteobacteria	Alphaproteobacteria	Rhodovibrionales	Kiloniellaceae
d1043db89d7fdb9de6bcef5555d14269	0	0	0	0	23	0	Bacteria	Halanaerobiaeota	Halanaerobiia	Halanaerobiales	Halobacteroidaceae	uncultured
d1c3ce3450dd517fd81c6a36950a6cd0	0	264	0	0	0	0	Bacteria	Spirochaetes	Spirochaetia	Spirochaetales	Spirochaetaceae	Spirochaeta 2	uncultured organism
d200670f7153a5d5c2c4fe21f0ab5dd4	0	146	0	0	0	0	Bacteria	Bacteroidetes	Bacteroidia	Cytophagales	Cyclobacteriaceae	Reichenbachiella
d2e922fc677a6967f8027ea16d913952	0	0	0	0	0	18	Bacteria	Proteobacteria	Alphaproteobacteria	Rhodovibrionales	Kiloniellaceae	Pelagibius
d328f808cce2e745f9cf56d854760df0	0	0	0	0	0	161	Bacteria	Bacteroidetes	Bacteroidia	Chitinophagales	Saprospiraceae	Phaeodactylibacter
d377c137ce0ca0212f9d593d50ec5245	54	0	0	0	0	0	Bacteria	Gemmatimonadetes	BD2-11 terrestrial group	uncultured bacterium
d407e22637c1eb17ba0853f22991702b	0	0	0	0	0	51	Bacteria	Proteobacteria	Alphaproteobacteria	Rhizobiales	Rhizobiaceae
d40b4c93ce9aee0cfe458b13fbf34817	0	103	0	0	0	0	Bacteria	Proteobacteria	Alphaproteobacteria	uncultured	uncultured bacterium
d43f6a2d34971b25c9006b0c13c000b7	0	0	0	0	0	60	Bacteria	Bacteroidetes	Bacteroidia	Flavobacteriales	Flavobacteriaceae	Aquibacter
d4506d2a09f9e64f7d5200f1627a3c6d	0	0	0	0	0	13	Bacteria	Proteobacteria	Alphaproteobacteria	Rhizobiales
d4690ad956658f4f9a3788ef7936f190	0	130	0	0	0	0	Bacteria	Proteobacteria	Alphaproteobacteria
d46b7e81fbb32b8dcfa88da2b9ff3cab	13	0	0	0	0	0	Bacteria	Chlamydiae	Chlamydiae	Chlamydiales	Chlamydiaceae
d575b160ca5b65cff4b57540d708fa26	80	0	0	0	0	0	Bacteria	Proteobacteria	Alphaproteobacteria	Rhodovibrionales	Kiloniellaceae	Pelagibius
d7414c1e64bd7b559bba8302eb5bce0f	20	0	0	0	0	0	Bacteria	Proteobacteria	Deltaproteobacteria	Myxococcales	bacteriap25
d7f01109ff373eac2199f74a66d0e3ba	0	387	0	0	0	0	Bacteria	Proteobacteria	Alphaproteobacteria	Rhodovibrionales	Kiloniellaceae	uncultured
d81054e79448786797a965054d8cee46	0	0	0	0	29	0	Bacteria	Proteobacteria	Alphaproteobacteria	Caulobacterales	Parvularculaceae	uncultured	uncultured bacterium
d891e858c5dc9d039408cf0358258d99	0	0	0	0	0	8	Bacteria	Proteobacteria	Alphaproteobacteria	uncultured
d8bed62e46ef17d0b18a15ce01ca4c9e	20	0	0	0	0	0	Bacteria	Planctomycetes	Planctomycetacia	Planctomycetales	Rubinisphaeraceae	Planctomicrobium	uncultured bacterium
da10f3ffa75d815da965f8f635ba8f7a	0	0	0	0	0	13	Bacteria	Proteobacteria	Gammaproteobacteria
db2b954a054f67e5a4a5fdfb6ecd62d2	0	0	0	0	0	8	Bacteria	Omnitrophicaeota	uncultured bacterium
dc4c722ecb443a82ce153610ee5bdec6	0	0	0	0	0	16	Bacteria	Proteobacteria	Alphaproteobacteria	Micavibrionales	Micavibrionaceae	uncultured	uncultured organism
dcb22a9dee67e92040e0fca5b10357f2	102	0	0	0	0	0	Bacteria	Acidobacteria	Thermoanaerobaculia	Thermoanaerobaculales	Thermoanaerobaculaceae	Subgroup 10	uncultured bacterium
dce4544c3ce84e63fce11c44f805655c	0	0	0	0	0	14	Bacteria	Proteobacteria	Deltaproteobacteria	Desulfobacterales	Desulfobacteraceae	uncultured
dddcbe0ec5b13533959c1ea4d97cbeb7	0	0	0	0	0	31	Bacteria	Actinobacteria	Acidimicrobiia	Actinomarinales	uncultured	uncultured bacterium
ddf14c3b602289e5e343ddf80fa2b110	0	0	0	0	0	52	Bacteria	Proteobacteria	Alphaproteobacteria	Rhodovibrionales	Kiloniellaceae	uncultured	uncultured bacterium
df1993bc7b2d9d8335583e8ee46c575a	11	0	0	0	0	0	Bacteria	Gemmatimonadetes	BD2-11 terrestrial group	uncultured bacterium
df24f5082a008c991e1df9cf9208893d	0	0	0	0	0	40	Bacteria	Proteobacteria	Deltaproteobacteria	NB1-j	uncultured bacterium
e0030ed9ca2ee040d3a0e8d16b091f55	80	0	0	0	0	0	Bacteria	Gemmatimonadetes	BD2-11 terrestrial group	uncultured bacterium
e03e449f398c920689ac62508c93e3a7	0	0	0	0	0	10	Bacteria	Bacteroidetes	Bacteroidia	Chitinophagales	uncultured
e0f45486c4791a992258e480aae80520	24	0	0	0	0	0	Bacteria	Actinobacteria	Acidimicrobiia	Actinomarinales	uncultured	uncultured bacterium
e10061e05a180fcc4f42c06ab0bc0d59	0	0	0	0	58	0	Bacteria	Proteobacteria	Alphaproteobacteria
e1631db3bbcbc3fa9c09356d5eb1c462	13	0	0	0	0	0	Bacteria	Bacteroidetes	Bacteroidia	Flavobacteriales	Cryomorphaceae	Owenweeksia
e16d74207c77164e269a02d9f2913d84	18	0	0	0	0	0	Bacteria	Calditrichaeota	Calditrichia	Calditrichales	Calditrichaceae
e2c259ce51e2f27ba26e8e58f15d0f48	22	0	0	0	0	0	Bacteria	Proteobacteria	Gammaproteobacteria	Arenicellales	Arenicellaceae
e368aee9c2344d58c2208d8a52e0a3ec	0	0	0	0	0	13	Bacteria	Bacteroidetes	Bacteroidia	Chitinophagales	Saprospiraceae	uncultured	uncultured bacterium
e3bf09f61eaa0d21e34bdc62afa4f95c	0	0	0	0	0	6	Bacteria	Bacteroidetes	Bacteroidia	Bacteroidales	Bacteroidetes BD2-2
e59bb75c73f5f1218ab6787a622986da	0	0	0	0	0	5	Bacteria	PAUC34f	uncultured bacterium
e5c4f0772442ce0605589e6576438f4a	0	244	0	0	0	0	Bacteria	Bacteroidetes	Bacteroidia	Cytophagales	Cyclobacteriaceae	Reichenbachiella
e5e2647cec3fca24dd39bf427c2264af	12	0	0	0	0	0	Bacteria	Proteobacteria	Gammaproteobacteria	Cellvibrionales	Spongiibacteraceae
e6651b06d21d5196f0513e494b11cef2	0	0	0	0	0	12	Bacteria	Proteobacteria	Alphaproteobacteria	Rhizobiales	Rhizobiales Incertae Sedis	Bauldia	uncultured bacterium
e7816e015ebc938bdb09955925703a0c	0	0	0	0	0	43	Bacteria	Proteobacteria	Alphaproteobacteria	Rhodospirillales	Rhodopirillaceae	Defluviicoccus
e7963934906fbbcd86ede23faf6ee625	0	0	0	0	0	13	Bacteria	Acidobacteria	Subgroup 22	uncultured bacterium
e80cd43717adf985956f967c54fdf422	32	0	0	0	0	0	Bacteria	Proteobacteria	Gammaproteobacteria	Nitrosococcales	Nitrosococcaceae
e8e66a875b56698aa9ff89cbf18b8281	0	105	0	0	0	0	Bacteria	Proteobacteria	Alphaproteobacteria	Rhodovibrionales
e9f6299ccdeecd0c4ebf42071943d1f2	34	0	0	0	0	0	Bacteria	Actinobacteria	Thermoleophilia	Gaiellales	uncultured	uncultured bacterium
ea14ba3115213149350464b5cded488a	0	21	0	0	0	0	Bacteria	Proteobacteria	Alphaproteobacteria	Sneathiellales	Sneathiellaceae
eaadc00305e63f771ea2a6b78019a0c7	0	9	0	0	0	0	Bacteria	Proteobacteria	Alphaproteobacteria
eacc4efd704b190f0148ec1496ff0f2d	0	0	0	0	0	26	Bacteria	Bacteroidetes	Rhodothermia	Rhodothermales	Rhodothermaceae	uncultured
eb52d83f52334fb8b5a8e4f846fe95a0	71	0	0	0	0	0	Bacteria	Proteobacteria	Gammaproteobacteria
ebf7b02a433f3fd5b23389929c6e7bba	0	0	0	0	0	12	Bacteria	Acidobacteria	Thermoanaerobaculia	Thermoanaerobaculales	Thermoanaerobaculaceae	Subgroup 10
ec2adc6a5c3dcdf30679db77997a8b27	0	3	0	0	0	0	Bacteria	Planctomycetes	Pla3 lineage	uncultured bacterium
ec7db712cc04c3b4906fe9343b67d923	417	0	0	0	0	0	Bacteria	Acidobacteria	Thermoanaerobaculia	Thermoanaerobaculales	Thermoanaerobaculaceae	Subgroup 10	uncultured bacterium
ed58797f5f8e699ae0e39f3aea6d196e	35	0	0	0	0	0	Bacteria	Proteobacteria	Deltaproteobacteria	Bdellovibrionales	Bdellovibrionaceae	Bdellovibrio
ee34b31050964e5f662047c895579afc	0	0	0	0	0	14	Bacteria	Chlamydiae	Chlamydiae	Chlamydiales	Simkaniaceae
f039b0308ea3d86ed6b500131a95fc87	0	0	0	0	0	33	Bacteria	Proteobacteria	Gammaproteobacteria	Nitrosococcales	Nitrosococcaceae	AqS1	uncultured bacterium
f0913602b5a6ee16ec90982326eede67	0	0	0	0	0	13	Bacteria	Proteobacteria	Gammaproteobacteria	AT-s2-59
f0aeda9ddd582ff9846ba8688d38773f	0	0	0	0	0	19	Bacteria	Bacteroidetes	Rhodothermia	Rhodothermales	Rhodothermaceae	uncultured
f0f8db084f19a01fccf0b15602208e6e	0	0	0	0	0	16	Bacteria	Chlamydiae	Chlamydiae	Chlamydiales	Simkaniaceae	uncultured
f17d010c76e65ec6dcc5f19709e54e54	0	0	41	0	0	0	Bacteria	Bacteroidetes	Bacteroidia	Bacteroidales	Bacteroidetes BD2-2	uncultured bacterium
f18b0bb2c34c189b14c7cdbe8a72e82c	17	0	0	0	0	0	Bacteria	Chloroflexi	Dehalococcoidia	SAR202 clade	uncultured Chloroflexi bacterium
f1ecb4c05ef223d29c79f263f4a69b5c	0	11	0	0	0	0	Bacteria	Proteobacteria	Gammaproteobacteria	Steroidobacterales	Woeseiaceae	Woeseia
f2604fb24b9e2199fff32db7a6bb2e0b	126	0	0	0	0	0	Bacteria	Chlamydiae	Chlamydiae	Chlamydiales	Simkaniaceae	uncultured
f284f5ecf29717aaa5a9fe0a489a873a	377	0	0	0	0	0	Bacteria	Nitrospirae	Nitrospira	Nitrospirales	Nitrospiraceae	Nitrospira	uncultured bacterium
f32c17c9c4c0937a39a2581c6dbe5593	25	0	0	0	0	0	Bacteria	Proteobacteria	Deltaproteobacteria	SAR324 clade(Marine group B)
f422134a7f4003530eefbf61fe7fb8e5	0	0	0	0	0	3	Bacteria	Kiritimatiellaeota	Kiritimatiellae	WCHB1-41	uncultured organism
f448d4afb0a7eddf5776dad4d42b575d	0	0	0	0	0	11	Bacteria	Proteobacteria	Alphaproteobacteria	Parvibaculales	Parvibaculaceae
f44b9d4ce9c7a888f7fa3d9535bd492a	0	0	0	0	0	22	Bacteria	Proteobacteria	Gammaproteobacteria
f5139e001dd1b7dd813af2a71454dbb8	0	0	0	0	0	12	Bacteria	Proteobacteria	Alphaproteobacteria	Rhodovibrionales	Kiloniellaceae	uncultured	uncultured bacterium
f5e2af402b08f2e487778360da2d860c	0	0	0	0	11	0	Bacteria	Proteobacteria	Deltaproteobacteria	Myxococcales	Haliangiaceae	Haliangium
f5ed1906b375c44d70da893f2e305128	0	58	0	0	0	0	Bacteria	Bacteroidetes	Bacteroidia	Bacteroidales	Bacteroidetes BD2-2
f6626a0aa5ff818d49da4a0616f119a2	225	0	0	0	0	0	Bacteria	Gemmatimonadetes	BD2-11 terrestrial group	uncultured bacterium
f6d9c8e7b28230c1b162a22a2130133f	22	0	0	0	0	0	Bacteria	Proteobacteria	Alphaproteobacteria	Rhodovibrionales	Kiloniellaceae	Pelagibius
f732bd6ed7966974c9eaf0e085ee5986	0	0	0	0	34	0	Bacteria	Bacteroidetes	Bacteroidia	Flavobacteriales	Cryomorphaceae	uncultured	uncultured bacterium
f78bfc477d0e5ca680333ba2ce85940a	17	0	0	0	0	0	Bacteria	Acidobacteria	Thermoanaerobaculia	Thermoanaerobaculales	Thermoanaerobaculaceae	Subgroup 10
f7d15634da1f092031223e54635ae38b	22	0	0	0	0	0	Bacteria	Nitrospirae	Nitrospira	Nitrospirales	Nitrospiraceae	Nitrospira
f7eaed259a4f34a6197c00f052ff78d7	0	0	0	0	0	35	Bacteria	Acidobacteria	Subgroup 11	uncultured Acidobacteria bacterium
f8701b7a128d1ace19012f7ac4cc184a	0	0	0	0	0	29	Bacteria	Proteobacteria	Gammaproteobacteria	Diplorickettsiales	Diplorickettsiaceae	Aquicella	uncultured bacterium
f941a0aa5f82440f4eb9a09967e4ec8e	0	0	0	0	0	54	Bacteria	Proteobacteria	Alphaproteobacteria	Rhodospirillales	Magnetospiraceae
f95c89143c101a19b951724c56bc25ad	0	11	0	0	0	0	Bacteria	Proteobacteria	Gammaproteobacteria	Gammaproteobacteria Incertae Sedis	Unknown Family	Marinicella
fa9c9c235c0405960c605f5189a01473	208	0	0	0	0	0	Bacteria	Patescibacteria	Saccharimonadia	Saccharimonadales	uncultured Candidatus Saccharibacteria bacterium
fb08f056300ce71c5fde54af2de2e2c3	10	0	0	0	0	0	Bacteria	Proteobacteria	Gammaproteobacteria
fb1a7ba3e6e6e8f6672dea1611d7a267	0	0	0	0	0	68	Bacteria	Proteobacteria	Alphaproteobacteria	Thalassobaculales	uncultured
fb87b2997c4dea1bf9979bbb37b4fbe0	0	0	0	0	34	0	Bacteria	Proteobacteria	Alphaproteobacteria	Rhodovibrionales	Kiloniellaceae
fc3aa0475f68107fa2c943221b095dd2	0	0	0	0	0	13	Bacteria	Hydrogenedentes	Hydrogenedentia	Hydrogenedentiales	Hydrogenedensaceae
fcd2c2d60fcf2bc4342e599b87b212bb	0	0	0	0	0	16	Bacteria	Proteobacteria	Deltaproteobacteria	Myxococcales	Nannocystaceae	Nannocystis
fcd84298901135fff6d39a2a021f9e6d	0	0	0	0	0	9	Bacteria	Epsilonbacteraeota	Campylobacteria	Campylobacterales	Sulfurovaceae
fdb5800ca47cf353a3f82371eab55f48	0	58	0	0	0	0	Bacteria	Proteobacteria	Alphaproteobacteria	Rhodovibrionales	Kiloniellaceae	uncultured	uncultured bacterium
fdd46f8ee0780c34f4e9fdc1cb65ca16	0	0	0	0	0	8	Bacteria	Proteobacteria	Alphaproteobacteria	uncultured	uncultured bacterium
fdd9c1a69304953cdf5fb197558d9a8c	0	0	81	0	0	0	Bacteria	Spirochaetes	Spirochaetia	Spirochaetales	Spirochaetaceae	Spirochaeta 2	uncultured bacterium
fdfe014cf28a6272f1a656eca7313f07	0	0	0	0	0	26	Bacteria	Proteobacteria	Deltaproteobacteria	Myxococcales	Haliangiaceae	Haliangium	uncultured bacterium
fe563c84e3023e3dfe56a34934a40bf0	0	0	0	0	0	16	Bacteria	Proteobacteria	Deltaproteobacteria	Myxococcales	Sandaracinaceae	uncultured
fe86c796960e679507c6898aeec11165	22	0	0	0	0	0	Bacteria	Proteobacteria	Gammaproteobacteria
fece64ad14bfaf8df7a4e31d87c37cd3	0	0	0	0	0	338	Bacteria	Proteobacteria	Gammaproteobacteria	Steroidobacterales	Woeseiaceae	Woeseia
ff0065589068e5485e07812cc8b53cb4	75	0	0	0	0	0	Bacteria	Proteobacteria	Deltaproteobacteria	Bdellovibrionales	Bdellovibrionaceae	Bdellovibrio
ff41aaf5313e048b23fad74947ce4b26	0	0	0	0	0	19	Bacteria	Proteobacteria	Alphaproteobacteria	Rhodovibrionales	Kiloniellaceae
ff4579d3e4595d8f8781723f5dc18d8d	0	18	0	0	0	0	Bacteria	Proteobacteria	Alphaproteobacteria	Caulobacterales	Parvularculaceae	uncultured
ffc4ad78b79097b16f3bf60bdc1d36f4	0	36	0	0	0	0	Bacteria	Proteobacteria	Alphaproteobacteria	uncultured	uncultured bacterium
fffa4a8de020a155e2e8f33c956ed87b	0	0	0	0	33	0	Bacteria	Nitrospirae	Nitrospira	Nitrospirales	Nitrospiraceae	Nitrospira	uncultured bacterium
	Core microbiome 30% threshold
	Paragoniastrea australensis						Domain	Phylum	Class	Order	Family	Genus	Species
	FRH52_S	FRH53_S	FRH54_S	FRH55_S	FRH56_S	FRH57_S
002cc4607d736817b8a9b0559f4bee99	0	26	0	0	0	21	Bacteria	Proteobacteria	Alphaproteobacteria	Parvibaculales	PS1 clade
00bf662e6073b5f8a3d471703f5f89d9	0	0	1167	0	0	54	Bacteria	Proteobacteria	Alphaproteobacteria	Rhizobiales	Xanthobacteraceae	Rhodoplanes
01e5232b9b47dc4f018c6f16376d1ee3	0	42	0	0	0	103	Bacteria	Proteobacteria	Alphaproteobacteria	Rhodospirillales	Magnetospiraceae	Magnetospira
02d85be78de591be3a9a34390720966d	10	12	0	0	0	53	Bacteria	Proteobacteria	Alphaproteobacteria	Rhizobiales	Rhizobiaceae	Allorhizobium-Neorhizobium-Pararhizobium-Rhizobium
046c6586e4b10858ac0c33518fc0895f	161	0	0	0	0	626	Bacteria	Proteobacteria	Gammaproteobacteria	KI89A clade	uncultured bacterium
0476005e06c732ae1f6cc297c3672fc3	37	102	0	0	0	10	Bacteria	Proteobacteria	Alphaproteobacteria	uncultured	uncultured bacterium
0656a0559627e6e2dfb92677afb32312	8	0	0	0	0	57	Bacteria	Acidobacteria	Thermoanaerobaculia	Thermoanaerobaculales	Thermoanaerobaculaceae	Subgroup 10	uncultured bacterium
07de6bf1a6be55665199d2300c498ca7	101	0	0	0	0	63	Bacteria	Proteobacteria	Gammaproteobacteria	KI89A clade	uncultured bacterium
0b90c38e6a9f575505ef44b3b2b190d6	449	184	0	0	0	0	Bacteria	Spirochaetes	Spirochaetia	Spirochaetales	Spirochaetaceae	Alkalispirochaeta	uncultured organism
0c1351d8f032da579d451cbb7c125f71	476	12	0	0	53	507	Bacteria	Proteobacteria	Alphaproteobacteria	Rhodobacterales	Rhodobacteraceae
0c56b1caa3c9d2225d8c737b33b3ead2	0	0	32	41	1086	0	Bacteria	Fibrobacteres	Fibrobacteria	Fibrobacterales	TG3
0eec3e48e0824b6906054d4f31a0f837	0	22810	0	16	0	0	Bacteria	Spirochaetes	Spirochaetia	Spirochaetales	Spirochaetaceae	Spirochaeta 2	uncultured organism
0f2641b889c721f3386c1d5e4b42732c	30	0	0	0	0	14	Bacteria	Proteobacteria	Alphaproteobacteria
0f30d960259b39d497b1a3ea21dd74a8	0	28	0	0	0	366	Bacteria	Proteobacteria	Gammaproteobacteria	Steroidobacterales	Woeseiaceae	Woeseia
11016d7f544f2b60069d67d9e4cefc06	182	0	0	0	0	48	Bacteria	Entotheonellaeota	Entotheonellia	Entotheonellales	Entotheonellaceae	uncultured bacterium
168834d6828a92ba2b2de908f6e91846	21	0	0	0	0	17	Bacteria	Proteobacteria	Alphaproteobacteria	Rhodovibrionales	Kiloniellaceae
17b9b13a91de5dfabf998d54144b8a41	347	0	0	0	0	93	Bacteria	PAUC34f
18a3e54287114904c1af86a77f0e5571	56	41	44421	496	11406	0	Bacteria	Bacteroidetes	Bacteroidia	Cytophagales	Cyclobacteriaceae	uncultured	uncultured bacterium
18c21eb81b6ae254a24f12abcc017083	55	0	0	0	0	79	Bacteria	Proteobacteria	Gammaproteobacteria
18e39fa6ae33271382966009fed94ad2	0	0	85	0	20	0	Bacteria	Bacteroidetes	Bacteroidia	Cytophagales	Cyclobacteriaceae	uncultured	uncultured bacterium
1b2e7554e1bfe4830f6ca680d0e6c999	0	0	14	16	244	0	Bacteria	Proteobacteria	Gammaproteobacteria	KI89A clade	uncultured bacterium
1f78115404b6c05642fc01057a054134	0	37	0	0	0	18	Bacteria	Nitrospirae	Nitrospira	Nitrospirales	Nitrospiraceae	Nitrospira	uncultured bacterium
20f090917ed6e086fbcc764350c78113	5	0	0	0	0	11	Bacteria	Bacteroidetes	Bacteroidia	Chitinophagales	Saprospiraceae	Portibacter
2373b0588907c228031474173e73931f	0	13	0	0	0	11	Bacteria	Proteobacteria	Gammaproteobacteria	Steroidobacterales	Woeseiaceae	Woeseia
24a4e62b488f0000effe2e54c6c06548	0	0	5	5	80	0	Bacteria	Firmicutes	Bacilli	Lactobacillales	Streptococcaceae	Streptococcus	uncultured bacterium
29378036224c4108e327be52d097fbb3	0	0	0	29	45	170	Bacteria	Proteobacteria	Alphaproteobacteria	Rhizobiales	Methyloligellaceae	uncultured
29ae5bc235006285773350f6aa090721	0	0	14	16	355	0	Bacteria	Firmicutes	Clostridia	Clostridiales	Peptococcaceae	BRH-c8a
2ae4b91d00e53fde338f56fbb154d6a3	512	0	0	0	0	104	Bacteria	Proteobacteria	Gammaproteobacteria	Steroidobacterales	Woeseiaceae	JTB255 marine benthic group	uncultured bacterium
2d70eab56a82f606af8e5b1efd062039	59	0	0	0	0	35	Bacteria	Chloroflexi	Dehalococcoidia	SAR202 clade
2f697ff73b45167cfda42f154466a30d	127	0	0	0	59	132	Bacteria	Gemmatimonadetes	BD2-11 terrestrial group	uncultured bacterium
307d1e8fa27138a489cde0a296229f96	0	145	0	0	0	24	Bacteria	Proteobacteria	Alphaproteobacteria	Rhodovibrionales	Kiloniellaceae	Pelagibius	uncultured bacterium
3220f8ccc5ea3759fec2cab8ce6de450	0	15	0	0	7	0	Bacteria	Proteobacteria	Alphaproteobacteria	Rhodovibrionales	Kiloniellaceae
3229038f20b810b61f323d8bd0afdab6	39	0	0	4	46	52	Bacteria	Proteobacteria	Alphaproteobacteria	Sneathiellales	Sneathiellaceae	AT-s3-44
32d684b615d24ca2448123a2dd42901f	0	0	0	0	9	13	Bacteria	Proteobacteria	Deltaproteobacteria	Myxococcales	bacteriap25
32f86f0372f46064c94ec1dfcbeda3e2	27	0	0	0	0	32	Bacteria	Proteobacteria	Gammaproteobacteria	UBA10353 marine group	uncultured bacterium
337a86f2c35e10d0ed5ae4a9c0a17236	37	0	0	0	0	30	Bacteria	PAUC34f	uncultured bacterium
33b547b438728292566a0b0d03afe9ad	0	0	9	0	226	0	Bacteria	Proteobacteria	Deltaproteobacteria	Myxococcales	bacteriap25
33d3e370148fd27a682cd62e6565a057	186	15	0	0	0	0	Bacteria	Bacteroidetes	Rhodothermia	Rhodothermales	Rhodothermaceae	uncultured	uncultured bacterium
38702590a5ee8342034a849db3b9ba66	0	11	0	0	0	7	Bacteria	Proteobacteria	Alphaproteobacteria	Rhizobiales	Methyloligellaceae	Methyloceanibacter	uncultured bacterium
3b7e3efdd2b67e93df08e24bd5651104	540	0	0	9	38	344	Bacteria	Actinobacteria	Acidimicrobiia	Microtrichales	Microtrichaceae	Sva0996 marine group	uncultured bacterium
3b81e20fd69cf52eda70c5adafd27a6a	0	78	0	0	10	36	Bacteria	Proteobacteria	Alphaproteobacteria	Rhodovibrionales	Kiloniellaceae
3e288b3f93e7981801ef3cd4acf50c6d	0	0	0	4	36	0	Bacteria	Proteobacteria	Alphaproteobacteria	Sphingomonadales	Sphingomonadaceae	Sphingomonas
3f937149ad2b4c5d2226dff066eff68c	0	0	5	8	52	0	Bacteria	Proteobacteria	Alphaproteobacteria	uncultured
4029f028ac68de24af55502533ac364d	30	0	0	0	0	35	Bacteria	Proteobacteria	Deltaproteobacteria	Myxococcales	bacteriap25	uncultured bacterium
41dd1f9b59d85bdbfdbdcc2d4150ca8b	0	56	0	0	0	159	Bacteria	Proteobacteria	Alphaproteobacteria	Rhodovibrionales	Kiloniellaceae
4253c2a03a7d20870dc55a36e6c30624	72	0	0	0	0	25	Bacteria	Proteobacteria	Gammaproteobacteria	KI89A clade	uncultured bacterium
437c575107429ceaad07a26b67c947fa	240	0	0	0	0	418	Bacteria	Proteobacteria	Gammaproteobacteria	JTB23
44b761b9ac059dfb4fd70ca8ff1dc83b	0	0	4	4	81	0	Bacteria	Bacteroidetes	Bacteroidia	Sphingobacteriales	Sphingobacteriaceae	Sphingobacterium
46302f14d1d2bda565377899f02f8bb4	62	0	0	0	0	30	Bacteria	Spirochaetes	Spirochaetia	Spirochaetales	Spirochaetaceae	Spirochaeta 2	uncultured bacterium
4b921c72a70e618d13c3f050aa391d33	33	0	0	0	0	18	Bacteria	Proteobacteria	Alphaproteobacteria	Rhodovibrionales	Kiloniellaceae
4c9ecf05335d3be8f1bbe5d434063a05	0	6	0	0	0	11	Bacteria	Proteobacteria	Alphaproteobacteria	Puniceispirillales	EF100-94H03	uncultured bacterium
4ec33e6ad2c48051ae34f7dce8623610	925	0	5	8	183	1390	Bacteria	Acidobacteria	Acidobacteriia	Solibacterales	Solibacteraceae (Subgroup 3)	PAUC26f	uncultured bacterium
501ae4b837c9f0d106423045c08cc6a5	14	0	0	0	5	0	Bacteria	Proteobacteria	Deltaproteobacteria	NB1-j
507a66ee9815bd5a4bdd054e0c06fc90	181	0	0	0	84	67	Bacteria	Proteobacteria	Gammaproteobacteria	KI89A clade	uncultured bacterium
51f58cd014ef5cfb6802cc5962ba1e80	14	60	0	0	0	0	Bacteria	Bacteroidetes	Rhodothermia	Rhodothermales	Rhodothermaceae	uncultured
525f3e8c4a2060536e830c7ea0f25b46	80	6	0	0	0	18	Bacteria	Acidobacteria	Thermoanaerobaculia	Thermoanaerobaculales	Thermoanaerobaculaceae	Subgroup 10	uncultured bacterium
52efea8412400a2318a1899dcdd0bec4	30	0	0	0	0	22	Bacteria	Acidobacteria	Subgroup 9	uncultured bacterium
5313cd228b37ac46f7e1c3fb739816e3	0	0	50	0	31	0	Bacteria	Spirochaetes	Spirochaetia	Spirochaetales	Spirochaetaceae	Sediminispirochaeta	uncultured bacterium
53ae14ba1858af012d8a983f4d04bff8	0	0	11	11	205	0	Bacteria	Acidobacteria	Thermoanaerobaculia	Thermoanaerobaculales	Thermoanaerobaculaceae	Subgroup 10	uncultured bacterium
54df708fb659b046ca2e91b62d5e85fe	93	0	0	0	74	6	Bacteria	Proteobacteria	Alphaproteobacteria	Puniceispirillales	EF100-94H03	uncultured bacterium
5553c63c9cc4f94a7e4725c00d0250cf	17	29	0	0	0	0	Bacteria	Proteobacteria	Alphaproteobacteria	Rhizobiales	uncultured	uncultured bacterium
5581fa60bae1b89c06e057c6f2829525	0	0	209	23	481	0	Bacteria	Spirochaetes	Spirochaetia	Spirochaetales	Spirochaetaceae	Alkalispirochaeta	uncultured organism
558fa67b08b04b1c570166786ea4e4ea	136	20	0	0	0	448	Bacteria	Proteobacteria	Gammaproteobacteria	HOC36	uncultured bacterium
55c0ba6618e88626989515d524f194fe	0	0	0	5	105	0	Bacteria	Proteobacteria	Gammaproteobacteria	UBA10353 marine group	uncultured bacterium
571463c050e492eb0979d5479d1a9305	0	80	0	0	0	70	Bacteria	Proteobacteria	Alphaproteobacteria	uncultured
590ed210789585102220e33f25ed0753	5	22	0	0	0	8	Bacteria	Proteobacteria	Alphaproteobacteria	Thalassobaculales	uncultured
5929b77a946b3bb7639e95e1e9fd6b95	0	0	3	4	96	0	Bacteria	Firmicutes	Clostridia	Clostridiales	TSAC18	uncultured Clostridia bacterium
59842bbf2b7a46590af17b7ef84fa8b5	32	0	0	0	0	40	Bacteria	Proteobacteria	Alphaproteobacteria	Rhodovibrionales
5b34c576d2f77c4705ea8c4b14b2a3e6	15	0	0	0	0	19	Bacteria	Proteobacteria	Alphaproteobacteria	uncultured	uncultured bacterium
5cbaa6be8ee5f5b971b157e0bbb6fbbc	0	26	0	0	0	72	Bacteria	Proteobacteria	Alphaproteobacteria
5d5cc11178ce8addef442f3a85d82c19	312	0	0	0	0	166	Bacteria	Proteobacteria	Gammaproteobacteria	JTB23	uncultured bacterium
5e90f5bf09ac549a58e49fcca8e2d736	31	0	0	0	0	25	Bacteria	Proteobacteria	Gammaproteobacteria	EPR3968-O8a-Bc78	uncultured bacterium
61ae71838508c830baa14f86c34e64a0	69	0	0	0	0	28	Bacteria	PAUC34f	uncultured bacterium
61d2d581939b0eee4d5a562a042c281f	180	0	0	0	0	62	Bacteria	Proteobacteria	Deltaproteobacteria	Myxococcales	bacteriap25	uncultured bacterium
6210b9aaa3406681d1102991266a98f3	0	0	13	0	104	0	Bacteria	Proteobacteria	Gammaproteobacteria	Vibrionales	Vibrionaceae	Vibrio
62be5c1bcadfb97e1f29ab35c6c63bce	0	0	0	4	46	0	Bacteria	Bacteroidetes	Bacteroidia	Flavobacteriales	Crocinitomicaceae	Crocinitomix
642830bf8787d2bfc0f5c6c1503a7983	0	0	4	5	89	0	Bacteria	Planctomycetes	Phycisphaerae	MSBL9	4572-13	uncultured bacterium
647431b725bc3313ea9a38991b6bb710	0	18	0	0	0	29	Bacteria	Proteobacteria	Alphaproteobacteria	Rhodovibrionales	Kiloniellaceae	Pelagibius	uncultured alpha proteobacterium
659a2601949d0eecadb4cef59c3b69c8	0	50	0	0	0	783	Bacteria	Proteobacteria	Alphaproteobacteria	uncultured
65a846f589ddbaea0999665fc62d92ef	7	16	0	0	0	0	Bacteria	Acidobacteria	Subgroup 26	uncultured bacterium
661b3fb8a379841a3fa1aa8545e674a8	53	0	0	0	0	41	Bacteria	PAUC34f
67c8aab483a2aff8c7780354a7425814	15	0	0	0	0	30	Bacteria	Proteobacteria	Alphaproteobacteria	Sneathiellales	Sneathiellaceae
68177ce075e7d37b6cd5f7212929812f	0	0	3	0	55	0	Bacteria	Proteobacteria	Alphaproteobacteria	Rhodobacterales	Rhodobacteraceae
68a498567949e9472ace615fa57fa5d6	0	277	0	0	0	55	Bacteria	Proteobacteria	Alphaproteobacteria	Rhodovibrionales	Kiloniellaceae	Pelagibius
68dcc70bb7c5e94516fe6a44b9502f12	0	7	0	0	0	16	Bacteria	Bacteroidetes	Bacteroidia	Chitinophagales	Saprospiraceae	Portibacter
69fab13805743c4c6570b4c2f1175b9e	0	16	0	0	0	24	Bacteria	Proteobacteria	Alphaproteobacteria	Rhizobiales	Methyloligellaceae	Methyloceanibacter	uncultured bacterium
6beb47820035e3d244e3f88a469dcb84	32	7	0	0	0	0	Bacteria	Proteobacteria	Gammaproteobacteria	UBA10353 marine group	uncultured bacterium
6d84bb2e8a2f1a20a82b615e535e76c7	2224	0	0	0	166	1300	Bacteria	Actinobacteria	Acidimicrobiia	Microtrichales	Microtrichaceae	Sva0996 marine group
6e21a6495ae21c417a61786acfd76ee4	1085	12613	1113	266	5406	0	Bacteria	Bacteroidetes	Bacteroidia	Cytophagales	Amoebophilaceae	Candidatus Amoebophilus	uncultured bacterium
718c95ac312002448019c2102b422387	22	64	0	0	0	0	Bacteria	Bacteroidetes	Bacteroidia	Cytophagales	Cyclobacteriaceae	Ekhidna
728fc7d3f217b5406bc52d79e321df2b	0	5	15	11	238	0	Bacteria	Firmicutes	Clostridia	Clostridiales	Ruminococcaceae
74f3a68e96493116610a4e6bea1f741a	0	15	0	0	0	12	Bacteria	Bacteroidetes	Rhodothermia	Balneolales	Balneolaceae	Balneola	uncultured bacterium
7646d1ecb2138a7427edfe6caec0a51d	0	0	5	0	94	0	Bacteria	Proteobacteria	Alphaproteobacteria	uncultured	uncultured bacterium
76c1f1a9d63e47a7b4a1aa74de544df5	0	0	113	8	196	0	Bacteria	Bacteroidetes	Bacteroidia	Bacteroidales	Marinilabiliaceae	uncultured	uncultured bacterium
79a63bd3eebb060a8eef43e626816706	35	6	1044	51	1418	0	Bacteria	Spirochaetes	Spirochaetia	Spirochaetales	Spirochaetaceae
79fd7b2ee4a26a848d180ad68cbd86ba	25	0	0	0	0	11	Bacteria	Proteobacteria	Gammaproteobacteria	Cellvibrionales
7a43356c214161688f45b132cbc864cf	2589	0	0	0	0	1220	Bacteria	Gemmatimonadetes	BD2-11 terrestrial group	uncultured bacterium
7aea506b48ee0c16ff9afaff909ceeb9	92	0	0	0	0	37	Bacteria	Proteobacteria	Alphaproteobacteria	Caulobacterales	Parvularculaceae	uncultured
7b0c3838d417eabfd2267a4acf6e4797	0	14	0	0	0	11	Bacteria	Proteobacteria	Alphaproteobacteria	Rhizobiales	Methyloligellaceae	Methyloceanibacter	uncultured bacterium
7b18dd0b54942e68839d727c1f0347b2	0	0	6	0	51	0	Bacteria	Proteobacteria	Gammaproteobacteria	JTB23
7c1f0a4b1979a1cac19982f057679a01	73	0	0	0	0	129	Bacteria	Gemmatimonadetes	BD2-11 terrestrial group	uncultured bacterium
7d383df221dac78e147a39c1cde523c5	0	95	0	0	43	384	Bacteria	Proteobacteria	Gammaproteobacteria	Steroidobacterales	Woeseiaceae	Woeseia	uncultured bacterium
7eaf8304eea0382a7969b3ede180a0ab	12	155	0	0	25	243	Bacteria	Proteobacteria	Alphaproteobacteria	Rhodovibrionales	Kiloniellaceae	uncultured	uncultured bacterium
7facf440f6d9af1410dbc0a0d360f73c	7	0	0	0	0	12	Bacteria	Nitrospirae	Nitrospira	Nitrospirales	Nitrospiraceae	Nitrospira	uncultured bacterium
81087c82a35d96801c32962ef4271641	0	16	0	0	0	37	Bacteria	Proteobacteria	Deltaproteobacteria	NB1-j
8263f99e18b8e05c44f16a063db57d5f	12	0	0	0	0	21	Bacteria	Bacteroidetes	Bacteroidia	Flavobacteriales	Flavobacteriaceae	Flavobacterium
82dbdf71d9655a77178c76c1f47a480f	0	90	0	0	0	70	Bacteria	Proteobacteria	Gammaproteobacteria	HOC36	uncultured bacterium
847c55eeb8db4271512e49d175254136	116	0	0	0	0	63	Bacteria	Proteobacteria	Alphaproteobacteria	uncultured	uncultured bacterium
8635fb2f53ab83e6ad0457441fb7e161	8	0	0	0	0	9	Bacteria	Chloroflexi	Anaerolineae	Caldilineales	Caldilineaceae	uncultured
86a52cda606e4fe4d91a47e19a12988e	0	3	0	0	0	39	Bacteria	Proteobacteria	Alphaproteobacteria	Rhodobacterales	Rhodobacteraceae	Ruegeria
8817aa5b4b256bd592ef18f38b524712	183	0	0	0	15	45	Bacteria	Proteobacteria	Alphaproteobacteria	uncultured	uncultured bacterium
88e342eaffd516bc0955b40444ca23e4	0	12	0	0	0	16	Bacteria	Proteobacteria	Gammaproteobacteria	Cellvibrionales	Porticoccaceae
89a7d20a0c28e926db80bc21d511e774	162	0	0	0	0	30	Bacteria	Actinobacteria	Acidimicrobiia	Actinomarinales	uncultured	uncultured actinobacterium
89e04088033dc18775bcf7134de57b2f	0	0	6	0	73	0	Bacteria	Firmicutes	Clostridia	Clostridiales	Christensenellaceae	uncultured	uncultured bacterium
8c20cfc24c9e7904390bfd24ad4e3a19	13	32	0	0	0	0	Bacteria	Proteobacteria	Alphaproteobacteria	Sneathiellales	Sneathiellaceae	Ferrovibrio
8c52968be511984d68d2632913b87890	0	0	3	0	23	0	Bacteria	Proteobacteria	Deltaproteobacteria	Desulfarculales	Desulfarculaceae	Desulfocarbo
8cb0c64fa900b3a33377c2066742743a	0	29	0	0	0	40	Bacteria	Proteobacteria	Alphaproteobacteria	Rhodovibrionales	Kiloniellaceae
8ea74934919b8e32aa3b373cba8b01f9	136	0	0	0	0	211	Bacteria	Acidobacteria	Acidobacteriia	Solibacterales	Solibacteraceae (Subgroup 3)	PAUC26f	uncultured bacterium
90c012b9eb9fea469f5a6ea25164912e	0	11	0	0	0	56	Bacteria	Proteobacteria	Gammaproteobacteria
90f1b06fa6e03e5ed1d198af4df9c269	104	0	0	0	0	38	Bacteria	Proteobacteria	Alphaproteobacteria	Thalassobaculales	Nisaeaceae	OM75 clade	uncultured alpha proteobacterium
92643cde46d853173d725d4128daf5b2	0	0	0	5	76	0	Bacteria	Entotheonellaeota	Entotheonellia	Entotheonellales	Entotheonellaceae	uncultured bacterium
92e8fd54e818eedab5cd2297864c3381	290	0	0	0	0	418	Bacteria	Acidobacteria	Subgroup 11
94b197d9f7fab7f64b16b6266b0e6dc6	33	0	0	0	0	30	Bacteria	Proteobacteria	Gammaproteobacteria	Tenderiales	Tenderiaceae	Candidatus Tenderia	uncultured bacterium
951cdd5e9168fb9253b90eed245785ff	0	0	17	12	156	0	Bacteria	Halanaerobiaeota	Halanaerobiia	Halanaerobiales	Halanaerobiaceae	Halanaerobium	uncultured bacterium
959c9568a91eb70fd7ae6ced0910553a	30	0	0	0	0	32	Bacteria	Proteobacteria	Gammaproteobacteria
9849aee5491e73eab5b115f84492a8a0	123	0	0	0	28	71	Bacteria	Proteobacteria	Gammaproteobacteria	JTB23
994a460f8adbe80c2d788ce21c7aafb7	12	0	0	0	0	65	Bacteria	Actinobacteria	Acidimicrobiia	Actinomarinales	uncultured	uncultured bacterium
9c795814fadaa1d66377db7b92293278	75	0	0	0	0	112	Bacteria	Proteobacteria	Gammaproteobacteria	EPR3968-O8a-Bc78	uncultured bacterium
9d44a2f3bcb362ec826f491b03198441	346	0	0	0	0	125	Bacteria	PAUC34f
9fb5673a0051ed9ecc0c6b05ad94cbeb	46	125	0	0	0	0	Bacteria	Proteobacteria	Gammaproteobacteria	Cellvibrionales	Halieaceae
a1458ab79aac42ebb6b550f8950f2e87	100	0	0	0	0	37	Bacteria	Gemmatimonadetes	BD2-11 terrestrial group	uncultured bacterium
a5dd7a412ef50d9de0d5304620f90d24	12	12	0	0	0	0	Bacteria	Acidobacteria	Thermoanaerobaculia	Thermoanaerobaculales	Thermoanaerobaculaceae	Subgroup 10	uncultured bacterium
a6af0ce4bac6f71a3f8b76f04e8898f2	0	28	0	0	25	5	Bacteria	Proteobacteria	Alphaproteobacteria	Rhizobiales	Rhizobiaceae	uncultured
a977bc9306b39bf2ef20ae77fcb15b87	91	0	0	0	0	48	Bacteria	Spirochaetes	Spirochaetia	Spirochaetales	Spirochaetaceae	Spirochaeta 2	uncultured bacterium
a9ebb46796511466197592f8dd4c604d	0	124	0	0	0	80	Bacteria	Proteobacteria	Alphaproteobacteria	Rhodovibrionales	Kiloniellaceae	Tistlia
ab37d25693d84eb6a6cc60495deefa4c	0	33	0	0	0	177	Bacteria	Proteobacteria	Gammaproteobacteria	Steroidobacterales	Woeseiaceae	Woeseia	uncultured bacterium
ab636737619465d4531408133435b732	43	0	0	0	0	18	Bacteria	Proteobacteria	Gammaproteobacteria	UBA10353 marine group
abd1646354b746c64e87022a8dfb6588	689	21694	0	52	88	0	Bacteria	Bacteroidetes	Bacteroidia	Cytophagales	Cyclobacteriaceae	Fulvivirga	uncultured bacterium
abe63b4bca5110cad1b811967139dbac	4	0	0	0	0	7	Bacteria	Proteobacteria	Gammaproteobacteria
ac6e56388f5afecc0a8c76e9f9db2bae	0	0	7	7	56	41	Bacteria	Proteobacteria	Alphaproteobacteria	Puniceispirillales	uncultured
ae62edc636e38fc6b63865f0600a116a	290	0	79	30	761	0	Bacteria	Proteobacteria	Alphaproteobacteria
af521e925cd33f99f31d1f004c33c004	21	0	0	0	0	42	Bacteria	Proteobacteria	Alphaproteobacteria	Rhodobacterales	Rhodobacteraceae
b097ea1a2f1343d7cf75d29801d90bea	0	0	7	0	14	0	Bacteria	Bacteroidetes	Bacteroidia	Cytophagales	Amoebophilaceae	Candidatus Amoebophilus	uncultured bacterium
b1c331b86ddbf26ede3172a16cf9cb73	0	35	0	0	30	0	Bacteria	Proteobacteria	Alphaproteobacteria	Tistrellales	Geminicoccaceae	Candidatus Alysiosphaera
b6f9bbe6f26cdfc2dd62eb454af385ee	211	0	0	0	63	281	Bacteria	Actinobacteria	Acidimicrobiia	Microtrichales	Microtrichaceae	Sva0996 marine group
b837ec6b31567742a97f997f85878d87	175	0	0	0	40	220	Bacteria	Proteobacteria	Gammaproteobacteria	KI89A clade	uncultured bacterium
b87503e83452a29afbb6554eece544c2	0	106	1011	1174	27327	0	Bacteria	Firmicutes	Clostridia	Clostridiales	Caldicoprobacteraceae	Caldicoprobacter	uncultured bacterium
bc97bf84ee9fbe804428301089570d43	436	23	0	0	0	307	Bacteria	Proteobacteria	Alphaproteobacteria	uncultured	uncultured bacterium
bea2809cb2e9103a37c3c22c1ba966fd	16	0	0	0	0	24	Bacteria	Proteobacteria	Alphaproteobacteria	uncultured	uncultured bacterium
beaf0c4e19fcda0872f45dc3fbb4739f	0	34	0	0	13	14	Bacteria	Proteobacteria	Deltaproteobacteria	Myxococcales	Haliangiaceae	Haliangium	uncultured bacterium
bed06711bc9fd2d191f14ff07e33cad8	864	0	0	0	46	170	Bacteria	Gemmatimonadetes	BD2-11 terrestrial group	uncultured bacterium
bf487aa78a29f3ea556a12413ac1be86	57	0	0	0	0	472	Bacteria	Actinobacteria	Acidimicrobiia	Microtrichales	Microtrichaceae	Sva0996 marine group	uncultured bacterium
c187a2dbe7bf65b9f6d6de0744468d4c	27	47	0	0	0	18	Bacteria	Proteobacteria	Alphaproteobacteria
c1a0f130180044b8cb7d5b54ab6f2c10	53	0	0	0	0	96	Bacteria	Proteobacteria	Gammaproteobacteria	EPR3968-O8a-Bc78
c1bc892cfeed501166151b7805df8ad9	133	0	0	0	0	45	Bacteria	Proteobacteria	Gammaproteobacteria	Nitrosococcales	Nitrosococcaceae	AqS1	uncultured bacterium
c25494def01d08e6c057b3a525e83ebc	52	19	0	0	0	15	Bacteria	Proteobacteria	Alphaproteobacteria	Rhodobacterales	Rhodobacteraceae	Ruegeria
c2a8b0a43a9844a1f3bc434ec92d56f9	4664	15	0	0	0	4913	Bacteria	Acidobacteria	Thermoanaerobaculia	Thermoanaerobaculales	Thermoanaerobaculaceae	Subgroup 10	uncultured bacterium
c2c66981113bd52e57b078a4aa2c1209	285	0	0	0	0	1947	Bacteria	Actinobacteria	Acidimicrobiia	Microtrichales	Microtrichaceae	Sva0996 marine group
c393e0094e25cfda147cad134192c31f	994	20	0	0	0	243	Bacteria	Actinobacteria	Acidimicrobiia	Microtrichales	Microtrichaceae	Sva0996 marine group	uncultured bacterium
c5e42008195152977d8f8f92a1859cd2	14	0	209	0	6	0	Bacteria	Bacteroidetes	Bacteroidia	Bacteroidales	SB-5
c66a0811a8338f0cb5bd33dfca90059b	0	208	0	13	94	332	Bacteria	Proteobacteria	Alphaproteobacteria	Rhodovibrionales	Kiloniellaceae	Pelagibius
c71b79f9ae331bbc30a456e5b778f0df	0	7	46	64	1532	0	Bacteria	Proteobacteria	Deltaproteobacteria	Oligoflexales	0319-6G20	uncultured bacterium
ca9388150693c4a8db2cb066033e5e51	584	0	0	0	0	187	Bacteria	Proteobacteria	Gammaproteobacteria	EPR3968-O8a-Bc78	uncultured bacterium
cc1765994f0edfaaae374535041cc98f	1068	0	0	0	0	2169	Bacteria	Gemmatimonadetes	BD2-11 terrestrial group	uncultured bacterium
cc3f50567e1256a3e01c633f4cb08eef	0	0	16	16	225	0	Bacteria	Gemmatimonadetes	BD2-11 terrestrial group	uncultured bacterium
cdea1d994e026c19069f720bfbf2dadf	232	0	0	0	0	194	Bacteria	PAUC34f
cf5e2f90cfa081804a66c8205ca14642	0	9	0	0	37	31	Bacteria	Proteobacteria	Alphaproteobacteria	Rhodospirillales	Rhodospirillaceae	uncultured
cfc21d118a83044b78db7be1c6841b74	24	0	205	25	583	0	Bacteria	Spirochaetes	Spirochaetia	Spirochaetales	Spirochaetaceae	Spirochaeta 2	uncultured organism
d39feec6b967be51884e84f137f2cedc	0	0	0	0	50	19	Bacteria	Proteobacteria	Alphaproteobacteria	Rhodovibrionales	Kiloniellaceae
d5264c2b378a3504000fce70c335f514	0	6	1932	49	1254	0	Bacteria	Firmicutes	Clostridia	Clostridiales	Peptococcaceae	Desulfitibacter	uncultured bacterium
d9d7a6f8d2bf0ee059eadb0a62317298	0	0	0	2	107	0	Bacteria	Bacteroidetes	Bacteroidia	Cytophagales	Amoebophilaceae	uncultured	uncultured bacterium
df7acf31b5fc9eaba4e3051ab527e9bf	0	20	0	0	0	8	Bacteria	Proteobacteria	Deltaproteobacteria	Desulfobacterales	Desulfobacteraceae
dfe414d68994141c309118b91beabc87	0	13	0	0	0	42	Bacteria	Actinobacteria	Acidimicrobiia	Microtrichales	Microtrichaceae	uncultured	uncultured bacterium
e0082ea4306bf8d3c347d9914f386d9d	60	0	0	0	0	60	Bacteria	Chloroflexi	TK10
e04aff7c864fc1c5f91a899bd6d0155b	0	22	0	0	20	0	Bacteria	Proteobacteria	Alphaproteobacteria	Caulobacterales	Parvularculaceae	uncultured
e0f2831188c0965fd092cab1ea348dd6	0	0	18	17	239	0	Bacteria	Firmicutes	Clostridia	Clostridiales	Syntrophomonadaceae	uncultured
e1b040cd81cc18f602d7bc8143ff0695	152	0	0	0	0	98	Bacteria	PAUC34f	uncultured bacterium
e776ea4f1d8d43aaa9cfe2798de15afd	0	17	0	0	20	0	Bacteria	Proteobacteria	Alphaproteobacteria	uncultured
e82486219dfbae261544db1d470c8a27	152	0	0	0	0	226	Bacteria	Actinobacteria	Acidimicrobiia	Actinomarinales	uncultured	uncultured bacterium
e8d75636bd851d7910a763f01dab5f60	0	0	0	7	72	0	Bacteria	Proteobacteria	Alphaproteobacteria	Caulobacterales	Parvularculaceae	uncultured
e8ec06b2f711a488958d5d5b86cd23a1	49	0	0	0	37	125	Bacteria	Proteobacteria	Alphaproteobacteria	Puniceispirillales	uncultured
eb1c38fabbf6af3b95800130f2465bee	0	0	26	25	637	0	Bacteria	Firmicutes	Clostridia	Clostridiales	Syntrophomonadaceae	uncultured	uncultured bacterium
ebe65220911ac15d73838b8d2cf781c1	724	0	0	0	97	433	Bacteria	AncK6	uncultured bacterium
ed51ee7035e6662a1ff83666e64f4ad5	0	0	0	0	11	2	Bacteria	Proteobacteria	Gammaproteobacteria	KI89A clade
ee082dde2fe2294a2f1db87371d9b590	41	0	0	0	44	0	Bacteria	Proteobacteria	Alphaproteobacteria	Rhodovibrionales	Kiloniellaceae	uncultured	uncultured bacterium
eeac5b1de7906145d22b5fa6b8c5ee56	31	713	0	0	0	0	Bacteria	Proteobacteria	Alphaproteobacteria	Rhodovibrionales	Kiloniellaceae	Tistlia
eeea8a135201173dfa113758d5bf7122	0	0	7	0	27	0	Bacteria	Bacteroidetes	Bacteroidia	Flavobacteriales	Flavobacteriaceae	Aquimarina
f002a4cc95132533ebe72a05a93894ee	1113	0	5	7	152	0	Bacteria	Gemmatimonadetes	PAUC43f marine benthic group	uncultured bacterium
f25d44855b0b8f718f5362d6b11f6cc9	1343	0	5	0	60	651	Bacteria	Actinobacteria	Acidimicrobiia	Actinomarinales	uncultured	uncultured actinobacterium
f3476c721e16faa055484f945d458db7	63	6	25629	9	88	0	Bacteria	Firmicutes	Clostridia	Clostridiales	Clostridiaceae 4	Paramaledivibacter	uncultured bacterium
f484a23a203b3f21261956512f933319	0	17	0	0	69	0	Bacteria	Bacteroidetes	Bacteroidia	Flavobacteriales	Flavobacteriaceae
f4da8b4d25522d5d247721ee838a052f	93	0	0	0	0	195	Bacteria	Acidobacteria	Acidobacteriia	Solibacterales	Solibacteraceae (Subgroup 3)	PAUC26f	uncultured bacterium
f52be3cf53ac5a4fc3b9eb638bb19ec9	0	14	0	18	0	224	Bacteria	Proteobacteria	Alphaproteobacteria	Rhodovibrionales	Kiloniellaceae	Tistlia
f647a61ef2a940e55c43e77312f86232	0	37	0	0	0	46	Bacteria	Actinobacteria	Acidimicrobiia	Actinomarinales	uncultured
f73faae68d8b18e005b6245871ff5824	20	0	0	0	0	34	Bacteria	Proteobacteria	Alphaproteobacteria	Rhodovibrionales	Kiloniellaceae	Pelagibius
f74205e5f362258872d7f755d3e0ac38	0	0	0	7	56	0	Bacteria	Proteobacteria	Alphaproteobacteria	Sneathiellales	Sneathiellaceae	Sneathiella	uncultured bacterium
f787b8c701252b99b4e67d2f6cd627bf	11	0	68	0	0	0	Bacteria	Bacteroidetes	Bacteroidia	Bacteroidales
f9de948f382e64b234e93d672a8ff138	0	17	0	0	0	49	Bacteria	Proteobacteria	Gammaproteobacteria	OM182 clade	uncultured gamma proteobacterium
fb431b1ead6ec5c6ee4f461af3ac91d1	21	22	0	0	0	0	Bacteria	Proteobacteria	Alphaproteobacteria
fea66cd59b54bbff27e59e86ee122ab2	7	0	0	0	0	8	Bacteria	Poribacteria
ffbebaa64e97447acf53ca957dee86aa	207	0	3	0	36	640	Bacteria	Proteobacteria	Gammaproteobacteria	Oceanospirillales	Pseudohongiellaceae	Pseudohongiella	uncultured bacterium

## Sheet: A.aspera_tissue
	Rare microbiome 30% threshold
	Acropora aspera						Domain	Phylum	Class	Order	Family	Genus	Species
	FRH59_T	FRH60_T	FRH61_T	FRH62_T	FRH63_T	FRH64_T
0d7fa0c38af69ca7af88c68e6e7a2c7e	0	0	15	0	0	0	Bacteria	Proteobacteria	Gammaproteobacteria
11f1bfb54ca7701330d1b105aa742670	25	0	0	0	0	0	Bacteria	Proteobacteria	Gammaproteobacteria	Vibrionales	Vibrionaceae	Vibrio
138414d8ff24a9cca54186eca064bfdd	0	0	13	0	0	0	Bacteria	Proteobacteria	Gammaproteobacteria	Cellvibrionales	Halieaceae	Luminiphilus
1782a64287dc57cbcf372364580bf27a	0	21	0	0	0	0	Bacteria	Actinobacteria	Actinobacteria	Pseudonocardiales	Pseudonocardiaceae	Pseudonocardia
17b7f21d64f0020499eb2bc7b54bc7da	0	0	0	0	0	229	Bacteria	Proteobacteria	Gammaproteobacteria	Oceanospirillales	Endozoicomonadaceae	Endozoicomonas	uncultured bacterium
1a6a283877758a11dd1cea23c8f0b4b1	0	0	13	0	0	0	Bacteria	Proteobacteria	Alphaproteobacteria	Caulobacterales	Parvularculaceae	Parvularcula
1cea73f0ba824360440fea6b3a19e251	0	0	15	0	0	0	Bacteria	Proteobacteria	Deltaproteobacteria	Myxococcales	Eel-36e1D6
1e5cf82f5d4411f910d5113040e77ec2	0	0	0	0	6	0	Bacteria	Proteobacteria	Alphaproteobacteria	Rhodovibrionales	Kiloniellaceae	Tistlia
21d62d2d04b86c99e240473d2e9e5ce3	0	0	9	0	0	0	Bacteria	Proteobacteria	Deltaproteobacteria	Desulfobacterales	Desulfobulbaceae	Desulfofustis	uncultured organism
253d4d98f64398a5298887fa619c4746	0	0	15	0	0	0	Bacteria	Bacteroidetes	Bacteroidia	Chitinophagales	Saprospiraceae	Lewinella	uncultured bacterium
337ff17dab8178c4e0919d35d1fe956f	0	0	16	0	0	0	Bacteria	Proteobacteria	Gammaproteobacteria	Cellvibrionales	Halieaceae	Parahaliea
3661d1f7d16e60cdf1f361ee8d73eb93	125	0	0	0	0	0	Bacteria	Bacteroidetes	Rhodothermia	Balneolales	Balneolaceae	Balneola
3bc93f36980f6ab8373e58df3c97d2ce	0	10	0	0	0	0	Bacteria	Proteobacteria	Gammaproteobacteria	Alteromonadales	Marinobacteraceae	Marinobacter
3de8fa3538efe181f8b03aea4144af92	0	0	10	0	0	0	Bacteria	Proteobacteria	Deltaproteobacteria	Myxococcales	P3OB-42
3f7e0dd57ce15054be9034aeeaf29e27	0	0	16	0	0	0	Bacteria	Proteobacteria	Gammaproteobacteria	Cellvibrionales	Spongiibacteraceae
40aa664ffb3734ad5311e5a31f62d954	0	0	10	0	0	0	Bacteria	Bacteroidetes	Bacteroidia	Cytophagales
42bf016cdab07cdb525a429294523970	0	0	0	33	0	0	Bacteria	Proteobacteria	Gammaproteobacteria	Oceanospirillales	Endozoicomonadaceae	Endozoicomonas	uncultured bacterium
450fd56634f0772598da3881dc03cf8a	0	22	0	0	0	0	Bacteria	Actinobacteria	Actinobacteria	Streptosporangiales	Nocardiopsaceae
47b04e0edcef0e1efae2bb8d5154d335	0	0	0	227	0	0	Bacteria	Proteobacteria	Gammaproteobacteria	Oceanospirillales	Endozoicomonadaceae	Endozoicomonas	uncultured bacterium
4aec1446306d6bbc261323fa9af8c525	0	0	11	0	0	0	Bacteria	Bacteroidetes	Bacteroidia	Cytophagales	Cyclobacteriaceae	uncultured
4d184e5b7b13de429d692d2c7d667eb7	89	0	0	0	0	0	Bacteria	Spirochaetes	Leptospirae	Leptospirales	Leptospiraceae	uncultured
4d1abc2801ead551c9ee0e80ddcddeb6	0	0	11	0	0	0	Bacteria	Proteobacteria	Gammaproteobacteria	Alteromonadales	Alteromonadaceae	Aestuariibacter
5148e1f4147b461bbcebda2636c58714	25	0	0	0	0	0	Bacteria	Proteobacteria	Gammaproteobacteria	Oceanospirillales	Endozoicomonadaceae	Endozoicomonas	uncultured bacterium
53ae750357d9cbd31d3e068739b03cb3	0	0	13	0	0	0	Bacteria	Proteobacteria	Gammaproteobacteria
587a0a17485a7439431207ef9dfa7cd6	44	0	0	0	0	0	Bacteria	Proteobacteria	Gammaproteobacteria	Oceanospirillales	Endozoicomonadaceae	Endozoicomonas	uncultured bacterium
5f7d4d5fe7571fa42075866b80b85a6a	0	0	0	11	0	0	Bacteria	Proteobacteria	Gammaproteobacteria	Alteromonadales	Shewanellaceae	Shewanella
6251b4abc6d51f25f473ad94d57fe880	0	0	0	6	0	0	Bacteria	Proteobacteria	Gammaproteobacteria	Coxiellales	Coxiellaceae	Coxiella
6425c984782f485b3d58e22354e12ae5	0	0	0	25	0	0	Bacteria	Bacteroidetes	Bacteroidia	Cytophagales	Cyclobacteriaceae	Fulvivirga
67aebeb309a643f24cd466b5a239cfd2	0	0	9	0	0	0	Bacteria	Proteobacteria	Alphaproteobacteria	Rhodobacterales	Rhodobacteraceae	Loktanella
68529b0be71bad0ae7e6538fee082e94	246	0	0	0	0	0	Bacteria	Proteobacteria	Alphaproteobacteria
6e4f784d483c72ffb8403084e1d8015f	0	0	0	0	0	26	Bacteria	Proteobacteria	Gammaproteobacteria	Oceanospirillales	Endozoicomonadaceae	Endozoicomonas	uncultured bacterium
7438b61b482b096a51bdfc2a2b30fbb1	0	0	0	19	0	0	Bacteria	Epsilonbacteraeota	Campylobacteria	Campylobacterales	Arcobacteraceae	Arcobacter	uncultured bacterium
7b5953e1178d0bfdc6926b8b6ae0b22e	56	0	0	0	0	0	Bacteria	Proteobacteria	Gammaproteobacteria	Enterobacteriales	Enterobacteriaceae	Escherichia-Shigella	uncultured bacterium
7d6ac2bd807c486bf91870e4fc7dd4aa	0	0	0	0	10	0	Bacteria	Proteobacteria	Gammaproteobacteria	Cellvibrionales	Cellvibrionaceae
80d3da81338d72472ed2a321574ebedd	0	0	13	0	0	0	Bacteria	Bacteroidetes	Bacteroidia	Chitinophagales	Saprospiraceae	Portibacter
8164c7ee97743b501e5d17d9a9575502	0	0	0	20	0	0	Bacteria	Bacteroidetes	Bacteroidia	Flavobacteriales
8c7041b03053d84e48656c27e567195a	0	0	0	47	0	0	Bacteria	Proteobacteria	Gammaproteobacteria	Oceanospirillales	Endozoicomonadaceae	Endozoicomonas	uncultured bacterium
8c7ab1d430750c1b77d614c96c2373f6	115	0	0	0	0	0	Bacteria	Proteobacteria	Alphaproteobacteria	Rhodobacterales	Rhodobacteraceae
91ed31ce4f980b27ab569c1b3698c997	0	0	15	0	0	0	Bacteria	Proteobacteria	Deltaproteobacteria	Desulfobacterales	Desulfobulbaceae	SEEP-SRB4
953e9d71665ef55451e4efce0904c1d5	0	0	0	0	7	0	Bacteria	Proteobacteria	Alphaproteobacteria	Rhodobacterales	Rhodobacteraceae
982af1f3b9374b3495ae2d0a22fc0d52	0	0	105	0	0	0	Bacteria	Proteobacteria	Gammaproteobacteria	Oceanospirillales	Endozoicomonadaceae	Endozoicomonas	uncultured bacterium
9bcd02d1a64523f18748b67fe9d7ae17	290	0	0	0	0	0	Bacteria	Proteobacteria	Gammaproteobacteria	Oceanospirillales	Halomonadaceae	Halomonas
9de677965135c02e95cd32ff27898fcb	122	0	0	0	0	0	Bacteria	Bacteroidetes	Bacteroidia	Bacteroidales	Marinifilaceae	Marinifilum	uncultured bacterium
ac17fe7054c0f1d6ada7c39145e392aa	0	0	15	0	0	0	Bacteria	Bacteroidetes	Bacteroidia	Cytophagales	Cyclobacteriaceae	uncultured
ac5c6ae84c3cd14a48d0b899dd23a735	0	0	14	0	0	0	Bacteria	Proteobacteria	Alphaproteobacteria	Rhodobacterales	Rhodobacteraceae
acb17875a4f8331604f45dfdb9877674	0	0	0	0	6	0	Bacteria	Proteobacteria	Alphaproteobacteria	Rhodobacterales	Rhodobacteraceae
c05333659cd32acf1316cc88c0176d8c	0	0	15	0	0	0	Bacteria	Proteobacteria	Deltaproteobacteria	Bradymonadales	uncultured bacterium
c19a1d5d9305e09a55ba5a73a918e5be	0	0	0	0	3	0	Bacteria	Bacteroidetes	Bacteroidia	Flavobacteriales	Cryomorphaceae
c453df0d5a00cb7a38d5c58b4bcb188f	0	0	13	0	0	0	Bacteria	Kiritimatiellaeota	Kiritimatiellae	WCHB1-41	uncultured bacterium
c5917277d37100ef105ad3198e541f2c	0	0	0	0	216	0	Bacteria	Proteobacteria	Gammaproteobacteria	Oceanospirillales	Endozoicomonadaceae	Endozoicomonas	uncultured bacterium
c98673156f9b2b5b6b83137618195fce	0	0	27	0	0	0	Bacteria	Proteobacteria	Deltaproteobacteria	Oligoflexales	Oligoflexaceae	uncultured	uncultured bacterium
cbfd4b940622807ff79be3963929de03	0	0	0	0	13	0	Bacteria	Bacteroidetes	Bacteroidia	Chitinophagales	Saprospiraceae
d75215c9427a4eaa6833684b7f6306de	121	0	0	0	0	0	Bacteria	Proteobacteria	Gammaproteobacteria	Oceanospirillales	Endozoicomonadaceae	Endozoicomonas	uncultured bacterium
df5a4533b01d4335b66c372723f71ea4	0	0	11	0	0	0	Bacteria	Proteobacteria	Deltaproteobacteria	Bdellovibrionales	Bdellovibrionaceae	Bdellovibrio	uncultured bacterium
ea4e85f68ebdfbeb53fec6db93b15e09	0	0	13	0	0	0	Bacteria	Proteobacteria	Deltaproteobacteria	Oligoflexales	0319-6G20
f4f09bade9a32736f027c6ddf7abdc52	207	0	0	0	0	0	Bacteria	Proteobacteria	Alphaproteobacteria	Rhodobacterales	Rhodobacteraceae
f5e6df5265c9057ed0a38da785b141b7	0	0	65	0	0	0	Bacteria	Proteobacteria	Gammaproteobacteria	Oceanospirillales	Endozoicomonadaceae	Endozoicomonas	uncultured bacterium
faf15bca23ff8e21ba035677d03b73da	57	0	0	0	0	0	Bacteria	Proteobacteria	Alphaproteobacteria	Rhizobiales	Beijerinckiaceae	Methylobacterium
fb71481c7def938bd5d2482aa2cbcd62	0	0	30	0	0	0	Bacteria	Proteobacteria	Deltaproteobacteria	Oligoflexales	Oligoflexaceae	uncultured
fdb36af937d9c400a2011a346b13052d	0	0	0	12	0	0	Bacteria	Proteobacteria	Deltaproteobacteria	Myxococcales	P3OB-42	uncultured organism
fdb47ebb360301764e8e205272db20af	0	0	0	0	0	26	Bacteria	Proteobacteria	Gammaproteobacteria	Oceanospirillales	Endozoicomonadaceae	Endozoicomonas	uncultured bacterium
	Core microbiome 30% threshold
	Acropora aspera						Domain	Phylum	Class	Order	Family	Genus	Species
	FRH59_T	FRH60_T	FRH61_T	FRH62_T	FRH63_T	FRH64_T
2bae9bf890e397f7d03daf1c1a8bf282	0	0	170	0	219	234	Bacteria	Proteobacteria	Gammaproteobacteria	Oceanospirillales	Endozoicomonadaceae	Endozoicomonas	uncultured bacterium
40d8a8ca8c865afa2f8c4060a2fd0d88	1518	236	3824	865	643	379	Bacteria	Proteobacteria	Gammaproteobacteria	Oceanospirillales	Endozoicomonadaceae	Endozoicomonas	uncultured bacterium
49eee05cb4ee6c9354c011f341cc4cba	0	0	8	0	8	0	Bacteria	Bacteroidetes	Bacteroidia	Cytophagales	Cyclobacteriaceae	Marinoscillum
6b47558dc9bc791f54fba62cc7b10581	0	8	15	0	0	0	Bacteria	Proteobacteria	Alphaproteobacteria	Caulobacterales	Caulobacteraceae	Brevundimonas
7153334455a03789958b91ed61fb564e	835	133	894	190	133	110	Bacteria	Proteobacteria	Gammaproteobacteria	Oceanospirillales	Endozoicomonadaceae	Endozoicomonas	uncultured bacterium
73d1d991952e86aafb9d539fdc985941	8643	438	20193	47800	32815	34463	Bacteria	Proteobacteria	Gammaproteobacteria	Oceanospirillales	Endozoicomonadaceae	Endozoicomonas	uncultured bacterium
74c5b5a0ec69af15b78b064f8c5ebcba	15810	752	26795	59002	42209	41959	Bacteria	Proteobacteria	Gammaproteobacteria	Oceanospirillales	Endozoicomonadaceae	Endozoicomonas	uncultured bacterium
79bc969db911f390f7009b5120666048	0	125	332	0	7	13	Bacteria	Firmicutes	Bacilli	Bacillales	Bacillaceae
81b8489be8496dcfcce0fb6b741dd8a7	184	480	35	0	17	22	Bacteria	Proteobacteria	Gammaproteobacteria	Vibrionales	Vibrionaceae	Vibrio
8f66cd86bef675cc1819fc202cc46062	121	0	0	0	3	0	Bacteria	Tenericutes	Mollicutes	Entomoplasmatales
923618834403f040eed9ac876ab374b6	164	0	9	49	0	0	Bacteria	Proteobacteria	Gammaproteobacteria	Enterobacteriales	Enterobacteriaceae	Escherichia-Shigella
9c94df0bbfccf6bbe9c9df6ab9f0fa70	1771	530	4060	652	496	325	Bacteria	Proteobacteria	Gammaproteobacteria	Oceanospirillales	Endozoicomonadaceae	Endozoicomonas	uncultured bacterium
b7e2ae7ce599348bbea10125a705cc32	35	0	109	201	163	190	Bacteria	Proteobacteria	Gammaproteobacteria	Oceanospirillales	Endozoicomonadaceae	Endozoicomonas	uncultured bacterium
badc0dcbcb12478c847f9216a77d1cdb	0	19	92	0	0	0	Bacteria	Firmicutes	Bacilli	Bacillales	Bacillaceae	Bacillus
ce154a93c49560e419f8cf79cca58573	0	0	14	0	4	0	Bacteria	Bacteroidetes	Bacteroidia	Cytophagales	Cyclobacteriaceae
d1ed2b6459256eb6aaf9c59c0c5a2299	347	0	0	0	2	0	Bacteria	Proteobacteria	Alphaproteobacteria	Rhodobacterales	Rhodobacteraceae
f6478dce5d15e5ad67f0f6747c3f0581	0	0	0	13	3	0	Bacteria	Proteobacteria	Alphaproteobacteria	Tistrellales	Geminicoccaceae
f953fe2e3a03c5873cf5005a7639d02e	0	9	33	0	0	0	Bacteria	Actinobacteria	Actinobacteria	Corynebacteriales	Nocardiaceae	Rhodococcus

## Sheet: A.aspera_skeleton
	Rare microbiome 30% threshold
	Acropora aspera						Domain	Phylum	Class	Order	Family	Genus	Species
	FRH59_S	FRH60_S	FRH61_S	FRH62_S	FRH63_S	FRH64_S
027589dae2c5dd27ae80e4a788d09795	0	0	0	0	0	124	Bacteria	Proteobacteria	Gammaproteobacteria	Oceanospirillales	Endozoicomonadaceae	Endozoicomonas	uncultured bacterium
027ddcc98bf040b36ac03e31e3112b12	0	143	0	0	0	0	Bacteria	Bacteroidetes	Bacteroidia	Chitinophagales	Saprospiraceae	uncultured	uncultured bacterium
05b59d95e02ccea4de9ecacbc8146f33	0	0	30	0	0	0	Bacteria	Proteobacteria	Gammaproteobacteria	Oceanospirillales	Endozoicomonadaceae	Endozoicomonas	uncultured bacterium
0693eea675fe34fe4529de66d88d2127	0	156	0	0	0	0	Bacteria	Actinobacteria	Actinobacteria	Corynebacteriales	Dietziaceae	Dietzia	uncultured bacterium
0802498fb331446a5c977a13394874e4	0	293	0	0	0	0	Bacteria	Proteobacteria	Gammaproteobacteria	Pseudomonadales	Moraxellaceae	Psychrobacter
0aa2dddddcc75191adafeda657c292ec	0	145	0	0	0	0	Bacteria	Proteobacteria	Alphaproteobacteria	Caulobacterales	Caulobacteraceae	Brevundimonas
0d01d251c0ad8329743d05b3687469f6	35	0	0	0	0	0	Bacteria	Proteobacteria	Gammaproteobacteria	Xanthomonadales	Xanthomonadaceae	Vulcaniibacterium	uncultured bacterium
10442fb62b7cb2b6832433f8477cab97	0	130	0	0	0	0	Bacteria	Proteobacteria	Alphaproteobacteria	Sphingomonadales	Sphingomonadaceae	Novosphingobium
1199a98fc1efef8c5e5c829081b4bce4	0	0	0	0	5	0	Bacteria	Actinobacteria	Actinobacteria	Pseudonocardiales	Pseudonocardiaceae	Pseudonocardia
11b8824c4e9e3ad1453a1d620fa4aa37	19	0	0	0	0	0	Bacteria	Proteobacteria	Alphaproteobacteria	Rhodobacterales	Rhodobacteraceae	Sulfitobacter
186cc9e4b0a063aa5d1fabf08610d895	0	24	0	0	0	0	Bacteria	Actinobacteria	Actinobacteria	Micrococcales	Bogoriellaceae
194ae40d049d05e07a0990a6560eb62a	0	0	0	19	0	0	Bacteria	Actinobacteria	Actinobacteria	Pseudonocardiales	Pseudonocardiaceae	Pseudonocardia
1968385a92c1c05dbb8e15dc1cf5ae25	0	0	106	0	0	0	Bacteria	Proteobacteria	Alphaproteobacteria	Rhodobacterales	Rhodobacteraceae
19b536dfc88a270c049659b11b298ac2	0	0	97	0	0	0	Bacteria	Proteobacteria	Gammaproteobacteria	Steroidobacterales	Woeseiaceae	Woeseia
1a350a8a3e5eb901ac03a3f6c060b13f	0	0	0	31	0	0	Bacteria	Proteobacteria	Gammaproteobacteria	Alteromonadales	Idiomarinaceae	Idiomarina
1b5c69f0f1b62ada2525028db08e1224	0	203	0	0	0	0	Bacteria	Proteobacteria	Alphaproteobacteria	Caulobacterales	Caulobacteraceae	Brevundimonas
1c2f2487c3d01d1c0be0d1f53a0b4995	28	0	0	0	0	0	Bacteria	Bacteroidetes	Bacteroidia	Cytophagales	Amoebophilaceae	Candidatus Amoebophilus	uncultured bacterium
1db174e8bd91183ae191d0e30d04a1a5	26	0	0	0	0	0	Bacteria	Actinobacteria	Actinobacteria	Corynebacteriales	Corynebacteriaceae	Corynebacterium 1	uncultured bacterium
1ee24ca6b401c266c2a961755329cb02	0	541	0	0	0	0	Bacteria	Proteobacteria	Gammaproteobacteria	Betaproteobacteriales	Burkholderiaceae
1f7b79f37fde8ac6fbd66852e26a4cf1	0	208	0	0	0	0	Bacteria	Proteobacteria	Alphaproteobacteria	Caulobacterales	Caulobacteraceae	Brevundimonas
226898dd8ca8b9df43783c764934bac6	0	0	0	185	0	0	Bacteria	Actinobacteria	Actinobacteria	Micrococcales	Micrococcaceae	Glutamicibacter
239bbdbdd80f35917c4d12009b804e92	0	0	0	51	0	0	Bacteria	Proteobacteria	Alphaproteobacteria	Rhodobacterales	Rhodobacteraceae	Paracoccus	uncultured bacterium
26c01853afea20f8e9992f650a51b0ac	79	0	0	0	0	0	Bacteria	Firmicutes	Bacilli	Bacillales	Planococcaceae	Planomicrobium
27af08d1ece2b02fb3c2b8a0a806823e	25	0	0	0	0	0	Bacteria	Proteobacteria	Alphaproteobacteria	Micavibrionales	Micavibrionaceae	uncultured	uncultured bacterium
2aa87c8c68a42761d4252490d85e1d8d	0	0	0	15	0	0	Bacteria	Firmicutes	Bacilli	Bacillales	Bacillaceae
2f92cc9837b78c9bc23e1cc951ed1b77	22	0	0	0	0	0	Bacteria	Bacteroidetes	Bacteroidia	Cytophagales	Amoebophilaceae	Candidatus Amoebophilus	uncultured bacterium
30ae332e1ee8de63fd0c44fe512d3865	22	0	0	0	0	0	Bacteria	Proteobacteria	Gammaproteobacteria	Alteromonadales	Marinobacteraceae	Marinobacter
334340f55f058689521cf8aea4915f91	0	2930	0	0	0	0	Bacteria	Bacteroidetes	Bacteroidia	Flavobacteriales	Flavobacteriaceae	Myroides
335b8a65dd5bf3f6bca543c7a0fcf5df	0	0	0	11	0	0	Bacteria	Proteobacteria	Alphaproteobacteria	Sphingomonadales	Sphingomonadaceae	Altererythrobacter
337815bec832757eaa2f17111e7d14d4	0	0	0	0	0	83	Bacteria	Proteobacteria	Gammaproteobacteria	Alteromonadales	Alteromonadaceae	Alteromonas
3a54b3114f7f683e634edd1b32fca412	0	0	0	0	0	94	Bacteria	Proteobacteria	Gammaproteobacteria	Pseudomonadales	Pseudomonadaceae	Pseudomonas
3b11c38908125d295c7cb297ede599a7	0	351	0	0	0	0	Bacteria	Proteobacteria	Gammaproteobacteria	Betaproteobacteriales	Burkholderiaceae	Massilia
3cf726c6697532ef38053c938cb7f20b	20	0	0	0	0	0	Bacteria	Proteobacteria	Gammaproteobacteria	Pseudomonadales	Moraxellaceae	Acinetobacter	uncultured Acinetobacter sp.
3e1d5f24d74abd3172d7ce5b12ff83a8	0	0	0	0	0	30	Bacteria	Proteobacteria	Gammaproteobacteria	Pseudomonadales	Pseudomonadaceae	Pseudomonas
416e29c1bdb883cf301735968671ec75	0	64	0	0	0	0	Bacteria	Proteobacteria	Gammaproteobacteria	Vibrionales	Vibrionaceae	Vibrio
433b2d573e0d96338a17901627dfdf9b	33	0	0	0	0	0	Bacteria	Proteobacteria	Alphaproteobacteria	Rhizobiales	Rhizobiaceae
43999a5bd815b26929dd08bbfa6f5edb	32	0	0	0	0	0	Bacteria	Bacteroidetes	Bacteroidia	Flavobacteriales	Weeksellaceae	Chryseobacterium
4418adc8fc657b44a5858302e8cbcbc6	0	0	0	19	0	0	Bacteria	Bacteroidetes	Bacteroidia	Flavobacteriales	Flavobacteriaceae	Flavobacterium
46e25db37d856bb5019c1f2697242c0a	0	0	0	11	0	0	Bacteria	Proteobacteria	Gammaproteobacteria	SAR86 clade
47f1b532989498688bfeebca03128567	0	0	0	0	13	0	Bacteria	Proteobacteria	Alphaproteobacteria	Rhodobacterales	Rhodobacteraceae	Palleronia
499662f6bef6ee548ae4734fb9726bce	32	0	0	0	0	0	Bacteria	Proteobacteria	Gammaproteobacteria	Betaproteobacteriales	Burkholderiaceae	Cupriavidus
49f92be22ece1fff2f7e190010ac84e7	0	0	0	63	0	0	Bacteria	Bacteroidetes	Bacteroidia	Flavobacteriales	Flavobacteriaceae	Mesonia
4c0f987e8b874e34d4a2a8579d8e9dbc	0	33	0	0	0	0	Bacteria	Proteobacteria	Alphaproteobacteria	Sphingomonadales	Sphingomonadaceae	Sphingomonas
4c47ec2cd2a78751d292b9e2cca97098	0	298	0	0	0	0	Bacteria	Bacteroidetes	Bacteroidia	Flavobacteriales	Flavobacteriaceae	Mesonia
4ea2fc4e5eb6ab8e62819485c59791be	0	54	0	0	0	0	Bacteria	Proteobacteria	Gammaproteobacteria	Vibrionales	Vibrionaceae	Vibrio
4ed370af8ee553c1dbcd7a4937605e8f	0	0	0	0	0	61	Bacteria	Proteobacteria	Gammaproteobacteria	Oceanospirillales	Endozoicomonadaceae	Endozoicomonas	uncultured bacterium
4f84432e7695f8747a19b1cd3671f106	0	0	0	0	0	248	Bacteria	Actinobacteria	Actinobacteria	Corynebacteriales	Corynebacteriaceae	Corynebacterium 1	uncultured bacterium
4fc743b44bfa15bac38c223263a16c4d	0	1023	0	0	0	0	Bacteria	Bacteroidetes	Bacteroidia	Flavobacteriales	Weeksellaceae	Chryseobacterium
5163fd9b868e9218411378851c30b8f8	0	336	0	0	0	0	Bacteria	Proteobacteria	Alphaproteobacteria	Caulobacterales	Caulobacteraceae	Caulobacter
525e28ea190534f29ae3eb4a22538dc2	0	83	0	0	0	0	Bacteria	Proteobacteria	Gammaproteobacteria	Vibrionales	Vibrionaceae	Vibrio
52f2defa79a6afec617cd3057d427850	23	0	0	0	0	0	Bacteria	Proteobacteria	Alphaproteobacteria	Sphingomonadales	Sphingomonadaceae	Novosphingobium
54f6e419ea146a64de7e91d3597bc210	0	0	35	0	0	0	Bacteria	Proteobacteria	Gammaproteobacteria
55066016cf303cf81d26ac28a9ad15de	0	0	0	18	0	0	Bacteria	Proteobacteria	Gammaproteobacteria	Pseudomonadales	Pseudomonadaceae	Pseudomonas
5decb4ce83c867ce81bf80efc3f52429	0	0	101	0	0	0	Bacteria	Proteobacteria	Gammaproteobacteria	Oceanospirillales	Endozoicomonadaceae	Endozoicomonas	uncultured bacterium
5e65da6fb4d23879ce9e2a684c87b6b2	0	92	0	0	0	0	Bacteria	Actinobacteria	Actinobacteria	PeM15
60f7a42c88e035f8fb109f6f5afed990	0	0	0	30	0	0	Bacteria	Proteobacteria	Alphaproteobacteria	Caulobacterales	Caulobacteraceae	Brevundimonas
639140d6891c5c3b5d9c89678c271de0	0	126	0	0	0	0	Bacteria	Bacteroidetes	Bacteroidia	Flavobacteriales	Flavobacteriaceae	Salinimicrobium
639db9a3919db43c7af6bfcd97294d8f	0	173	0	0	0	0	Bacteria	Proteobacteria	Alphaproteobacteria	Rhodobacterales	Rhodobacteraceae	Paracoccus
64e92dad03662efb70702895390b9f44	0	270	0	0	0	0	Bacteria	Firmicutes	Bacilli	Bacillales	Paenibacillaceae	Paenibacillus
664a2a2191b81d1316cefed0a43ed047	38	0	0	0	0	0	Bacteria	Firmicutes	Bacilli	Bacillales	Bacillaceae	Bacillus
68d3ef65b479e44833e6427dc5422374	0	260	0	0	0	0	Bacteria	Bacteroidetes	Bacteroidia	Flavobacteriales	Flavobacteriaceae	Myroides
6a8b410cdae6503056da8cb57f8dede5	196	0	0	0	0	0	Bacteria	Bacteroidetes	Bacteroidia	Cytophagales	Amoebophilaceae	Candidatus Amoebophilus	uncultured bacterium
6c1b31a4ba13edf0208bd9db1ac0718f	0	0	0	17	0	0	Bacteria	Proteobacteria	Alphaproteobacteria	Caulobacterales	Caulobacteraceae
6d0153f966d490ae36ccf9292f10689e	0	0	0	0	0	115	Bacteria	Proteobacteria	Gammaproteobacteria	Alteromonadales	Alteromonadaceae	Alteromonas
6d7db3cf93c45fdd7a857295a67d2faa	0	74	0	0	0	0	Bacteria	Firmicutes	Bacilli	Bacillales	Bacillaceae	Bacillus
6f0110938fea3035a0fe2df8246d9419	0	252	0	0	0	0	Bacteria	Proteobacteria	Gammaproteobacteria	Xanthomonadales	Xanthomonadaceae	Luteimonas
6f017125a15c6ceafd181f8128ee4f4d	14	0	0	0	0	0	Bacteria	Actinobacteria	Actinobacteria	Micrococcales	Micrococcaceae	Pseudarthrobacter
70300a018351e8555758d7e8da51eb7f	0	143	0	0	0	0	Bacteria	Actinobacteria	Actinobacteria	Micrococcales	Microbacteriaceae	Agrococcus
70924542a36db062a3f72c40f97370a4	47	0	0	0	0	0	Bacteria	Bacteroidetes	Bacteroidia	Flavobacteriales	Flavobacteriaceae	Salinimicrobium
72726bb8c38427055235780b244bf306	0	133	0	0	0	0	Bacteria	Proteobacteria	Alphaproteobacteria	Rhizobiales	D05-2	uncultured bacterium
73d1bf39efa0a284d3cb2b6e4de21da8	32	0	0	0	0	0	Bacteria	Proteobacteria	Gammaproteobacteria	Alteromonadales	Marinobacteraceae	Marinobacter
74a2389a7f39332469f0a19681833c36	0	0	0	0	110	0	Bacteria	Proteobacteria	Gammaproteobacteria	Oceanospirillales	Endozoicomonadaceae	Endozoicomonas	uncultured bacterium
756b8a57bf8b235ac12aa8d839ef54e5	132	0	0	0	0	0	Bacteria	Proteobacteria	Gammaproteobacteria	Oceanospirillales	Endozoicomonadaceae	Endozoicomonas	uncultured bacterium
77e72e539827013c7473a915c67cd835	0	401	0	0	0	0	Bacteria	Actinobacteria	Actinobacteria	Pseudonocardiales	Pseudonocardiaceae	Saccharopolyspora
78472cf65da187c22bdd5b6f4fd4e394	0	0	0	32	0	0	Bacteria	Proteobacteria	Alphaproteobacteria	Rhodobacterales	Rhodobacteraceae	uncultured	uncultured bacterium
78be79a41524f8185a96d256da7e4be6	0	0	0	23	0	0	Bacteria	Proteobacteria	Alphaproteobacteria	Rhizobiales	Beijerinckiaceae	Methylobacterium
7d7a9a704b9a58e18cf33a9d503565c1	0	0	0	0	0	34	Bacteria	Proteobacteria	Gammaproteobacteria	Alteromonadales	Pseudoalteromonadaceae	Psychrosphaera
7e0aca61d823b7c5f48bcad1e4fd695c	0	0	60	0	0	0	Bacteria	Proteobacteria	Gammaproteobacteria	Oceanospirillales	Endozoicomonadaceae	Endozoicomonas	uncultured bacterium
7e7e37753857f90136313946dcdb70e2	18	0	0	0	0	0	Bacteria	Proteobacteria	Gammaproteobacteria	Cellvibrionales	Cellvibrionaceae
7e809f3586c0d5e8c8e10f3c61cd3c56	0	63	0	0	0	0	Bacteria	Actinobacteria	Rubrobacteria	Rubrobacterales	Rubrobacteriaceae	Rubrobacter
87a445d62443b26280f8b5be21e161ab	0	0	0	0	44	0	Bacteria	Proteobacteria	Gammaproteobacteria	Oceanospirillales	Endozoicomonadaceae	Endozoicomonas	uncultured bacterium
8bed4013cadb72b8c2c84f64bc1cba07	21	0	0	0	0	0	Bacteria	Proteobacteria	Gammaproteobacteria	Vibrionales	Vibrionaceae	Vibrio
8c0fd94a221682d22239656374cb50ad	0	444	0	0	0	0	Bacteria	Proteobacteria	Alphaproteobacteria	Rhizobiales	Rhizobiaceae	Allorhizobium-Neorhizobium-Pararhizobium-Rhizobium
8c80610f1f85a78cbf9602f06aa187f7	0	30	0	0	0	0	Bacteria	Bacteroidetes	Bacteroidia	Flavobacteriales	Flavobacteriaceae	Salegentibacter
8d059422f6aa0d632204e6edc7b0aab5	0	190	0	0	0	0	Bacteria	Proteobacteria	Gammaproteobacteria	Betaproteobacteriales	Burkholderiaceae	Achromobacter
8d6afe08afcb532c5f82e98d13211536	0	0	126	0	0	0	Bacteria	Proteobacteria	Gammaproteobacteria	Oceanospirillales	Endozoicomonadaceae	Endozoicomonas	uncultured bacterium
8dd405f8b42fecd4ccdaaa08b9be02f5	0	254	0	0	0	0	Bacteria	Actinobacteria	Thermoleophilia	Gaiellales	uncultured	uncultured bacterium
8ebdb8bd66e159106ddf7a4ded4d2dae	0	0	184	0	0	0	Bacteria	Proteobacteria	Gammaproteobacteria	Oceanospirillales	Endozoicomonadaceae	Endozoicomonas	uncultured bacterium
8fc2affdd3f1f8bb8066b3023f1ed5fb	29	0	0	0	0	0	Bacteria	Firmicutes	Bacilli	Bacillales	Bacillaceae	Bacillus
9362becca0d0eb1614180c7f8f88b4fc	0	20	0	0	0	0	Bacteria	Proteobacteria	Gammaproteobacteria	Vibrionales	Vibrionaceae	Vibrio
95e27db20b4090cecf68ab2ae1f9a302	0	0	0	0	0	221	Bacteria	Proteobacteria	Gammaproteobacteria	Betaproteobacteriales	Burkholderiaceae	Ramlibacter	uncultured bacterium
97e5a0613ef811f306449b8b31f62bbe	0	0	0	0	13	0	Bacteria	Proteobacteria	Alphaproteobacteria	Puniceispirillales	SAR116 clade
98e291514898bd46c5e54546847711b4	0	0	37	0	0	0	Bacteria	Proteobacteria	Deltaproteobacteria	Bdellovibrionales	Bdellovibrionaceae	Bdellovibrio	uncultured bacterium
9c634df26be71a473be356fdd50714f4	0	163	0	0	0	0	Bacteria	Actinobacteria	Actinobacteria	Corynebacteriales	Corynebacteriaceae	Corynebacterium 1
9c6d03b8628971b82375e7dc34518526	0	0	0	43	0	0	Bacteria	Bacteroidetes	Bacteroidia	Cytophagales	Cyclobacteriaceae
9d7d41657e0536e3d247e6eef7f850d4	19	0	0	0	0	0	Bacteria	Proteobacteria	Gammaproteobacteria	Betaproteobacteriales	Burkholderiaceae	Schlegelella
9ed7b77b610616af43f579836fb50e2f	0	280	0	0	0	0	Bacteria	Bacteroidetes	Bacteroidia	Cytophagales	Cyclobacteriaceae
9fce20a7e8ef9627850761ec3c4c6c5c	0	230	0	0	0	0	Bacteria	Proteobacteria	Gammaproteobacteria	Alteromonadales	Pseudoalteromonadaceae	Pseudoalteromonas
a2548785053060ff00c9713088f0afb1	26	0	0	0	0	0	Bacteria	Actinobacteria	Actinobacteria	Streptosporangiales	Nocardiopsaceae	Nocardiopsis
a859a36c97daecafb9984ec392131ba4	0	487	0	0	0	0	Bacteria	Proteobacteria	Gammaproteobacteria	Betaproteobacteriales	Burkholderiaceae	Pelomonas
a877da7f2382311e459b137333bcaed7	0	190	0	0	0	0	Bacteria	Firmicutes	Bacilli	Bacillales	Bacillaceae	Bacillus
acde6ef6dd7c8be72401afa46b7e0260	0	0	40	0	0	0	Bacteria	Kiritimatiellaeota	Kiritimatiellae	WCHB1-41	uncultured organism
acf427de088cac3ef6433a73c1fce136	0	52	0	0	0	0	Bacteria	Proteobacteria	Gammaproteobacteria	Vibrionales	Vibrionaceae	Vibrio
aec72fc66e7190ac0379cff716c2ce07	0	0	17	0	0	0	Bacteria	Actinobacteria	Acidimicrobiia	Microtrichales	Microtrichaceae	IMCC26207	uncultured bacterium
af0698327b73336cb14d22793501bb05	0	286	0	0	0	0	Bacteria	Proteobacteria	Alphaproteobacteria	Rhizobiales	Hyphomicrobiaceae	Hyphomicrobium
af1bc6458bfb04a8767e340a1bca55e7	0	236	0	0	0	0	Bacteria	Proteobacteria	Gammaproteobacteria	Oceanospirillales	Endozoicomonadaceae	Endozoicomonas	uncultured bacterium
b16baa3356225a23d5fb8221b09d2832	0	0	36	0	0	0	Bacteria	Proteobacteria	Gammaproteobacteria	Pseudomonadales	Pseudomonadaceae	Pseudomonas
b2f8700ca8587869ab0eb4920dd24aa4	0	0	0	12	0	0	Bacteria	Bacteroidetes	Bacteroidia	Flavobacteriales	Flavobacteriaceae	uncultured
b5c90e8982248a1375417f395ef2911e	0	0	156	0	0	0	Bacteria	Proteobacteria	Gammaproteobacteria	Oceanospirillales	Endozoicomonadaceae	Endozoicomonas	uncultured bacterium
b6cb4229e4ec5f07602aba6ab9279064	15	0	0	0	0	0	Bacteria	Proteobacteria	Gammaproteobacteria	Thiotrichales	Thiotrichaceae	uncultured
b81d1631920f1bc1c9b74192a271cf5a	0	276	0	0	0	0	Bacteria	Firmicutes	Bacilli	Bacillales	Bacillaceae	Bacillus
b94da99db60843d2afc80e984a3704e7	25	0	0	0	0	0	Bacteria	Proteobacteria	Gammaproteobacteria	Betaproteobacteriales	Burkholderiaceae	Pigmentiphaga
ba3fe1e00533ff9216805077a4e875cf	0	0	0	0	0	54	Bacteria	Proteobacteria	Gammaproteobacteria	Alteromonadales	Pseudoalteromonadaceae	Pseudoalteromonas
bb560e9c7d1b5806d4aba44b10f856ed	0	0	0	11	0	0	Bacteria	Actinobacteria	Actinobacteria	Micrococcales	Microbacteriaceae	Microbacterium
bb6159061f07be2b8b9af7d339e68dcf	0	0	0	14	0	0	Bacteria	Proteobacteria	Gammaproteobacteria	Betaproteobacteriales	Hydrogenophilaceae	Hydrogenophilus
bbe9e409d2fa216d40546d96091521f6	0	352	0	0	0	0	Bacteria	Firmicutes	Bacilli	Bacillales	Bacillaceae	Bacillus
bc549093fc7597b8aea1b685f1c83eaf	0	11	0	0	0	0	Bacteria	Proteobacteria	Alphaproteobacteria	SAR11 clade	Clade II
be8b7aa35f9c2d6fbf7563e548a5dd91	0	302	0	0	0	0	Bacteria	Actinobacteria	Actinobacteria	Pseudonocardiales	Pseudonocardiaceae	Amycolatopsis
bf43140379b2f054ca925433f1070515	0	0	0	0	0	173	Bacteria	Proteobacteria	Gammaproteobacteria	Pseudomonadales	Pseudomonadaceae	Pseudomonas
c066aff3b275f0b59e6313d5403bdf8b	23	0	0	0	0	0	Bacteria	Proteobacteria	Alphaproteobacteria
c1d91abec4a4d31bc54cbe93b0b271ee	0	0	0	0	0	147	Bacteria	Actinobacteria	Actinobacteria	Propionibacteriales	Propionibacteriaceae	Cutibacterium	uncultured bacterium
c514b3e468640192179d1a5cace48c98	0	0	0	8	0	0	Bacteria	Proteobacteria	Gammaproteobacteria	Betaproteobacteriales	Burkholderiaceae	Hydrogenophaga	uncultured bacterium
c65973ae37f07f1bd8eab019aac705cd	18	0	0	0	0	0	Bacteria	Proteobacteria	Gammaproteobacteria
c72d96d7845dd4ac2e982fa988905035	0	91	0	0	0	0	Bacteria	Bacteroidetes	Bacteroidia	Flavobacteriales	Flavobacteriaceae	Zunongwangia
c79e4ff95ecdc3bbc5822b397812423a	0	0	0	34	0	0	Bacteria	Actinobacteria	Actinobacteria	Corynebacteriales	Corynebacteriaceae	Corynebacterium 1
cb46bdd1005b2ad4ddc277f40f3d8c91	0	0	31	0	0	0	Bacteria	Bacteroidetes	Bacteroidia	Chitinophagales	Saprospiraceae
cf458fa16c252d6001d47e3a35e9c793	44	0	0	0	0	0	Bacteria	Planctomycetes	Pla3 lineage	uncultured bacterium
d24b78f139b28496240630a267efd8f5	0	222	0	0	0	0	Bacteria	Actinobacteria	Actinobacteria	Micrococcales	Cellulomonadaceae
d3919e002505e199c65b37193247d79d	0	0	0	12	0	0	Bacteria	Actinobacteria	Actinobacteria	Actinomycetales	Actinomycetaceae	Actinomyces	uncultured bacterium
d477a1a718daae279f8447d249bd0d09	0	19	0	0	0	0	Bacteria	Actinobacteria	Nitriliruptoria	Nitriliruptorales	Nitriliruptoraceae
d684b1d7ffc44e6b075eba79a177d30d	0	0	0	0	4	0	Bacteria	Firmicutes	Bacilli	Lactobacillales	Streptococcaceae	Streptococcus	uncultured bacterium
d917b6866c6f8b26315d1405714d5fc0	0	0	0	24	0	0	Bacteria	Proteobacteria	Gammaproteobacteria	Pseudomonadales	Pseudomonadaceae	Pseudomonas
daad4b4a7ccf4792e5666f21f3ecde9b	0	0	0	29	0	0	Bacteria	Actinobacteria	Actinobacteria	Micrococcales	Micrococcaceae	Arthrobacter
de59d617ec638246cee0bca0b480cb0d	26	0	0	0	0	0	Bacteria	Proteobacteria	Alphaproteobacteria
df1b0bd548b7600bc5799e47ba1d1ed4	0	765	0	0	0	0	Bacteria	Proteobacteria	Alphaproteobacteria	Rhizobiales	Devosiaceae	Devosia	uncultured bacterium
e0cd1dc85ce121249f170a3a82e32d50	32	0	0	0	0	0	Bacteria	Proteobacteria	Gammaproteobacteria	Oceanospirillales	Halomonadaceae	Halomonas
e2bc8ec39ed712c52c689a94765175aa	0	0	0	9	0	0	Bacteria	Proteobacteria	Gammaproteobacteria	Pseudomonadales	Moraxellaceae	Acinetobacter	uncultured bacterium
e39d5d8bb42b85e6559d27ebce14d748	0	277	0	0	0	0	Bacteria	Proteobacteria	Alphaproteobacteria	Rhizobiales	Rhizobiaceae	Phyllobacterium
e39f7de1d0494786ce807c90df42de9f	0	95	0	0	0	0	Bacteria	Actinobacteria	Rubrobacteria	Rubrobacterales	Rubrobacteriaceae	Rubrobacter
e4bf8612cf8918921d2144f4a314f78f	0	0	0	32	0	0	Bacteria	Proteobacteria	Gammaproteobacteria	Betaproteobacteriales	Burkholderiaceae
ea450c58e271b3ee625d3baa79ee9642	0	149	0	0	0	0	Bacteria	Proteobacteria	Gammaproteobacteria	Alteromonadales	Alteromonadaceae	Alteromonas
eb3d6cbd4e815584472b01bd8aef300a	0	118	0	0	0	0	Bacteria	Proteobacteria	Alphaproteobacteria	Rhizobiales	Devosiaceae	Devosia	uncultured bacterium
ed7235a1c00c07d0ffee7a8fe789d55c	0	0	0	11	0	0	Bacteria	Proteobacteria	Alphaproteobacteria	Acetobacterales	Acetobacteraceae	Roseomonas
f01335c67047c523fab0e86c0451243b	23	0	0	0	0	0	Bacteria	Omnitrophicaeota	Omnitrophia	Omnitrophales	Omnitrophaceae	Candidatus Omnitrophus	uncultured bacterium
f09205fed7439066a661acb7b3554091	0	150	0	0	0	0	Bacteria	Proteobacteria	Gammaproteobacteria	Oceanospirillales	Endozoicomonadaceae	Endozoicomonas	uncultured bacterium
f0b4dd26d8d0a1cfe1d9c9130f71d93a	17	0	0	0	0	0	Bacteria	Proteobacteria	Alphaproteobacteria	Puniceispirillales	SAR116 clade	uncultured bacterium
f13821b30c5af2e6fbbc4b6c062ee062	0	186	0	0	0	0	Bacteria	Proteobacteria	Gammaproteobacteria	Alteromonadales	Alteromonadaceae	Alteromonas
f20247c7a3737cd2d350c5db5c2bc2a7	0	0	43	0	0	0	Bacteria	Proteobacteria	Alphaproteobacteria	Rhodobacterales	Rhodobacteraceae
f31c09728dcefa688ea553db0fcf5532	0	219	0	0	0	0	Bacteria	Proteobacteria	Alphaproteobacteria	Rhizobiales	Rhizobiaceae	Allorhizobium-Neorhizobium-Pararhizobium-Rhizobium
f3725ed78777eabcbf52208cf8710f73	0	52	0	0	0	0	Bacteria	Proteobacteria	Alphaproteobacteria	Rhizobiales	Rhizobiaceae	Shinella
f4f8c089aaf5d88b92ae65725e4c7e5a	29	0	0	0	0	0	Bacteria	Proteobacteria	Alphaproteobacteria	Rhizobiales	Rhizobiaceae	uncultured
f58322a49d82fbd07a41badad50035f2	44	0	0	0	0	0	Bacteria	Chlamydiae	Chlamydiae	Chlamydiales	Simkaniaceae
f5ad613d7a0540f1ef6be868ae7c816e	0	0	0	0	0	116	Bacteria	Proteobacteria	Gammaproteobacteria	Oceanospirillales	Halomonadaceae	Halomonas	uncultured bacterium
f82d0baa3b8c574ca8355716ebfec946	0	26	0	0	0	0	Bacteria	Bacteroidetes	Bacteroidia	Flavobacteriales	Flavobacteriaceae	Salinimicrobium
f879473841e9dbecc16919e4faf923ca	0	0	58	0	0	0	Bacteria	Proteobacteria	Gammaproteobacteria	Chromatiales	Chromatiaceae	Halochromatium	uncultured organism
fc287ce8050201e6e5f68004a570ec75	0	443	0	0	0	0	Bacteria	Proteobacteria	Alphaproteobacteria	Rhizobiales	Devosiaceae	Devosia
fe4af4c444d7e90b711044112afde255	21	0	0	0	0	0	Bacteria	Proteobacteria	Alphaproteobacteria	Caulobacterales	Parvularculaceae	uncultured
fe76c4624f9f1b56d70fa0e6d79f76e4	0	0	0	0	9	0	Bacteria	Bacteroidetes	Bacteroidia	Flavobacteriales	Flavobacteriaceae	Aquimarina
ffe3a1912d5c10d6919e105e005371f0	0	172	0	0	0	0	Bacteria	Bacteroidetes	Bacteroidia	Flavobacteriales	Flavobacteriaceae	Salinimicrobium
	Core microbiome 30% threshold
	Acropora aspera						Domain	Phylum	Class	Order	Family	Genus	Species
	FRH59_S	FRH60_S	FRH61_S	FRH62_S	FRH63_S	FRH64_S
08f07e5527a69ae17f8905335af76de3	11	165	0	25	22	0	Bacteria	Proteobacteria	Gammaproteobacteria	Pseudomonadales	Moraxellaceae	Psychrobacter
0e2df7c5b78f1288983548f0b1ef315a	0	82	0	64	10	0	Bacteria	Proteobacteria	Alphaproteobacteria	Rhodobacterales	Rhodobacteraceae	Loktanella
1782a64287dc57cbcf372364580bf27a	140	0	0	198	0	0	Bacteria	Actinobacteria	Actinobacteria	Pseudonocardiales	Pseudonocardiaceae	Pseudonocardia
190db29e9db8954066e29ed58a6acbca	407	527	0	1129	347	103	Bacteria	Proteobacteria	Gammaproteobacteria	Alteromonadales	Pseudoalteromonadaceae	Psychrosphaera
2a6eed9e70d7d36774c31bfbe53cb7a8	210	311	0	123	0	0	Bacteria	Actinobacteria	Actinobacteria	Pseudonocardiales	Pseudonocardiaceae	Saccharopolyspora
3441c5c8492763174b143ad88178cd54	0	25	0	16	33	223	Bacteria	Firmicutes	Bacilli	Bacillales	Family XII	Exiguobacterium
3d37ced8f1693b23e474e27e01d0d5ce	56	116	0	279	50	17	Bacteria	Proteobacteria	Gammaproteobacteria	Vibrionales	Vibrionaceae	Vibrio
3fadd4a0e1e2625e3441173bcffd6d36	494	534	0	507	78	86	Bacteria	Proteobacteria	Gammaproteobacteria	Oceanospirillales	Halomonadaceae	Halomonas
44452113b42a1ee3315bc7a4bd7f4707	0	0	0	33	6	0	Bacteria	Proteobacteria	Gammaproteobacteria	Alteromonadales	Pseudoalteromonadaceae	Pseudoalteromonas
4b7e58ce546ca290ac16e615f7d189fb	49	147	0	125	38	0	Bacteria	Firmicutes	Bacilli	Bacillales	Bacillaceae	Bacillus
4ba1ee1c25963fe3da42cdb11b8a15a1	0	424	0	76	0	0	Bacteria	Proteobacteria	Alphaproteobacteria	Rhizobiales	Rhizobiaceae	Aliihoeflea
4d4af69ffa1800dda5e1fb18ae100754	53	66	0	110	29	0	Bacteria	Proteobacteria	Gammaproteobacteria	Alteromonadales	Pseudoalteromonadaceae	Pseudoalteromonas
4ec8c32ed9e4373faec35fd722510aab	0	27	0	0	9	0	Bacteria	Proteobacteria	Gammaproteobacteria	Alteromonadales	Idiomarinaceae	Idiomarina
52e73a4a10554e58fca25cc2e290113e	0	0	0	19	0	75	Bacteria	Actinobacteria	Actinobacteria	Micrococcales	Microbacteriaceae	Leucobacter
546d3ccf0fd1fb0a81d244cf71706a7f	66	476	0	124	39	0	Bacteria	Firmicutes	Bacilli	Bacillales	Bacillaceae	Bacillus
55a9e9f476fe2582f98c773fa736fef9	20	0	0	51	0	0	Bacteria	Proteobacteria	Gammaproteobacteria	Alteromonadales	Idiomarinaceae	Idiomarina
5617afaff95b3c7bc541b55a87130e07	22	391	0	116	0	0	Bacteria	Bacteroidetes	Bacteroidia	Flavobacteriales	Flavobacteriaceae	Salinimicrobium	uncultured bacterium
69c1caae3ceb02728d116cbcd970a732	51	202	0	213	47	0	Bacteria	Proteobacteria	Gammaproteobacteria	Vibrionales	Vibrionaceae	Vibrio
6f57a2aaa0c21f265b20340e60fe3881	42	152	0	140	21	0	Bacteria	Bacteroidetes	Bacteroidia	Flavobacteriales	Flavobacteriaceae	Mesonia
721f63080b051bfbd51dd7bae236ff84	39	805	0	99	0	43	Bacteria	Proteobacteria	Gammaproteobacteria	Xanthomonadales	Xanthomonadaceae	Stenotrophomonas
79bc969db911f390f7009b5120666048	799	0	38	298	42	0	Bacteria	Firmicutes	Bacilli	Bacillales	Bacillaceae
8386df282979ddd5445a94125e48b5b2	84	305	0	10	0	0	Bacteria	Actinobacteria	Actinobacteria	Pseudonocardiales	Pseudonocardiaceae	Amycolatopsis
8ba6a0837922d249b2b716a51722003c	0	0	0	19	28	0	Bacteria	Bacteroidetes	Bacteroidia	Flavobacteriales	Flavobacteriaceae	Salegentibacter
8d46e4adca032c1be50d1dde7fe86461	48	704	0	265	96	0	Bacteria	Proteobacteria	Alphaproteobacteria	Rhodobacterales	Rhodobacteraceae
96830aca7cfbf8df592a0c76389e3793	186	0	0	95	0	0	Bacteria	Firmicutes	Bacilli	Bacillales	Bacillaceae	Bacillus
976c0a41d35b29ba6bb1d84a72acb6b9	122	228	0	211	63	0	Bacteria	Proteobacteria	Gammaproteobacteria	Alteromonadales	Pseudoalteromonadaceae	Pseudoalteromonas
981955a868a0f3fd578c427f5847628a	6	0	0	36	0	0	Bacteria	Proteobacteria	Gammaproteobacteria	Alteromonadales	Idiomarinaceae	Idiomarina
9b96a288e66b63a1420dd120fe5e109c	594	438	0	735	237	23	Bacteria	Proteobacteria	Gammaproteobacteria	Vibrionales	Vibrionaceae	Vibrio
9c94df0bbfccf6bbe9c9df6ab9f0fa70	4047	1917	4465	1820	1022	2200	Bacteria	Proteobacteria	Gammaproteobacteria	Oceanospirillales	Endozoicomonadaceae	Endozoicomonas	uncultured bacterium
9d8e5fc98f855f040107f7ec52b8adc1	2464	798	1165	17724	50613	19591	Bacteria	Proteobacteria	Gammaproteobacteria	Oceanospirillales	Endozoicomonadaceae	Endozoicomonas	uncultured bacterium
9fecca368b214f6b009f74ac000bde33	64	0	0	92	49	0	Bacteria	Proteobacteria	Gammaproteobacteria	Betaproteobacteriales	Hydrogenophilaceae	Tepidiphilus	uncultured bacterium
a156ce3c54281a0ff8ca907e750e04b8	74	305	0	471	75	184	Bacteria	Proteobacteria	Gammaproteobacteria	Alteromonadales	Alteromonadaceae	Alteromonas
a6c95668dee8a84e4f4506f782ef91f0	0	185	7	14	0	0	Bacteria	Proteobacteria	Alphaproteobacteria	Rhizobiales	Rhizobiaceae	Ochrobactrum
a9345ca121eef0809be5dcc682a684d9	38	2227	0	0	0	0	Bacteria	Proteobacteria	Alphaproteobacteria	Rhizobiales	Devosiaceae	Pelagibacterium
ac996c0e37f9459250da809cbd0ccc1c	37	0	0	32	0	0	Bacteria	Proteobacteria	Gammaproteobacteria	Alteromonadales	Pseudoalteromonadaceae	Pseudoalteromonas
afff92f4dd66c392b08ecfb798b225df	26	0	0	0	10	0	Bacteria	Proteobacteria	Gammaproteobacteria	Oceanospirillales	Halomonadaceae	Halomonas
b00c41dc6d8451f53e1a0c6e66f880f9	37	539	0	55	28	212	Bacteria	Proteobacteria	Gammaproteobacteria	Oceanospirillales	Halomonadaceae	Halomonas
b60e8ae5a7f7eaf2a0da540566c4bd7c	34	363	0	157	35	46	Bacteria	Bacteroidetes	Bacteroidia	Flavobacteriales	Flavobacteriaceae	Salegentibacter
be79a0829a503fbfb725ac3b5d02504c	2651	870	2234	1226	630	1390	Bacteria	Proteobacteria	Gammaproteobacteria	Oceanospirillales	Endozoicomonadaceae	Endozoicomonas	uncultured bacterium
c7f975e88a47c84df127d612c1f8389c	7552	1310	5030	1164	5222	2706	Bacteria	Proteobacteria	Gammaproteobacteria	Oceanospirillales	Endozoicomonadaceae	Endozoicomonas	uncultured bacterium
cefee917fd9b2c4da3ad0355d2908684	302	0	0	91	0	0	Bacteria	Proteobacteria	Alphaproteobacteria	Rhizobiales	Rhizobiaceae	Ochrobactrum
d7393c1ef85e6cd0ed58a10abb3a03e5	27	0	0	262	25	95	Bacteria	Proteobacteria	Gammaproteobacteria	Alteromonadales	Alteromonadaceae	Alteromonas
d965de6c81b0701c2c81fa21ed2e1588	0	126	0	5	0	0	Bacteria	Proteobacteria	Gammaproteobacteria	Betaproteobacteriales	Burkholderiaceae	Alcaligenes
dce34a5f33689bffcc20abe03a6389d7	54	0	12	898	1067	397	Bacteria	Proteobacteria	Deltaproteobacteria	Myxococcales	P3OB-42	uncultured organism
e2c24a62b53c7c7af3165495d17c4d0a	234	0	0	133	0	1581	Bacteria	Actinobacteria	Actinobacteria	Streptomycetales	Streptomycetaceae	Streptomyces
e381ad671fac9ec84ab1fb99142f84b8	252	0	0	94	0	259	Bacteria	Firmicutes	Bacilli	Bacillales	Bacillaceae	Bacillus
e492c3edf79b0b6b1cc66823e5e4149e	388	502	0	39	16	0	Bacteria	Actinobacteria	Actinobacteria	Pseudonocardiales	Pseudonocardiaceae	Pseudonocardia
e53a62379eebde4cc25d85a515199d5d	60	0	0	181	30	0	Bacteria	Proteobacteria	Gammaproteobacteria	Oceanospirillales	Halomonadaceae	Cobetia
e70dd57942a8285277f726c619be798d	53	52	0	130	37	0	Bacteria	Proteobacteria	Gammaproteobacteria	Alteromonadales	Idiomarinaceae	Idiomarina
e73081c5e7e57d84b391f34a6b00bb5c	60	120	0	168	34	0	Bacteria	Proteobacteria	Gammaproteobacteria	Vibrionales	Vibrionaceae	Vibrio
e8080130b078aa087b85020bff3142d5	39	10	0	16	0	0	Bacteria	Proteobacteria	Gammaproteobacteria	Oceanospirillales	Marinomonadaceae	Marinomonas
efc9a16db908fd99ad7acfe789a7ab85	0	312	0	69	32	45	Bacteria	Bacteroidetes	Bacteroidia	Flavobacteriales	Flavobacteriaceae	Mesonia
f6df60979e09c770b00cfc17b539b647	1670	3132	0	1207	487	727	Bacteria	Firmicutes	Bacilli	Bacillales	Bacillaceae	Bacillus
f72c9ce87bf5b956aa59b99fcc27e653	5320	517	3207	1584	1016	2216	Bacteria	Proteobacteria	Gammaproteobacteria	Oceanospirillales	Endozoicomonadaceae	Endozoicomonas	uncultured bacterium
f8b71e8f65080cbf70b25125fa54b7e0	0	8	12	25	15	0	Bacteria	Proteobacteria	Gammaproteobacteria	Betaproteobacteriales	Rhodocyclaceae	Thauera
fa71869c6ae6a091a11068b3b43d904e	68	0	0	0	0	140	Bacteria	Proteobacteria	Gammaproteobacteria	Oceanospirillales	Endozoicomonadaceae	Endozoicomonas	uncultured bacterium
faebed530e76e6a2d82fd572e304d49e	692	457	0	1319	244	137	Bacteria	Proteobacteria	Gammaproteobacteria	Alteromonadales	Pseudoalteromonadaceae	Pseudoalteromonas
fdc9206daa4722c8b34ed6661d03aef2	0	0	2	19	4	75	Bacteria	Bacteroidetes	Bacteroidia	Bacteroidales	Dysgonomonadaceae	Proteiniphilum	uncultured bacterium
ff44d7d759625afc04aebc5d6ec8a1a2	0	242	0	55	0	0	Bacteria	Proteobacteria	Gammaproteobacteria	Alteromonadales	Alteromonadaceae	Alteromonas
ffce730dbdcd5b501cac04f939bf19df	280	707	0	372	110	130	Bacteria	Firmicutes	Bacilli	Bacillales	Bacillaceae	Bacillus

## Sheet: G.retiformis_tissue
	Rare microbiome 30% threshold
	Goniastrea retiformis						Domain	Phylum	Class	Order	Family	Genus	Species
	FRH83_T	FRH84_T	FRH85_T	FRH86_T	FRH87_T	FRH88_T
000fdbb259f487bf8a0ac91b6f180570	0	0	0	0	0	14	Bacteria	Proteobacteria	Deltaproteobacteria	Myxococcales
00143d99adc96b8d62adfa1e07efd7a6	0	0	13	0	0	0	Bacteria	Proteobacteria	Gammaproteobacteria	Alteromonadales	Psychromonadaceae	Agarivorans	Agarivorans albus
00351fdb5091d805184a47ebafa41bd7	12	0	0	0	0	0	Bacteria	Proteobacteria	Gammaproteobacteria	Chromatiales	Chromatiaceae
003eca1c7e7aebfcf4b32824e75b30a3	0	0	0	0	12	0	Bacteria	Proteobacteria	Alphaproteobacteria	Rhodospirillales	Magnetospiraceae	uncultured
0095a29b0d9d772f8dce29609e8f53de	26	0	0	0	0	0	Bacteria	Spirochaetes	Spirochaetia	Spirochaetales	Spirochaetaceae
00a97a987ae7708461227e66619aa70d	0	0	0	0	19	0	Bacteria	Proteobacteria	Gammaproteobacteria	Alteromonadales	Alteromonadaceae
00d1babad94e41013f96ea09bb82d7f8	0	0	25	0	0	0	Bacteria	Proteobacteria	Gammaproteobacteria	Betaproteobacteriales	EC94
00e1cc1dac465d29c8b4c40c106827a0	0	0	26	0	0	0	Bacteria	Proteobacteria	Alphaproteobacteria	Rhodospirillales	Magnetospiraceae	uncultured
014d903c5bd5bdc686a2c442cb846c5e	0	0	0	21	0	0	Bacteria	Bacteroidetes	Bacteroidia	Cytophagales	Cyclobacteriaceae	Marinoscillum
0154f80fda0d9fc51f41035cdb8082f3	21	0	0	0	0	0	Bacteria	Bacteroidetes	Bacteroidia	Chitinophagales	Saprospiraceae	uncultured	uncultured bacterium
01982c8d4f5965c99328069f9c166d88	15	0	0	0	0	0	Bacteria	Proteobacteria	Deltaproteobacteria	Myxococcales	Sandaracinaceae	uncultured	uncultured delta proteobacterium
01a252d8042ed24ec5d7bcf3b99f1331	0	0	0	0	9	0	Bacteria	Proteobacteria	Deltaproteobacteria	Desulfobacterales	Desulfobacteraceae	uncultured	uncultured organism
01b728bbab7609529e65d385667d4434	0	46	0	0	0	0	Bacteria	Proteobacteria	Deltaproteobacteria	NB1-j
01cbda9251a5ebb878e2a4dda00b6d89	0	0	0	0	0	22	Bacteria	Chlamydiae	Chlamydiae	Chlamydiales	Simkaniaceae
020cfc9b0e3da06d431f8fa3f326285b	21	0	0	0	0	0	Bacteria	Actinobacteria	Acidimicrobiia	Actinomarinales	uncultured
021272f606cb1901dad13bcdc080914c	0	0	0	42	0	0	Bacteria	Proteobacteria	Gammaproteobacteria	Thiohalorhabdales	Thiohalorhabdaceae	uncultured	uncultured bacterium
02516f54dff5365151e1a0dbe446b59d	36	0	0	0	0	0	Bacteria	Nitrospirae	Nitrospira	Nitrospirales	Nitrospiraceae	Nitrospira	uncultured bacterium
026a0d199826c99e3edcfe37d0b9331e	13	0	0	0	0	0	Bacteria	Spirochaetes	Spirochaetia	Spirochaetales	Spirochaetaceae	Spirochaeta 2	uncultured bacterium
0290ab64cbaaa6e9cf6e7fcd484b98cd	0	0	0	0	9	0	Bacteria	Proteobacteria	Gammaproteobacteria	Steroidobacterales	Woeseiaceae	Woeseia	uncultured bacterium
02b91a8ce1b16919acf400a3c2eb1f38	0	0	0	0	11	0	Bacteria	Bacteroidetes	Bacteroidia	Chitinophagales	Saprospiraceae	Phaeodactylibacter	uncultured organism
02bbe79e58275aab6e6e7f52d6852afb	11	0	0	0	0	0	Bacteria	Acidobacteria	Subgroup 22	uncultured bacterium
02da60162c5349f91c634f3373300062	0	0	0	0	0	217	Bacteria	Acidobacteria	Holophagae	Acanthopleuribacterales	Acanthopleuribacteraceae	Acanthopleuribacter	uncultured bacterium
030cbed4a076e490c7a5dbf6c327a964	0	0	10	0	0	0	Bacteria	Bacteroidetes	Bacteroidia	Chitinophagales	uncultured
0324941b97f6f03461807d1068fb63a2	17	0	0	0	0	0	Bacteria	Proteobacteria	Deltaproteobacteria
032901b88f3964cc412aebbe8411749c	0	0	0	0	17	0	Bacteria	Bacteroidetes	Bacteroidia	Chitinophagales	Saprospiraceae	uncultured	uncultured bacterium
03759e0464c4dbe4d1b7321326157800	12	0	0	0	0	0	Bacteria	Proteobacteria	Gammaproteobacteria	Cellvibrionales	Porticoccaceae
038d7cb8c6735395ed90a8c3bf370407	0	0	28	0	0	0	Bacteria	Proteobacteria	Gammaproteobacteria	Alteromonadales	Alteromonadaceae	Agaribacter
039b26cf909b6e04961baf892de000dd	0	0	0	0	11	0	Bacteria	Proteobacteria	Deltaproteobacteria	PB19
039f5894ec76b61b2c0ccecc2c6975a9	37	0	0	0	0	0	Bacteria	Proteobacteria	Deltaproteobacteria	SAR324 clade(Marine group B)	uncultured bacterium
03c0b2aece8277ea655ea3de82b0bcd5	0	0	0	0	16	0	Bacteria	Spirochaetes	Spirochaetia	Spirochaetales	Spirochaetaceae	Spirochaeta 2	uncultured bacterium
03f210858e479a7652181d34325192a4	32	0	0	0	0	0	Bacteria	Proteobacteria	Alphaproteobacteria
043fd04402c0ad8016a6ca6db35496a4	0	35	0	0	0	0	Bacteria	Proteobacteria	Deltaproteobacteria	Myxococcales	MidBa8
0454b2e6f5ef73e0ce258938190dd8eb	0	0	0	0	12	0	Bacteria	Proteobacteria	Alphaproteobacteria	Rhodovibrionales	Kiloniellaceae	uncultured	uncultured bacterium
048964b18007e3b58430a430ddbf59aa	0	0	26	0	0	0	Bacteria	Proteobacteria	Gammaproteobacteria	Cellvibrionales
04911fe250325e346174cd37c0e06343	19	0	0	0	0	0	Bacteria	Proteobacteria	Deltaproteobacteria	Myxococcales	UASB-TL25
04c250b499c63bc5926e114aad82e883	0	28	0	0	0	0	Bacteria	Omnitrophicaeota	uncultured bacterium
04c3371c6fe1dc2ab800a4480396b620	0	0	0	0	0	24	Bacteria	Proteobacteria	Alphaproteobacteria	Rhodobacterales	Rhodobacteraceae	Paracoccus
04d0d01fe1ca607ff216cd2618cf5468	0	26	0	0	0	0	Bacteria	Proteobacteria	Gammaproteobacteria	Enterobacteriales	Enterobacteriaceae	Pantoea
04f5f2f90eb7c0f14ecae75a9d4fbc75	8	0	0	0	0	0	Bacteria	Acidobacteria	Subgroup 26	uncultured bacterium
050e869516c65d05cf67d6b2f7869819	12	0	0	0	0	0	Bacteria	Proteobacteria	Deltaproteobacteria	Myxococcales	Sandaracinaceae	uncultured
0536b1d6ecc24ca4de2f11d774f5c9be	0	51	0	0	0	0	Bacteria	Bacteroidetes	Bacteroidia	Cytophagales	Cyclobacteriaceae	uncultured	uncultured bacterium
054d0b27140aa889180a824f6bb11e9b	0	0	0	0	13	0	Bacteria	Proteobacteria	Gammaproteobacteria
05608180b7c64463240056899cf85219	0	0	0	17	0	0	Bacteria	Actinobacteria	Actinobacteria	Micrococcales	Cellulomonadaceae
05634b08bcc68e564bacaecc579ca891	0	0	0	34	0	0	Bacteria	Proteobacteria	Deltaproteobacteria	Bdellovibrionales	Bdellovibrionaceae	Bdellovibrio	uncultured organism
059f0b80c2c76b188d83e11a07c599a3	0	0	0	0	0	13	Bacteria	Entotheonellaeota	Entotheonellia	Entotheonellales	Entotheonellaceae	uncultured bacterium
05c8bec32d65bf50fb80d20901774f92	21	0	0	0	0	0	Bacteria	Bacteroidetes	Bacteroidia	Flavobacteriales	NS9 marine group	uncultured bacterium
05dbb3beee956b0dda53d3dfc1669648	0	0	0	0	12	0	Bacteria	Proteobacteria	Gammaproteobacteria	Cellvibrionales	Halieaceae
06001b4a6697faf2649fdc84c59b9f0b	0	58	0	0	0	0	Bacteria	Proteobacteria	Deltaproteobacteria	NB1-j	uncultured bacterium
06018408b4623e2c22b7dc1b345a742e	26	0	0	0	0	0	Bacteria	Proteobacteria	Alphaproteobacteria
0618a84dfa9da26b5561cd9cd8c6bf2b	0	0	0	0	24	0	Bacteria	Bacteroidetes	Bacteroidia
0661b102fdb4246ab65352120e8828bc	0	33	0	0	0	0	Bacteria	Proteobacteria	Alphaproteobacteria	Rhodobacterales	Rhodobacteraceae	uncultured	uncultured bacterium
06a8956765cb24e0aacaf8876e24a6e7	0	0	0	0	9	0	Bacteria	Acidobacteria	Thermoanaerobaculia	Thermoanaerobaculales	Thermoanaerobaculaceae	Subgroup 10	uncultured bacterium
06b0178d7e6ced64ad8a96d723c4303a	25	0	0	0	0	0	Bacteria	Proteobacteria	Gammaproteobacteria	Cellvibrionales
06c22627043512467ffbcd020778f5ab	0	0	22	0	0	0	Bacteria	Bacteroidetes	Bacteroidia	Cytophagales	Cyclobacteriaceae	Fabibacter
06cf6d875ffe42bb1c55098e19959cc0	0	47	0	0	0	0	Bacteria	Planctomycetes	Pla3 lineage	uncultured bacterium
070fa76a5b9480eab533ff80fa5d42f0	0	37	0	0	0	0	Bacteria	Proteobacteria	Gammaproteobacteria	OM182 clade	uncultured bacterium
073991b427702bc7af4daf4dcf467182	0	39	0	0	0	0	Bacteria	Proteobacteria	Gammaproteobacteria	AT-s2-59	uncultured bacterium
07423ac5bd54786a7880b80b595e0f3e	0	0	0	35	0	0	Bacteria	Omnitrophicaeota	Omnitrophia	uncultured bacterium
0744ab0da446f22edfd8e08f8648abae	0	0	0	0	63	0	Bacteria	Proteobacteria	Deltaproteobacteria	Desulfobacterales	Desulfobacteraceae	uncultured	uncultured bacterium
07474103f3877db1adfe2fe842b21267	0	0	0	0	12	0	Bacteria	AncK6	uncultured bacterium
07563dbdff39593ff0b528d02410da97	0	0	37	0	0	0	Bacteria	Proteobacteria	Gammaproteobacteria	Oceanospirillales	Alcanivoracaceae	Alcanivorax
0774ffa59d60eac5173fb52973d2a6a1	0	29	0	0	0	0	Bacteria	Bacteroidetes	Bacteroidia
07a3054bf1e2fb8592647d94dea6bd74	0	0	0	0	0	12	Bacteria	Planctomycetes	Planctomycetacia	Pirellulales	Pirellulaceae	Pir4 lineage	uncultured bacterium
07b2466d9a462184fb702bcfa56844c2	0	0	0	0	18	0	Bacteria	Proteobacteria	Deltaproteobacteria	Desulfobacterales	Desulfobacteraceae
07b969e55e8ddd413f8d9682ee7eaf13	0	24	0	0	0	0	Bacteria	Proteobacteria	Gammaproteobacteria	AT-s2-59	uncultured bacterium
07da7deb8d5762a8e11448c1678285b4	0	0	0	0	0	11	Bacteria	Bacteroidetes	Bacteroidia	Bacteroidetes VC2.1 Bac22
0802d8b28e59d3863c9447a4736f2ef0	17	0	0	0	0	0	Bacteria
080bce89d19c481286af3568156cedd7	0	0	0	0	14	0	Bacteria	Proteobacteria	Deltaproteobacteria	Myxococcales	Haliangiaceae	Haliangium	uncultured bacterium
080bf28761d915dac8684bd1a3e20d8c	0	0	23	0	0	0	Bacteria	Epsilonbacteraeota	Campylobacteria	Campylobacterales	Sulfurospirillaceae	Sulfurospirillum
083a1938ff47aeecacb2aa58d2d24b27	0	0	0	30	0	0	Bacteria	Bacteroidetes	Bacteroidia	Cytophagales	Amoebophilaceae	Candidatus Amoebophilus	uncultured bacterium
0850b346f2a53054537f5e778691c71a	0	0	0	0	11	0	Bacteria	Proteobacteria	Deltaproteobacteria	Desulfobacterales	Desulfobulbaceae
085910d799cbc584afa1ffb94ccf0cea	0	0	0	0	0	10	Bacteria	Bacteroidetes	Bacteroidia	Cytophagales	Cyclobacteriaceae
08acf73c0aaa843065097feee168b697	0	0	0	0	26	0	Bacteria	Bacteroidetes	Bacteroidia	Cytophagales	Cyclobacteriaceae	Tunicatimonas
08f01a495b9736d6a2f6827a4807606d	13	0	0	0	0	0	Bacteria	Proteobacteria	Alphaproteobacteria	Rhodovibrionales	Kiloniellaceae
090279adedb28b3a64fbfc605bfe557a	0	0	0	11	0	0	Bacteria	Planctomycetes	Phycisphaerae	C86	uncultured bacterium
0917b3722ec16cebb33b15f4c16af9c2	0	0	0	20	0	0	Bacteria	Planctomycetes	vadinHA49	uncultured bacterium
09849e6a3da18f26fceb3825b60129f2	0	25	0	0	0	0	Bacteria	Proteobacteria	Deltaproteobacteria	NB1-j
098b9e22904f8efa62a8da744c3c140d	0	0	0	0	11	0	Bacteria	Proteobacteria	Alphaproteobacteria	Rhizobiales
099ab0f6415f400477f2aeb8a76dfb48	20	0	0	0	0	0	Bacteria	Bacteroidetes	Bacteroidia	Chitinophagales	Chitinophagaceae	Taibaiella
09a261f1431f4f61c804faae3dd3d169	0	0	0	0	14	0	Bacteria	Bacteroidetes	Bacteroidia	Cytophagales	Cyclobacteriaceae	Fabibacter
09cac123c00fb4e596f62d015124a977	0	0	0	0	11	0	Bacteria	Proteobacteria	Deltaproteobacteria	Bdellovibrionales	Bacteriovoracaceae	uncultured
09e24b9caa653dc2a0dc1772b40cb927	0	61	0	0	0	0	Bacteria	Bacteroidetes	Bacteroidia	Chitinophagales	Chitinophagaceae	Taibaiella
0a5732e79940d0ad920fd50571d5e89d	0	0	0	0	15	0	Bacteria	Proteobacteria	Gammaproteobacteria
0a63abcda2bb94b5fddecfcc553a96b4	0	0	0	0	27	0	Bacteria	Proteobacteria	Deltaproteobacteria	Desulfobacterales	Desulfobulbaceae	Desulfopila
0aa016b28352b6f62a66abc0b38bb2c7	0	0	0	0	11	0	Bacteria	Proteobacteria	Deltaproteobacteria	Oligoflexales	0319-6G20	uncultured bacterium
0aad89893c8263b20ce06074528db7b1	36	0	0	0	0	0	Bacteria	Proteobacteria	Gammaproteobacteria	Vibrionales	Vibrionaceae	Aliivibrio
0aaf754d8224c7285acbbf01c86d9bd7	0	0	0	0	0	17	Bacteria	Proteobacteria	Gammaproteobacteria	Nitrosococcales	Nitrosococcaceae
0abcf1d52df15da8145227d04fc25b1c	0	0	0	0	10	0	Bacteria	Proteobacteria	Alphaproteobacteria	Micavibrionales	Micavibrionaceae	uncultured
0aca772dda2a35cf71248e8586e8ec16	7	0	0	0	0	0	Bacteria	Bacteroidetes	Bacteroidia	Flavobacteriales	Flavobacteriaceae
0acf3c1f9de62cb5cdb67d2875d1478d	33	0	0	0	0	0	Bacteria	Bacteroidetes	Bacteroidia	Chitinophagales	uncultured
0b3d4798005820f89268aa5798e3028f	0	0	14	0	0	0	Bacteria	Proteobacteria	Gammaproteobacteria	Beggiatoales	Beggiatoaceae
0b3e8720c4b986bafc2e16d94ad63829	0	0	0	0	0	11	Bacteria	Proteobacteria	Deltaproteobacteria	NB1-j	uncultured bacterium
0b5593606b43f8c2f330f0df9a82f67a	0	0	0	0	15	0	Bacteria	Bacteroidetes	Bacteroidia	Flavobacteriales
0b79b2d3eb36a21d7b7f2112833ff85a	0	48	0	0	0	0	Bacteria	Bacteroidetes	Bacteroidia	Flavobacteriales	Flavobacteriaceae	Maribacter
0b7b234ac207d34ae5330f3e30fefeb5	0	0	0	0	93	0	Bacteria	Spirochaetes	Spirochaetia	Spirochaetales	Spirochaetaceae	Spirochaeta 2
0b9379e782b62070c14be3d8b0078385	18	0	0	0	0	0	Bacteria	Bacteroidetes	Bacteroidia	Cytophagales	Cyclobacteriaceae	Marivirga
0bbce80196b1c225d9a6c96a109bfa7a	12	0	0	0	0	0	Bacteria	Proteobacteria	Deltaproteobacteria	Desulfobacterales	Desulfobacteraceae	Desulfobacterium
0bc8150a7f66e5f0a1a177b04135dea1	0	0	24	0	0	0	Bacteria	Bacteroidetes	Bacteroidia	Bacteroidales	Marinifilaceae	uncultured	uncultured Bacteroidetes bacterium
0bf3b5ec5c1ad80e4be7c2ee15ab74a8	0	0	19	0	0	0	Bacteria	Proteobacteria	Alphaproteobacteria	Rhodobacterales	Rhodobacteraceae
0c1fd4488ffe4efd04cc08cc1b28bfc6	0	25	0	0	0	0	Bacteria	Proteobacteria	Alphaproteobacteria
0c27e808a227978c646baf2c16f4e2f7	0	0	0	18	0	0	Bacteria	Bacteroidetes	Ignavibacteria	OPB56
0c4e958cc82811daad357a76f7ad3a49	0	0	33	0	0	0	Bacteria	Proteobacteria	Gammaproteobacteria	Oceanospirillales	Nitrincolaceae	Motiliproteus
0c94938332eaad97d512d89dfaf35db4	34	0	0	0	0	0	Bacteria	Bacteroidetes	Bacteroidia	Flavobacteriales	Flavobacteriaceae	Winogradskyella
0ce1f9c3671e9b57b45860522741134e	0	0	0	0	15	0	Bacteria	Proteobacteria	Alphaproteobacteria	uncultured
0ce91e95a7ee20a471d4c490d1dc9cba	0	68	0	0	0	0	Bacteria	Proteobacteria	Alphaproteobacteria	Rhodospirillales	Magnetospiraceae	uncultured	uncultured bacterium
0ceeb221fec1583b0766baedd3fbd6d9	0	0	0	33	0	0	Bacteria	Proteobacteria	Alphaproteobacteria	Kordiimonadales	Kordiimonadaceae	Kordiimonas	uncultured bacterium
0d0c54b58be94cac6e61c8308516af1a	13	0	0	0	0	0	Bacteria	Calditrichaeota	Calditrichia	Calditrichales	Calditrichaceae	uncultured organism
0d1b501b1d219cdf3ff5f1ab2881953e	0	0	0	0	10	0	Bacteria	Proteobacteria	Gammaproteobacteria	Alteromonadales	Pseudoalteromonadaceae
0d24ad15966d2f0d59417121736353b5	26	0	0	0	0	0	Bacteria	Proteobacteria	Alphaproteobacteria	Rhizobiales	Rhizobiaceae
0d40b49d546452a7d053fa4c6c767c44	0	0	0	0	12	0	Bacteria	Bacteroidetes	Bacteroidia	Chitinophagales	Saprospiraceae	uncultured	uncultured bacterium
0d58eca618890eee40e1b0431d006e1e	24	0	0	0	0	0	Bacteria	Proteobacteria	Alphaproteobacteria	Rickettsiales	Rickettsiaceae	Candidatus Megaira	uncultured bacterium
0d65ef0510850e116e9256baf8128484	0	0	36	0	0	0	Bacteria	Bacteroidetes	Bacteroidia	Flavobacteriales	Flavobacteriaceae	Polaribacter 4
0d6f9c59958ddd5c3f5700b3b14220ba	11	0	0	0	0	0	Bacteria	Proteobacteria	Gammaproteobacteria	Cellvibrionales	Halieaceae
0dac526b71997b0cf91c428add75b069	0	0	0	0	0	19	Bacteria	Proteobacteria	Alphaproteobacteria	Rhodobacterales	Rhodobacteraceae	Rubribacterium	uncultured organism
0dc2c18b7d88a2a6c4fb858e84b2b5f4	0	0	0	0	0	10	Bacteria	Proteobacteria	Gammaproteobacteria	Betaproteobacteriales	Burkholderiaceae	Massilia	uncultured bacterium
0dd7b04aaf083a66e77d5a8508194b8b	24	0	0	0	0	0	Bacteria	Proteobacteria	Deltaproteobacteria	Myxococcales	BIrii41
0e231aeca5d1ef2e13fd82a593545639	0	0	0	0	0	25	Bacteria	Acidobacteria	Acidobacteriia	Solibacterales	Solibacteraceae (Subgroup 3)	PAUC26f	uncultured bacterium
0e98d5cb0f2e4a273ebbe853d5c4ccf1	0	0	0	0	14	0	Bacteria	Bacteroidetes	Bacteroidia	Chitinophagales	uncultured	uncultured organism
0ec513601e18ac7920a137ded9d67840	0	60	0	0	0	0	Bacteria	Proteobacteria	Gammaproteobacteria	Oceanospirillales	Endozoicomonadaceae	Endozoicomonas
0ee5bf860a001cfbccba8c64597bad79	0	0	10	0	0	0	Bacteria	Bacteroidetes	Bacteroidia	Bacteroidales	Marinilabiliaceae	Labilibacter
0f16210055d8270f2833b0f921b4f6e3	0	0	0	42	0	0	Bacteria	Proteobacteria	Alphaproteobacteria	Rickettsiales	Rickettsiaceae	Candidatus Megaira
0f23cc3db4cab9aa701ca0226cdf55da	0	0	0	0	12	0	Bacteria	Proteobacteria	Deltaproteobacteria	Desulfovibrionales	Desulfovibrionaceae	Desulfovibrio	uncultured bacterium
0f2dca202405b6c8a1e3fc1ef72d9003	0	19	0	0	0	0	Bacteria	Planctomycetes	Phycisphaerae	Phycisphaerales	Phycisphaeraceae	uncultured
0f497c713a4dd13ca575df82e5312496	0	27	0	0	0	0	Bacteria	Proteobacteria	Deltaproteobacteria	Oligoflexales	Oligoflexaceae	uncultured
0f769edd84770a1459bf61d37d77fcd7	0	0	0	0	17	0	Bacteria	Gemmatimonadetes	Gemmatimonadetes	Gemmatimonadales	Gemmatimonadaceae	uncultured
1031f94af92d9179a8c8fc3017a1a375	0	0	0	0	0	21	Bacteria	Proteobacteria	Gammaproteobacteria	KI89A clade	uncultured bacterium
1035bac52c7e340ed9b17e543ff54230	47	0	0	0	0	0	Bacteria	Proteobacteria	Deltaproteobacteria	Desulfobacterales	Desulfobacteraceae
1070ab9ea8deb38b883865d7c3052b5b	0	0	0	0	0	5	Bacteria	Lentisphaerae
10adf2d1df6a7613c6287f6ce18c61c0	0	0	0	0	14	0	Bacteria	Proteobacteria	Alphaproteobacteria	Rhodobacterales	Rhodobacteraceae	Ruegeria
10cb2b403ff09810e5fe34a8233ce7de	0	0	0	0	40	0	Bacteria	Planctomycetes	vadinHA49	uncultured bacterium
11203c061022a14ce4cf1095101b6229	0	48	0	0	0	0	Bacteria	Proteobacteria	Deltaproteobacteria	Desulfobacterales	Desulfobulbaceae
11228ec5025c0591db8291865b05e6b2	0	0	0	0	21	0	Bacteria	Spirochaetes	Spirochaetia	Spirochaetales	Spirochaetaceae	Spirochaeta 2
113a039136b9ccffdefeeb33fe56c115	0	0	0	0	0	12	Bacteria	Proteobacteria	Alphaproteobacteria	Rickettsiales	Rickettsiaceae	uncultured	uncultured bacterium
1140e302097eed28b9ed4f2fedbc04ef	0	0	0	0	10	0	Bacteria	Acidobacteria	Subgroup 22	uncultured bacterium
1146d2ba2a4c8b1e6689edee54504910	0	0	0	35	0	0	Bacteria	Proteobacteria	Deltaproteobacteria	NB1-j	uncultured bacterium
114d93f5467ee56fa079fdf304b35f21	0	35	0	0	0	0	Bacteria	Actinobacteria	Actinobacteria	Corynebacteriales	Dietziaceae	Dietzia
115b4db69bd496f590f78229c945792c	0	0	0	0	0	21	Bacteria	Bacteroidetes	Bacteroidia	Flavobacteriales	Cryomorphaceae
1176214ca7b63a0e1b3f6f0cf9d3cec0	17	0	0	0	0	0	Bacteria	Proteobacteria	Deltaproteobacteria	SAR324 clade(Marine group B)	uncultured bacterium
11c3f9795f1093edb435a687dda051d7	0	25	0	0	0	0	Bacteria	Proteobacteria	Alphaproteobacteria	Kordiimonadales	Kordiimonadaceae	Kordiimonas	uncultured bacterium
11e91e2d8c41c794b18585f4cbb42913	0	0	0	0	0	7	Bacteria	Planctomycetes	Pla3 lineage	uncultured bacterium
11f46caa2275a92b68222f8b848692ca	0	0	0	0	0	21	Bacteria	Proteobacteria	Gammaproteobacteria
12445106c416b49533afd85a18fe64ab	14	0	0	0	0	0	Bacteria	Proteobacteria	Deltaproteobacteria	Myxococcales	Nannocystaceae	Nannocystis
12615b9d9372ca0afc6bd52a74b83a53	26	0	0	0	0	0	Bacteria	Proteobacteria	Gammaproteobacteria	Steroidobacterales	Woeseiaceae	Woeseia
12a0bb1ee2c7d442380ed7b35f7f5fbf	0	0	0	0	20	0	Bacteria	Proteobacteria	Alphaproteobacteria	uncultured	uncultured bacterium
12ae9170e23e7e862bf918d582c1ab17	22	0	0	0	0	0	Bacteria	Spirochaetes	Leptospirae	Leptospirales	Leptospiraceae	uncultured
12e36efed33977d2ecb8cd538a1e226f	0	0	0	47	0	0	Bacteria	Proteobacteria	Gammaproteobacteria	Alteromonadales	Alteromonadaceae
12e5d7cab0a1329b86c93c0b85a2febf	0	0	0	0	11	0	Bacteria	Proteobacteria	Alphaproteobacteria	Rhizobiales	Rhizobiaceae
12f404a74966ae2af136aa28d37be648	0	0	17	0	0	0	Bacteria	Bacteroidetes	Bacteroidia	Flavobacteriales	Flavobacteriaceae
13a1c8c4dfdc12b0fbb2d2250170ac70	0	0	0	0	13	0	Bacteria	Bacteroidetes	Bacteroidia	Chitinophagales	Saprospiraceae
13b511115e6338e1620a60f7a38c1520	0	0	0	0	0	14	Bacteria	Proteobacteria	Deltaproteobacteria	Syntrophobacterales	Syntrophaceae	uncultured
13ce221d8adec09ab67edbddfecfee70	10	0	0	0	0	0	Bacteria	Proteobacteria	Alphaproteobacteria	Rhodobacterales	Rhodobacteraceae
1402c0e9256990e3246a133bfe9c4afb	0	41	0	0	0	0	Bacteria	Proteobacteria	Deltaproteobacteria	Bdellovibrionales	Bdellovibrionaceae	Bdellovibrio	uncultured bacterium
141e3a8b4777653447cb19c76126093d	0	0	29	0	0	0	Bacteria	Bacteroidetes	Bacteroidia	Bacteroidales	Prolixibacteraceae	Draconibacterium
1432d2111f2b5d228746a3e713d959f2	0	0	0	0	0	12	Bacteria	Proteobacteria	Deltaproteobacteria	Bdellovibrionales	Bdellovibrionaceae	Bdellovibrio
14629e3d7b5516f53676fa6b34dc1bfe	17	0	0	0	0	0	Bacteria	Acidobacteria	Thermoanaerobaculia	Thermoanaerobaculales	Thermoanaerobaculaceae	Subgroup 10	uncultured bacterium
1462bb71f332999164522472af18c5a9	0	53	0	0	0	0	Bacteria	Planctomycetes	vadinHA49
1486f379a28bde7662c5cef88a1d104c	0	0	0	20	0	0	Bacteria	Proteobacteria	Deltaproteobacteria	NB1-j	uncultured bacterium
14bc54e8cef0f018f4321d35f6ad7f64	26	0	0	0	0	0	Bacteria	Proteobacteria	Deltaproteobacteria	Myxococcales	UASB-TL25	uncultured organism
14e1e642c251e20aa3392726d1c14861	0	28	0	0	0	0	Bacteria	Proteobacteria	Alphaproteobacteria	Rhodospirillales	Magnetospiraceae	uncultured
151f201c6abc371b9c3d935502b6602b	22	0	0	0	0	0	Bacteria	Proteobacteria	Gammaproteobacteria	Chromatiales
1521afb809e804c3ef92179969e86027	0	0	0	0	0	27	Bacteria	Bacteroidetes	Bacteroidia	Chitinophagales	Saprospiraceae	uncultured
153bd920582f68e43621cbb661eee0b4	0	0	0	0	0	15	Bacteria	Bacteroidetes	Bacteroidia	Chitinophagales	Saprospiraceae	uncultured
1566b35db916e712e2a242101d3eba58	0	0	45	0	0	0	Bacteria	Bacteroidetes	Bacteroidia	Bacteroidales	Bacteroidetes BD2-2
15dc8f68dd47f5171c91075626374c53	0	0	0	0	46	0	Bacteria	Proteobacteria	Gammaproteobacteria	Cellvibrionales	Halieaceae	Parahaliea
15fbfa363aea90c8b04a741e7f9c38e2	0	0	0	0	19	0	Bacteria	Proteobacteria	Alphaproteobacteria	Caulobacterales	Hyphomonadaceae	uncultured
16374cf07c42e47ee8a974691bd02ae4	29	0	0	0	0	0	Bacteria	Proteobacteria	Alphaproteobacteria	Rhizobiales	Rhizobiaceae	Pseudahrensia	uncultured bacterium
1644323819ce27a5801eb2391d4518a2	31	0	0	0	0	0	Bacteria	Bacteroidetes	Bacteroidia	Chitinophagales	Saprospiraceae	Phaeodactylibacter	uncultured organism
164f37ca61062343ba061d4b4eb2692c	0	0	0	0	13	0	Bacteria	Proteobacteria	Deltaproteobacteria
166c3023afb616c50d011a11e89b63f3	0	0	0	0	25	0	Bacteria	Proteobacteria	Deltaproteobacteria	Myxococcales	P3OB-42	uncultured organism
1672aa67f6af7c8ec678174bcc7e3646	0	0	0	19	0	0	Bacteria	Proteobacteria	Gammaproteobacteria	Cellvibrionales	Halieaceae	Halioglobus	uncultured bacterium
16d5d2ceb5e678c50c9a123054b53af6	18	0	0	0	0	0	Bacteria	Bacteroidetes	Bacteroidia	Chitinophagales	Saprospiraceae	uncultured
16e05a1ff6e75edf20f24ff72eb69177	0	0	11	0	0	0	Bacteria	Bacteroidetes	Bacteroidia	Chitinophagales	Saprospiraceae	uncultured
16e70f48f3dd3ab47fa051ff649759d7	13	0	0	0	0	0	Bacteria	Actinobacteria	Acidimicrobiia	Actinomarinales	uncultured	uncultured bacterium
1725fc586510a5a04cdf0bd0e28f1f1e	0	0	0	0	12	0	Bacteria	Bacteroidetes	Bacteroidia	Cytophagales	Cyclobacteriaceae
174bf191278382c1369e841a180c75ec	0	0	0	0	0	16	Bacteria	Planctomycetes	OM190	uncultured bacterium
175ad00e4af577505b6afcd30583828f	0	0	0	27	0	0	Bacteria	Proteobacteria	Deltaproteobacteria	Bdellovibrionales	Bdellovibrionaceae	Bdellovibrio
175d5fd604f2a56c0996d183faac06df	0	0	0	0	0	14	Bacteria	Proteobacteria	Deltaproteobacteria	Myxococcales	P3OB-42
17a4c775ff2eeb73f799a2e23c2df37c	0	0	0	0	0	18	Bacteria	Bacteroidetes	Bacteroidia	Flavobacteriales	Cryomorphaceae	uncultured
17f009bf741faabfe98c5c39dff51e9a	15	0	0	0	0	0	Bacteria	Bacteroidetes	Bacteroidia
18053dbcc04fb8e4d706cff74a1f4280	16	0	0	0	0	0	Bacteria	Acidobacteria	Acidobacteriia	Solibacterales	Solibacteraceae (Subgroup 3)	PAUC26f	uncultured bacterium
1837c76102abc0b68fc13ebe2dba6fb8	0	0	0	0	73	0	Bacteria	Planctomycetes	vadinHA49	uncultured bacterium
1895bf107ab72c75d327792504548612	20	0	0	0	0	0	Bacteria	Bacteroidetes	Bacteroidia	Flavobacteriales	Cryomorphaceae	uncultured
18b703989e8071076d77a122abeb9ade	0	0	0	0	11	0	Bacteria	Proteobacteria	Deltaproteobacteria	Bdellovibrionales	Bacteriovoracaceae	Peredibacter
18b876925dfabb4d99ff72c8e3cf91f2	0	0	0	0	7	0	Bacteria	Bacteroidetes	Bacteroidia	Chitinophagales	uncultured
18ef2143b9c4315f809531fa2e2d631e	0	0	0	0	12	0	Bacteria	Bacteroidetes	Bacteroidia	Chitinophagales	Saprospiraceae	uncultured
19361fd0db42244e9ba2fdda14f6387e	0	0	0	0	13	0	Bacteria	Acidobacteria	Thermoanaerobaculia	Thermoanaerobaculales	Thermoanaerobaculaceae	Subgroup 10
195159641566592de58c0d9f679b6625	0	0	10	0	0	0	Bacteria	Bacteroidetes	Ignavibacteria	OPB56	uncultured organism
1986ef7d494d98aeab402306fdef3c05	0	28	0	0	0	0	Bacteria	Proteobacteria	Deltaproteobacteria	Myxococcales	Nannocystaceae	Nannocystis
19909515bc2893875d2e3e4293f48edc	0	0	49	0	0	0	Bacteria	Proteobacteria	Deltaproteobacteria	Desulfobacterales	Desulfobulbaceae
19c5ab02dea85b61a90935d5e39a2f9b	0	0	0	0	12	0	Bacteria	Proteobacteria	Deltaproteobacteria	Bdellovibrionales	Bacteriovoracaceae	Peredibacter
1a6ce9dbe5c6f3d2b56b9690289366d2	0	0	0	0	0	11	Bacteria	Proteobacteria	Gammaproteobacteria	Coxiellales	Coxiellaceae	Coxiella
1a99ca25c977c7b01c4eff6f5304655b	0	0	0	0	0	17	Bacteria	Proteobacteria	Alphaproteobacteria	Rhizobiales
1ab3414e09886e466fedae4412a6b3ff	14	0	0	0	0	0	Bacteria	Bacteroidetes	Bacteroidia	Flavobacteriales	NS9 marine group
1ab76fa91e682476d4e4ed03d8599b6d	0	0	0	0	0	14	Bacteria	Proteobacteria	Gammaproteobacteria	Francisellales	Francisellaceae	[Caedibacter] taeniospiralis group
1af49349d8fe133eb991c87859f71337	128	0	0	0	0	0	Bacteria	Bacteroidetes	Rhodothermia	Balneolales	Balneolaceae	Balneola
1b0fd111bdb1a922e8fd204545b73d9e	0	0	33	0	0	0	Bacteria	Bacteroidetes	Bacteroidia	Cytophagales	Microscillaceae	Microscilla
1b1a276e6ca2c422c7c3b78aec23d470	0	0	0	0	19	0	Bacteria	Bacteroidetes	Bacteroidia	Bacteroidales	Marinifilaceae	Marinifilum
1b32842b6c5981670704d25c75ef39f5	0	0	43	0	0	0	Bacteria	Epsilonbacteraeota	Campylobacteria	Campylobacterales
1b55f4a8bcf7a8a4cc38757a229dc02c	165	0	0	0	0	0	Bacteria	Proteobacteria	Deltaproteobacteria	SAR324 clade(Marine group B)	uncultured bacterium
1b743660fd9c595ba03c4f34f5b9daaa	0	0	0	14	0	0	Bacteria	Proteobacteria	Gammaproteobacteria	Beggiatoales	Beggiatoaceae
1b8ee92d69031df94e92c6693d5dfc84	0	0	0	37	0	0	Bacteria	Bacteroidetes	Bacteroidia	Sphingobacteriales	Lentimicrobiaceae	uncultured bacterium
1be2a563b8b3442fe0c4525ffdf8bf03	0	0	0	0	20	0	Bacteria	Proteobacteria	Gammaproteobacteria	Oceanospirillales	Nitrincolaceae
1be9cd318afd7b95f555cc4f90494ae4	0	0	0	0	20	0	Bacteria	Fibrobacteres	Fibrobacteria	Fibrobacterales	Fibrobacteraceae	uncultured	uncultured bacterium
1c10441fc3a25e02780d6bebfa2ea7b0	0	0	0	0	12	0	Bacteria	Bacteroidetes	Bacteroidia	Chitinophagales	Saprospiraceae	Phaeodactylibacter	uncultured organism
1c30bc16d17d84718e01230a27b219bd	0	0	0	0	10	0	Bacteria	Proteobacteria	Deltaproteobacteria	Myxococcales	Sandaracinaceae	Sandaracinus
1c33a384f945b9bc7a162f6ee5e7bfb4	18	0	0	0	0	0	Bacteria	Proteobacteria	Gammaproteobacteria	Chromatiales	Chromatiaceae	Marichromatium
1c4d1374a0c191523749bfb8c271de49	43	0	0	0	0	0	Bacteria	Bacteroidetes	Bacteroidia	Cytophagales	Cyclobacteriaceae
1c5391f72007b523c8d3fe31ec7587b6	0	0	0	0	0	64	Bacteria	Proteobacteria	Gammaproteobacteria	Cellvibrionales	Cellvibrionaceae
1c98632cb1b9ce3bd58881aaa32beae3	0	0	0	0	20	0	Bacteria	Proteobacteria	Deltaproteobacteria	Desulfobacterales	Desulfobacteraceae	uncultured
1ca64c8fdfd4979cb920add4d81ec7e9	0	0	0	0	0	15	Bacteria	Proteobacteria	Alphaproteobacteria	Rhizobiales	Hyphomicrobiaceae	Filomicrobium	uncultured bacterium
1cd76e8fb5bc0216b58bf14cbcab2acf	0	0	0	24	0	0	Bacteria	Proteobacteria	Alphaproteobacteria	Thalassobaculales	uncultured	uncultured bacterium
1cea73f0ba824360440fea6b3a19e251	0	0	11	0	0	0	Bacteria	Proteobacteria	Deltaproteobacteria	Myxococcales	Eel-36e1D6
1cf78ae5900943147fc41a4bb18b5bd8	0	0	0	0	11	0	Bacteria	Bacteroidetes	Bacteroidia	Bacteroidales	Bacteroidetes BD2-2
1d179387ad2b9dc1c86d56c22420b4c6	0	0	0	23	0	0	Bacteria	Proteobacteria	Alphaproteobacteria	Rhodospirillales	Rhodopirillaceae	Defluviicoccus
1d2c15c869535c1f2dd7974d62c85de4	0	0	0	0	0	27	Bacteria	Proteobacteria	Alphaproteobacteria	Rhodobacterales	Rhodobacteraceae
1db305e96973524972bb3a7582f3cac7	0	0	0	0	41	0	Bacteria	Proteobacteria	Alphaproteobacteria	Rhodovibrionales	Kiloniellaceae	Tistlia
1dd84385885c52f7dc029f30c263fbd1	0	0	0	17	0	0	Bacteria	Proteobacteria	Alphaproteobacteria	uncultured
1e09446f518d2bf4c8b3eb58137e2bc3	0	0	0	0	11	0	Bacteria	Proteobacteria	Alphaproteobacteria
1e1ac6472101079d4e978c4c458b01cd	20	0	0	0	0	0	Bacteria	Latescibacteria	uncultured bacterium
1e4354e0d9f45dc395a902d39bc1af0c	0	0	0	26	0	0	Bacteria	Proteobacteria	Gammaproteobacteria	Nitrosococcales	Nitrosococcaceae	AqS1
1e5cf82f5d4411f910d5113040e77ec2	0	0	0	0	47	0	Bacteria	Proteobacteria	Alphaproteobacteria	Rhodovibrionales	Kiloniellaceae	Tistlia
1e76e67b5e416c70ddd710dc91e9156f	0	0	0	0	11	0	Bacteria	Proteobacteria	Gammaproteobacteria	Gammaproteobacteria Incertae Sedis	Unknown Family	Candidatus Berkiella	uncultured bacterium
1f0cd30abde8893071b0431a3df94889	0	0	12	0	0	0	Bacteria	Bacteroidetes	Bacteroidia	Flavobacteriales	Crocinitomicaceae	Crocinitomix
1f58f17e1c797c7639e7072ab918e233	0	0	0	0	16	0	Bacteria	Proteobacteria	Deltaproteobacteria	Desulfobacterales	Desulfobacteraceae	uncultured
1fba451415fabf0eef5bf88a6da836e7	0	0	0	0	0	11	Bacteria	Proteobacteria	Deltaproteobacteria	Myxococcales	Haliangiaceae	Haliangium	uncultured bacterium
1fcb1c26ab0b90945738ff3385d76b62	0	0	0	13	0	0	Bacteria	Proteobacteria	Alphaproteobacteria
1ff4c357886fe63ede8673f4a7766cb6	30	0	0	0	0	0	Bacteria	Bacteroidetes	Bacteroidia	Chitinophagales	Saprospiraceae	uncultured	uncultured organism
202774ce0c70bb9afd64ec33bc3f46c5	0	0	0	24	0	0	Bacteria	Planctomycetes	vadinHA49	uncultured organism
2045da0d4c9bca5f0ef86cb8b8f24b4c	12	0	0	0	0	0	Bacteria	Fibrobacteres	Fibrobacteria	Fibrobacterales
2047156a0ce9eb3ae8f551bdd6669fac	0	0	0	0	10	0	Bacteria	Chloroflexi	Anaerolineae	Ardenticatenales	uncultured	uncultured bacterium
204a4e80db5359e168cbcfa75cd51529	0	56	0	0	0	0	Bacteria	Proteobacteria	Alphaproteobacteria	Rhodobacterales	Rhodobacteraceae
2059c0818c5b90039cf25db56d67c677	0	0	0	0	11	0	Bacteria	Proteobacteria	Gammaproteobacteria	Alteromonadales	Alteromonadaceae	Alteromonas
2069d168b3c27906b5e87c95cb34933b	19	0	0	0	0	0	Bacteria	Bacteroidetes	Bacteroidia	Cytophagales	Cyclobacteriaceae	Fulvivirga	uncultured bacterium
20c5e9e80352c801b0c7905369190b27	0	0	10	0	0	0	Bacteria	Planctomycetes	vadinHA49	uncultured organism
2131c4e168c2f7011bd44b93e3fa736b	13	0	0	0	0	0	Bacteria	Planctomycetes	Pla3 lineage	uncultured bacterium
21a008303c7796e5ffae40ea8cdb6bac	20	0	0	0	0	0	Bacteria	Proteobacteria	Gammaproteobacteria
21c9020e8e90d3c439c23b6dc909f183	0	0	0	0	0	11	Bacteria	Bacteroidetes	Bacteroidia	Cytophagales
21d865b34b08ca7368b31c9e41530366	0	0	0	0	18	0	Bacteria	Proteobacteria	Deltaproteobacteria	Myxococcales	Sandaracinaceae	uncultured
2225a83fc9e422f2a9887e5187dd1c25	0	0	0	0	14	0	Bacteria	Proteobacteria	Deltaproteobacteria	NB1-j	uncultured bacterium
224a624b5c90dfbeeab6dd88591c3f7d	0	63	0	0	0	0	Bacteria	Proteobacteria	Alphaproteobacteria
2252f601acc60af5d427c907f3b5d14c	28	0	0	0	0	0	Bacteria	Bacteroidetes	Bacteroidia	Chitinophagales	Saprospiraceae	uncultured	uncultured bacterium
22898b644587ee8ec4100e6c76aa6c97	23	0	0	0	0	0	Bacteria	Proteobacteria	Deltaproteobacteria	Myxococcales	Blfdi19	uncultured bacterium
22d022e41e9c1763e9080d5ae2204895	0	0	0	0	0	10	Bacteria	Bacteroidetes	Bacteroidia	Chitinophagales	Saprospiraceae	uncultured	uncultured bacterium
22dd3bbe809d37c72c43c5d785adfd88	19	0	0	0	0	0	Bacteria	Proteobacteria	Gammaproteobacteria	HOC36
2325cf3f54597ea5f9bd46f18b78d09b	0	0	0	15	0	0	Bacteria	Proteobacteria	Alphaproteobacteria	uncultured
23850fc1827a5240d7494e585444b6d0	0	0	0	0	10	0	Bacteria	Acidobacteria	Thermoanaerobaculia	Thermoanaerobaculales	Thermoanaerobaculaceae	Subgroup 23	uncultured bacterium
23ae6e7d5b994bc494e16e102e55040d	0	0	0	0	23	0	Bacteria	Bacteroidetes	Bacteroidia	Chitinophagales	Saprospiraceae	uncultured	uncultured bacterium
23b35acfc171aed676bd6ef4858580e5	0	0	0	0	14	0	Bacteria	Proteobacteria	Deltaproteobacteria	Desulfobacterales	Desulfobacteraceae	uncultured
23c09e796b1244bf181cad03c9d9a29f	0	0	22	0	0	0	Bacteria	Epsilonbacteraeota	Campylobacteria	Campylobacterales	Arcobacteraceae	Arcobacter
2402cf68543f3ef77706d4ae7c059ea8	10	0	0	0	0	0	Bacteria	Proteobacteria	Gammaproteobacteria	Cellvibrionales	Halieaceae	Halioglobus
243e5b32f1d440a1b53eb46b066ecbc4	0	0	47	0	0	0	Bacteria	Proteobacteria	Alphaproteobacteria	Rickettsiales	Rickettsiaceae	Candidatus Megaira
24808665143d4a884dbdf9f194b7a9e4	0	0	0	0	17	0	Bacteria	Proteobacteria	Deltaproteobacteria	NB1-j	uncultured bacterium
248204e9a0034ed417a0125d10f90e96	0	29	0	0	0	0	Bacteria	Proteobacteria	Gammaproteobacteria	Vibrionales	Vibrionaceae	Vibrio
2489d917905e6f5386a72bc906a747bb	0	0	0	0	13	0	Bacteria	Proteobacteria	Deltaproteobacteria	Oligoflexales	Oligoflexaceae	uncultured
24a13e05e38ef65ad43270e80c2751d4	0	0	0	24	0	0	Bacteria	Proteobacteria	Alphaproteobacteria	Rhodobacterales	Rhodobacteraceae
24cc05d11b7aa9777b316dac201c514b	50	0	0	0	0	0	Bacteria	Gemmatimonadetes	BD2-11 terrestrial group	uncultured bacterium
24d56dcc7130185700b3fe98e67f1d08	0	0	0	0	27	0	Bacteria	Proteobacteria	Deltaproteobacteria	NB1-j	uncultured bacterium
2595f491f4a1d48944409bccc9807cde	0	0	0	0	11	0	Bacteria	Acidobacteria	Acidobacteriia	Solibacterales	Solibacteraceae (Subgroup 3)	PAUC26f
2597f6403e8413b82f8244f63f7376da	47	0	0	0	0	0	Bacteria	Bacteroidetes	Bacteroidia	Chitinophagales	Saprospiraceae	Lewinella
25a813ebc98237e6afca4bcacd53e07a	0	0	13	0	0	0	Bacteria	Proteobacteria	Deltaproteobacteria	Myxococcales	Nannocystaceae	Nannocystis
25abbead88ee8fc7697629e0669f3c84	10	0	0	0	0	0	Bacteria	Bacteroidetes	Bacteroidia	Flavobacteriales
25de96ff072212e2787277a5c129b97c	18	0	0	0	0	0	Bacteria	Bacteroidetes	Bacteroidia	Chitinophagales	Saprospiraceae
25def5794b639f057c40bd162481ce12	36	0	0	0	0	0	Bacteria	Acidobacteria	Thermoanaerobaculia	Thermoanaerobaculales	Thermoanaerobaculaceae	Subgroup 23
2604eec7178af58b96b21df9358b3c2c	0	0	0	0	0	11	Bacteria	Calditrichaeota	Calditrichia	Calditrichales	Calditrichaceae	Calorithrix
2630d2ec95cba4a1976e53c7a3e4806d	0	0	0	0	12	0	Bacteria	Proteobacteria	Deltaproteobacteria	Myxococcales	Haliangiaceae	Haliangium
268377e94f37721a8017a49ca49f270e	0	0	0	0	22	0	Bacteria	Proteobacteria	Gammaproteobacteria	Cellvibrionales	Halieaceae
26e4ba3d8a0b909045e2dec13adbd8a3	0	0	0	18	0	0	Bacteria	Proteobacteria	Alphaproteobacteria
26ea2201a154e0c749ebbb2eba0c959d	16	0	0	0	0	0	Bacteria	Fibrobacteres	Chitinivibrionia	uncultured	uncultured bacterium
271d69f862d5cfcf14d4ef8e46249133	10	0	0	0	0	0	Bacteria	Planctomycetes	Phycisphaerae	mle1-8
276b3119e3ddc3ed8e278eea1ce51cf2	11	0	0	0	0	0	Bacteria	Proteobacteria	Gammaproteobacteria	Betaproteobacteriales	Burkholderiaceae	Massilia	uncultured bacterium
27a6ec9b33e7feeda3f862f091a77a31	0	44	0	0	0	0	Bacteria	Proteobacteria	Alphaproteobacteria	Rhizobiales
283faf4cc1d77e59542759aba23195bd	0	0	0	0	10	0	Bacteria	Proteobacteria	Deltaproteobacteria
286c121f71de7fe218f8fb2ec7428e06	10	0	0	0	0	0	Bacteria	Proteobacteria	Deltaproteobacteria	NB1-j	uncultured bacterium
2876352bf7298b040c53c7a19dfab156	0	0	10	0	0	0	Bacteria	Epsilonbacteraeota	Campylobacteria	Campylobacterales	Helicobacteraceae	uncultured	uncultured organism
28831cbda120c1aa99655e2cdc40f7be	0	0	0	29	0	0	Bacteria	Proteobacteria	Deltaproteobacteria	Bdellovibrionales	Bacteriovoracaceae	Peredibacter
28b16456c96639cc42b04d688b7a4b5c	0	0	0	0	50	0	Bacteria	Proteobacteria	Alphaproteobacteria
28ea0f7ac6a805b6c10cfa7186f8bcea	0	0	0	0	15	0	Bacteria	Bacteroidetes	Bacteroidia	Flavobacteriales	Flavobacteriaceae
2934a2e1906495bb7cdcb5931a4309ee	0	0	0	0	11	0	Bacteria	Elusimicrobia	Lineage IIb	uncultured bacterium
293eb4db26c412a1ad8802add67acb28	0	56	0	0	0	0	Bacteria	Proteobacteria	Alphaproteobacteria	Rhodovibrionales	Kiloniellaceae	uncultured	uncultured bacterium
295d5b6958de81cef6e64c0bcf822ebf	0	0	0	0	13	0	Bacteria	Proteobacteria	Deltaproteobacteria	Sva0485	uncultured bacterium
29edc8876295037db3cc783c14390d1b	0	0	0	0	17	0	Bacteria	Proteobacteria	Alphaproteobacteria	Rhodobacterales	Rhodobacteraceae
2a169fcc1e7f44b37c83e761b212a3ff	0	0	0	24	0	0	Bacteria	Proteobacteria	Alphaproteobacteria
2a2d6f0ba65b02d79587d86168450a46	0	0	0	16	0	0	Bacteria	Proteobacteria	Gammaproteobacteria	Chromatiales	Chromatiaceae	Thiocapsa
2a330564ea7c03af30587dacb5150900	21	0	0	0	0	0	Bacteria	Proteobacteria	Gammaproteobacteria	Oceanospirillales	Nitrincolaceae	Profundimonas
2aa94820a43e33d8c8067ae10182074a	0	26	0	0	0	0	Bacteria	Proteobacteria	Deltaproteobacteria	Bdellovibrionales	Bdellovibrionaceae	OM27 clade	uncultured organism
2ac278d5a9976ed862424b0259d9ead2	0	0	0	0	14	0	Bacteria	Bacteroidetes	Bacteroidia	Chitinophagales	uncultured
2ac607aee7456aa222ed26147e2988f5	0	0	0	0	28	0	Bacteria	Proteobacteria	Alphaproteobacteria	Rhodobacterales	Rhodobacteraceae
2b0189680ec95bd71ee9d30733c38463	0	0	0	0	16	0	Bacteria	Bacteroidetes	Bacteroidia	Chitinophagales	Saprospiraceae	Lewinella	uncultured bacterium
2b1bb8607aa3ba19f7f26db41d34f1b0	0	0	0	23	0	0	Bacteria	Proteobacteria	Deltaproteobacteria	Myxococcales	P3OB-42	uncultured organism
2b26658f8fd33f39f54f4aad9f4539de	237	0	0	0	0	0	Bacteria	Proteobacteria	Gammaproteobacteria	Francisellales	Francisellaceae	[Caedibacter] taeniospiralis group
2b36e4c9c8fed65fb666694cfac78e07	0	66	0	0	0	0	Bacteria	Proteobacteria	Alphaproteobacteria	Rhodospirillales	Rhodopirillaceae	Defluviicoccus
2b3a74b6aaf049184a8a70a8f7bd269b	0	0	0	26	0	0	Bacteria	Proteobacteria	Alphaproteobacteria	Thalassobaculales	uncultured	uncultured organism
2b448820d12e1bb6f15a780331f65ac4	0	0	0	0	19	0	Bacteria	Bacteroidetes	Bacteroidia	Chitinophagales	Saprospiraceae	Phaeodactylibacter	uncultured organism
2b48336b74a8106a81fbc490b55d9709	15	0	0	0	0	0	Bacteria	Proteobacteria	Gammaproteobacteria	Francisellales	Francisellaceae	Francisella
2b65e1d915ac539933508d86803ff680	0	56	0	0	0	0	Bacteria	Bacteroidetes	Bacteroidia	Bacteroidales	Prolixibacteraceae	Roseimarinus	uncultured bacterium
2ba727d6399e1a792f07e7f762fb7dac	0	0	37	0	0	0	Bacteria	Actinobacteria	Acidimicrobiia	Actinomarinales	uncultured	uncultured bacterium
2bd1a6a9b6ac747f71631bc4554561bb	0	0	0	0	0	14	Bacteria	Proteobacteria	Deltaproteobacteria	Myxococcales	P3OB-42	uncultured bacterium
2c1a4ce151d63de61366317fcaf96788	0	0	0	13	0	0	Bacteria	Bacteroidetes	Rhodothermia	Rhodothermales	Rhodothermaceae	uncultured
2c1d1123f407e68db8a282038243b81b	0	0	0	0	0	27	Bacteria	Bacteroidetes	Bacteroidia	Chitinophagales	Saprospiraceae	Lewinella	uncultured bacterium
2c8771b5bbdd96f395e74ae982284d9a	23	0	0	0	0	0	Bacteria	Bacteroidetes	Bacteroidia	Chitinophagales	uncultured
2c9790f05cbe87575a04c4f3b33692b5	0	0	0	0	0	17	Bacteria	Proteobacteria	Alphaproteobacteria	Rhodospirillales
2ca6ad8ac69c939d421ea6d143c03c6a	0	0	0	28	0	0	Bacteria	Planctomycetes	OM190
2cf8bd4bf635b08dc5e66b674d504c85	23	0	0	0	0	0	Bacteria	Proteobacteria	Deltaproteobacteria	Myxococcales	Nannocystaceae
2cfae2ee575ea0efee97b38e34e37df1	0	0	0	0	12	0	Bacteria	Proteobacteria	Gammaproteobacteria	Thiohalorhabdales	Thiohalorhabdaceae	uncultured
2d08ccc59927e08ddb133a10720c74fb	0	0	0	0	44	0	Bacteria	Proteobacteria	Gammaproteobacteria	HOC36	uncultured bacterium
2d352c45ff28a69e92d63e8188944743	0	0	59	0	0	0	Bacteria	Firmicutes	Clostridia	Clostridiales	Lachnospiraceae
2d478f8d60afbd305ef07ce4d0db039e	43	0	0	0	0	0	Bacteria	Proteobacteria	Alphaproteobacteria	Rhodovibrionales	Kiloniellaceae	uncultured	uncultured bacterium
2d51f09dde0fb032965a085bef0ec914	0	0	15	0	0	0	Bacteria	Bacteroidetes	Ignavibacteria	OPB56
2d68d75a9faa7027a8886d80167f8513	0	0	0	0	0	13	Bacteria	Proteobacteria	Gammaproteobacteria
2d79a8d7079aca776335b1f6eee9566c	0	0	0	40	0	0	Bacteria	Proteobacteria	Alphaproteobacteria	Rhodospirillales	uncultured
2d82aedeaef6073e62fe62dc20b0737d	24	0	0	0	0	0	Bacteria	Bacteroidetes	Bacteroidia	Cytophagales
2d886663299a43107463989e4073744d	23	0	0	0	0	0	Bacteria	Acidobacteria	Thermoanaerobaculia	Thermoanaerobaculales	Thermoanaerobaculaceae	Subgroup 10	uncultured bacterium
2da43daa8a448156d1d6677122bc130b	0	0	0	0	0	10	Bacteria	Proteobacteria	Alphaproteobacteria	Rhodospirillales	Magnetospiraceae	uncultured
2da9748519b4af9335d31517a4cd6bc7	0	0	0	0	14	0	Bacteria	Bacteroidetes	Bacteroidia	Chitinophagales	Saprospiraceae
2dcf4dc5481801b7de8f2c9ea31de725	0	105	0	0	0	0	Bacteria	Bacteroidetes	Bacteroidia	Flavobacteriales	Flavobacteriaceae
2de61e33c75e7f0960be002bedf0db52	0	0	0	0	30	0	Bacteria	Bacteroidetes	Bacteroidia	Cytophagales	Cyclobacteriaceae	Marinoscillum
2dee65b7c60000af7473184e2b988444	0	0	0	0	10	0	Bacteria	Bacteroidetes	Bacteroidia
2e491510ed81ad8315cdf894cb98dc88	0	0	0	0	0	5	Bacteria	Proteobacteria	Gammaproteobacteria
2e546c4ac053eae4cfabff0e471130da	50	0	0	0	0	0	Bacteria	Proteobacteria	Gammaproteobacteria	Gammaproteobacteria Incertae Sedis	Unknown Family	uncultured	uncultured bacterium
2e779740e2a7ee1e10f57ea6302bc02a	19	0	0	0	0	0	Bacteria	Proteobacteria	Gammaproteobacteria	Coxiellales	Coxiellaceae	Coxiella	uncultured bacterium
2e7b15a1600ddc4241d62f44c7bb07f1	22	0	0	0	0	0	Bacteria	Bacteroidetes	Bacteroidia	Cytophagales	Cyclobacteriaceae	Marinoscillum	uncultured organism
2e8cca87470c44e332d61a66a8f82267	0	0	0	0	7	0	Bacteria	Proteobacteria	Alphaproteobacteria	Rhodovibrionales
2eb157488e4dc1752ce78d3fc5e5e942	13	0	0	0	0	0	Bacteria	Proteobacteria	Deltaproteobacteria	Myxococcales	UASB-TL25
2ef3c9510de0a0e481b31ebfb50fd713	0	0	7	0	0	0	Bacteria	Proteobacteria	Gammaproteobacteria	Gammaproteobacteria Incertae Sedis	Unknown Family	Candidatus Berkiella
2f25fe1dca882510d129ada5402bb588	32	0	0	0	0	0	Bacteria	Proteobacteria	Gammaproteobacteria	Nitrococcales
2f3cc0b796b53bcdf81891d3720d8a55	0	0	0	0	13	0	Bacteria	Bacteroidetes	Bacteroidia	Bacteroidales
2f5088ef3acee10b3a0105ad5276c547	0	0	0	23	0	0	Bacteria	Proteobacteria	Alphaproteobacteria	Rhodovibrionales	Kiloniellaceae	uncultured	uncultured bacterium
2f5292a72cd588d14042cccdba7eb78a	0	0	0	0	0	17	Bacteria	Omnitrophicaeota	uncultured bacterium
2fc4fcfb65e20e299466307dd8999d57	0	42	0	0	0	0	Bacteria	Proteobacteria	Gammaproteobacteria
300a9fd355c3ee350a1697a0cb3b0c1a	0	0	0	0	0	11	Bacteria	Bacteroidetes	Bacteroidia	Flavobacteriales	Flavobacteriaceae	uncultured	uncultured bacterium
300f96e8853999fd416204b723abe36a	0	0	0	55	0	0	Bacteria	Proteobacteria	Deltaproteobacteria
30376461c1a40b1424ab85c99faaff7e	0	22	0	0	0	0	Bacteria	Chlamydiae	Chlamydiae	Chlamydiales
306df3518c3996ac441630ac8d4ef74b	0	0	0	46	0	0	Bacteria	Spirochaetes	Spirochaetia	Spirochaetales	Spirochaetaceae	Spirochaeta 2
30997ebbb50b38d4a816777d1849ca43	0	0	0	0	10	0	Bacteria	Proteobacteria	Gammaproteobacteria
30ccf22b11fa03218808e2a2b713a2d3	0	53	0	0	0	0	Bacteria	Bacteroidetes	Bacteroidia	Cytophagales	Cyclobacteriaceae	uncultured	uncultured bacterium
30d3dd66d0a205734d55216da4b5a5c4	0	0	88	0	0	0	Bacteria	Proteobacteria	Deltaproteobacteria	Myxococcales	Sandaracinaceae	uncultured
30d6d0dfc67e9cc13b124a610a4cceb5	0	0	0	0	0	21	Bacteria	Firmicutes	Clostridia	Clostridiales	Family XII	Fusibacter	uncultured bacterium
30eabd938b072c00a06494335f6089ad	0	0	0	14	0	0	Bacteria	Proteobacteria	Deltaproteobacteria	Bdellovibrionales	Bdellovibrionaceae	Bdellovibrio	uncultured bacterium
30f82d948d1344c72dcbc052828d83aa	0	0	0	0	6	0	Bacteria	Proteobacteria	Deltaproteobacteria	NB1-j	uncultured bacterium
311201ec935c367f366bf5066216603d	0	0	0	0	10	0	Bacteria	Planctomycetes	vadinHA49	uncultured organism
31378ea2bfa53a7785ece847bb18ba3a	0	0	0	0	16	0	Bacteria	Bacteroidetes	Bacteroidia	Cytophagales	Cyclobacteriaceae	Ekhidna
313d7fd75aa8b4e5a250bc9ed2386dfa	0	0	0	0	41	0	Bacteria	Proteobacteria	Deltaproteobacteria	Myxococcales	Sandaracinaceae	Sandaracinus
314d1f63c4dbc410dcdfa62276498aa7	0	63	0	0	0	0	Bacteria	Proteobacteria	Gammaproteobacteria	Steroidobacterales	Woeseiaceae	Woeseia
31508ae5a6676d3470bcde75840ebb64	0	0	19	0	0	0	Bacteria	Bacteroidetes	Bacteroidia	Bacteroidales	Prolixibacteraceae
317bc4fec23d4be96af2480accedbb96	12	0	0	0	0	0	Bacteria	Planctomycetes	OM190
3187b3f5da3867a8cc9b558dded6a68d	0	0	0	0	22	0	Bacteria	Proteobacteria	Gammaproteobacteria	eub62A3
3193f9fe8495ce288b8b3e246c02e647	0	0	0	22	0	0	Bacteria	Epsilonbacteraeota	Campylobacteria	Campylobacterales	Arcobacteraceae	Arcobacter
31982f1eb13527af59ecec18d7a1ceea	0	0	16	0	0	0	Bacteria	Spirochaetes	Spirochaetia	Spirochaetales	Spirochaetaceae	Spirochaeta 2	uncultured bacterium
31fdae6452e6f3ed1d9a41e11cdcfafe	0	0	0	0	0	16	Bacteria	Spirochaetes	Spirochaetia	Spirochaetales	Spirochaetaceae	Spirochaeta 2	uncultured bacterium
320bdbd537cc63172140b40cb1cb339d	0	35	0	0	0	0	Bacteria	Proteobacteria	Deltaproteobacteria	Bdellovibrionales	Bacteriovoracaceae	Peredibacter
32358ae79b80df2d261cd17356547251	0	0	0	13	0	0	Bacteria	Proteobacteria	Gammaproteobacteria
323b09d26ee0345303da23db67a034ea	0	0	21	0	0	0	Bacteria	Epsilonbacteraeota	Campylobacteria	Campylobacterales	Arcobacteraceae	Arcobacter	uncultured bacterium
330b2d5838b86be3da60aa074ee128a8	22	0	0	0	0	0	Bacteria	Firmicutes	Bacilli	Lactobacillales	Leuconostocaceae	Leuconostoc
3328255786d8ba91c52d3418c361778a	0	0	0	0	0	12	Bacteria	Proteobacteria	Alphaproteobacteria
3344ea99b258f3ec4b961f081d57fe78	0	0	0	0	10	0	Bacteria	Acidobacteria	Thermoanaerobaculia	Thermoanaerobaculales	Thermoanaerobaculaceae	Subgroup 10	uncultured bacterium
3351d7a36dad834d3fc8a0f04e71febc	12	0	0	0	0	0	Bacteria	Bacteroidetes	Bacteroidia	Flavobacteriales	Flavobacteriaceae	Kordia
3357c188c44a38dd5bf23aa949ef8fc2	0	0	0	24	0	0	Bacteria	Proteobacteria	Gammaproteobacteria	Nitrosococcales	Nitrosococcaceae
337743c82c0d45c9bf265388ca0d9fc1	0	0	0	0	12	0	Bacteria	Proteobacteria	Alphaproteobacteria	Rhodobacterales	Rhodobacteraceae	Ruegeria
338e54bad8c7dbc2da4b46253d6c3d6b	0	0	0	41	0	0	Bacteria	Proteobacteria	Gammaproteobacteria	uncultured	uncultured bacterium
339483629b07e9d00b8314011c273c2e	0	0	133	0	0	0	Bacteria	Proteobacteria	Deltaproteobacteria	Desulfobacterales	Desulfobulbaceae	[Desulfobacterium] catecholicum group
33a65393d88372ace14b57da7bb50ae7	0	21	0	0	0	0	Bacteria	Proteobacteria	Alphaproteobacteria
33dc4714a91d6a214dc952bee57b6bfe	0	0	27	0	0	0	Bacteria	Fibrobacteres	Fibrobacteria	Fibrobacterales	Fibrobacteraceae	uncultured
33ea2cd9d8b578a5078a723504ea25a7	0	66	0	0	0	0	Bacteria	Proteobacteria	Deltaproteobacteria	Bdellovibrionales	Bacteriovoracaceae	Peredibacter
33eaf5912a64fdf06dac125f34547c42	0	0	0	0	0	18	Bacteria	Proteobacteria	Alphaproteobacteria	Rhodospirillales	Magnetospiraceae	Magnetovibrio	uncultured bacterium
33fa8198066df3504bc6b723567cb167	0	0	0	0	0	11	Bacteria	Proteobacteria	Alphaproteobacteria	Rhizobiales	Rhizobiaceae
341d830f45eb7d3cfd7e9ae35fc6728c	0	0	0	0	0	21	Bacteria	Acidobacteria	Subgroup 26	uncultured bacterium
3420fcefed335cc4dbddd70852f41836	0	20	0	0	0	0	Bacteria	Proteobacteria	Gammaproteobacteria	Cellvibrionales	Porticoccaceae
345986bd42f98c9cf23ce3c0d2da3eb6	0	0	0	0	0	133	Bacteria	Proteobacteria	Deltaproteobacteria	Myxococcales	Nannocystaceae	Nannocystis
34ad3089827d80a9ba3bce48e319887f	14	0	0	0	0	0	Bacteria	Acidobacteria	Acidobacteriia	Solibacterales	Solibacteraceae (Subgroup 3)	PAUC26f
34c8697085e96fefe2dfea828c27f2b3	0	23	0	0	0	0	Bacteria	Proteobacteria	Gammaproteobacteria	Steroidobacterales	Woeseiaceae	Woeseia
3519b118c9322aadff53e83dac984d05	0	0	5	0	0	0	Bacteria	Bacteroidetes	Bacteroidia	Cytophagales	Cyclobacteriaceae	Fabibacter
351a30e33894a384588d8fc61ca15304	0	0	0	0	17	0	Bacteria	Latescibacteria	uncultured bacterium
3561a87b1dded439785a33558e35fab4	0	0	0	0	18	0	Bacteria	Fibrobacteres	Fibrobacteria	Fibrobacterales	Fibrobacteraceae	uncultured
35e257d43c6c693ddba3689a0f1fa7df	0	0	0	0	0	12	Bacteria	Proteobacteria	Deltaproteobacteria	Bdellovibrionales	Bdellovibrionaceae	OM27 clade	uncultured bacterium
35fe49a0d46b0254d551220cc91b7db9	0	0	0	0	27	0	Bacteria	Acidobacteria	Thermoanaerobaculia	Thermoanaerobaculales	Thermoanaerobaculaceae	Subgroup 23
35fef6dffde9491a37d4d9d165707328	0	0	0	0	15	0	Bacteria	Bacteroidetes	Bacteroidia	Flavobacteriales	Cryomorphaceae	uncultured	uncultured bacterium
363ea8330508c1edf3989c6e8ce2ed9a	0	0	0	0	10	0	Bacteria	Bacteroidetes	Bacteroidia	Bacteroidales	Bacteroidetes vadinHA17
366a9f55decf6bb763798b39f3d2782a	15	0	0	0	0	0	Bacteria	Proteobacteria	Deltaproteobacteria	Bdellovibrionales	Bacteriovoracaceae
3690a742c52fcbf4f845533eb98838c6	0	54	0	0	0	0	Bacteria	Hydrogenedentes	Hydrogenedentia	Hydrogenedentiales	Hydrogenedensaceae	uncultured bacterium
36cb0def11dabc2372af1efb17f0022a	0	0	0	17	0	0	Bacteria	Planctomycetes	Phycisphaerae	Phycisphaerales	Phycisphaeraceae	SM1A02
36ccf963504cbc00d4ead2ef6b7adc74	0	0	0	0	8	0	Bacteria	Planctomycetes	OM190	uncultured bacterium
36e191ccd8d6cfc68aeba2c9013a8247	13	0	0	0	0	0	Bacteria	Bacteroidetes	Bacteroidia	Chitinophagales
36e6e5f9e2da740d892b027f4c191268	0	0	0	0	13	0	Bacteria	Spirochaetes	Spirochaetia	Spirochaetales	Spirochaetaceae	Sediminispirochaeta
373feb0c96c80711bb3595a0b83c5179	0	0	0	35	0	0	Bacteria	Proteobacteria	Deltaproteobacteria	PB19
375e54390ede2cba3dd6b8ac6c035b96	0	0	36	0	0	0	Bacteria	Proteobacteria	Alphaproteobacteria	Thalassobaculales	uncultured
377ce753938ed4cf2b946d5f20af7eb9	27	0	0	0	0	0	Bacteria	Bacteroidetes	Bacteroidia	Cytophagales	Cyclobacteriaceae	Marinoscillum	uncultured organism
380221b41ebfde44a6988618a98ac53e	0	0	0	27	0	0	Bacteria	Proteobacteria	Alphaproteobacteria
381f92aa1ad7778413e243da7e9400fc	0	0	0	0	16	0	Bacteria	Bacteroidetes	Bacteroidia	Bacteroidales
3846ec74cf00057b63f7b66304e41835	0	49	0	0	0	0	Bacteria	Proteobacteria	Deltaproteobacteria	NB1-j	uncultured bacterium
388718b5ebae7078f50ab1af598cf18d	0	0	0	0	11	0	Bacteria	Bacteroidetes	Bacteroidia	Cytophagales	Amoebophilaceae	uncultured	uncultured bacterium
388893bb15233f544b6bd45b36656962	0	0	0	0	0	14	Bacteria	Proteobacteria	Gammaproteobacteria	Cellvibrionales
389a9373c822a48e459d5848910908e7	27	0	0	0	0	0	Bacteria	Proteobacteria	Deltaproteobacteria	Myxococcales	Sandaracinaceae	uncultured
38ca56f5f3d46cc20583a0990490beea	0	0	0	0	8	0	Bacteria	Proteobacteria	Deltaproteobacteria	Myxococcales	bacteriap25
38df9e8dc89411c386c70dd9aebe6aea	0	60	0	0	0	0	Bacteria	Proteobacteria	Gammaproteobacteria	Ga0077536	uncultured bacterium
3937ed107264457d652f490110e6947a	0	0	0	0	16	0	Bacteria	Latescibacteria	uncultured bacterium
3949dcee736b6cc5eaeb2e74db1a253e	11	0	0	0	0	0	Bacteria	Planctomycetes	vadinHA49	uncultured bacterium
394f993d7c4075453e761230b16a1e14	0	0	0	0	11	0	Bacteria	Acidobacteria
3961e0db5c31aa7ca311ff44c2099637	0	0	0	0	99	0	Bacteria	Proteobacteria	Deltaproteobacteria	Desulfobacterales	Desulfobacteraceae	Sva0081 sediment group	uncultured delta proteobacterium
39c028bf8650c9c78c2d530396d2db34	0	0	0	41	0	0	Bacteria	Proteobacteria	Gammaproteobacteria	Pasteurellales	Pasteurellaceae
39d2c6340ba1437046ad872a29e0c075	16	0	0	0	0	0	Bacteria	Bacteroidetes	Bacteroidia	Chitinophagales	Saprospiraceae	Lewinella
39dcf8fdf27e200eeca05a3f1faccf4b	48	0	0	0	0	0	Bacteria	Bacteroidetes	Bacteroidia	Chitinophagales	Saprospiraceae	uncultured
39fcb08b4d92fc8cd8619cbf10712766	0	0	12	0	0	0	Bacteria	Proteobacteria	Alphaproteobacteria	Micavibrionales	Micavibrionaceae	uncultured
3a7e6e3e95f6684f1279a12d39acd07b	0	31	0	0	0	0	Bacteria	Proteobacteria	Deltaproteobacteria	Syntrophobacterales	Syntrophaceae
3a988bb44d0922be3c13eb1dba3ff0fa	0	0	0	0	0	13	Bacteria	Bacteroidetes	Bacteroidia	Chitinophagales	uncultured	uncultured organism
3aea511946d789bd505b5fa2fae18088	0	0	0	0	0	11	Bacteria	Bacteroidetes	Bacteroidia	Flavobacteriales	Flavobacteriaceae
3b30e955ad161a9826e7fa4f6efc3143	0	0	0	45	0	0	Bacteria	Proteobacteria	Gammaproteobacteria	Cellvibrionales
3b9f2d96c287a22a91fc795e4246c650	0	0	0	0	0	10	Bacteria	Proteobacteria	Gammaproteobacteria	OM182 clade
3bac23b5c8f38b23518f8f1228fe9de4	24	0	0	0	0	0	Bacteria	Proteobacteria	Alphaproteobacteria
3bb921dc989eac62fb73c12ef48acc40	0	0	0	18	0	0	Bacteria	Proteobacteria	Alphaproteobacteria
3bbc8b3d9a3c5c284d8fe78418e2d0f6	0	0	0	0	11	0	Bacteria	Fibrobacteres	Fibrobacteria	Fibrobacterales	Fibrobacteraceae	uncultured
3bcfa90f6833b8b8cbcfd0e9c38d2612	0	0	0	0	0	11	Bacteria	Proteobacteria	Deltaproteobacteria	Desulfarculales	Desulfarculaceae	uncultured
3bd8cef95e1799489c1e6fc64cc929b8	0	0	0	0	13	0	Bacteria	Bacteroidetes	Bacteroidia	Chitinophagales	Saprospiraceae	Portibacter
3be8e5ce5fe36bb3e39c7be86ff97712	0	0	0	0	0	22	Bacteria	PAUC34f	uncultured bacterium
3c324fec26a89053152a00ae2a6716a9	0	0	0	0	0	18	Bacteria	Proteobacteria	Deltaproteobacteria	Myxococcales	P3OB-42	uncultured organism
3c4d1d33a2f05bcf03b3a728f1a03674	0	0	0	0	0	16	Bacteria	Proteobacteria	Gammaproteobacteria	Cellvibrionales
3c79634fcf027612db246639e926ea96	0	49	0	0	0	0	Bacteria	Bacteroidetes	Bacteroidia	Cytophagales	Cyclobacteriaceae	Fabibacter
3c86706a96a65d5a371dcfe68c0ec933	0	0	0	51	0	0	Bacteria	Proteobacteria	Gammaproteobacteria	Cellvibrionales	Halieaceae
3ca735cf26d01c5f56fa21876264856a	0	0	17	0	0	0	Bacteria	Bacteroidetes	Bacteroidia	Cytophagales	Cyclobacteriaceae	Ekhidna
3caa3b90572aa6a70dafab5b8a3c22c2	0	21	0	0	0	0	Bacteria	Bacteroidetes	Bacteroidia	Flavobacteriales	Cryomorphaceae	uncultured
3cd00a4e4c8ac4c9228d01a8d2b4326b	21	0	0	0	0	0	Bacteria	Bacteroidetes	Bacteroidia	Chitinophagales	Saprospiraceae	Lewinella
3cd303502b5386c281c73fadf3e41b53	0	0	0	0	25	0	Bacteria	Acidobacteria	Thermoanaerobaculia	Thermoanaerobaculales	Thermoanaerobaculaceae	Subgroup 10
3cd4e24a84c8b0ac80a200d2469e1f0c	0	61	0	0	0	0	Bacteria	Bacteroidetes	Bacteroidia	Flavobacteriales	Cryomorphaceae	uncultured	uncultured bacterium
3ce08166d394741e42470d717966a1ae	20	0	0	0	0	0	Bacteria	Proteobacteria	Gammaproteobacteria
3cf48662fb10f2f6eb9438ada9c6efb6	74	0	0	0	0	0	Bacteria	Proteobacteria	Gammaproteobacteria	Methylococcales	Methylococcaceae	uncultured
3d3ccad9164928b5f310e222af9081fb	0	0	0	0	20	0	Bacteria	Fibrobacteres	Fibrobacteria	Fibrobacterales
3d5d12dddee5c22609be2b9d291aa855	0	0	0	0	13	0	Bacteria	Calditrichaeota	Calditrichia	Calditrichales	Calditrichaceae	uncultured bacterium
3d6737678cf43559d712c3766aa32069	0	0	16	0	0	0	Bacteria	Proteobacteria	Alphaproteobacteria	Rhodospirillales
3d92bfe1baa6a532105d05bd88d55549	0	0	0	20	0	0	Bacteria	Proteobacteria	Alphaproteobacteria	Thalassobaculales	uncultured	uncultured organism
3da929592ec4a57e1a42501b45ccf9ea	0	0	0	0	41	0	Bacteria	Bacteroidetes	Bacteroidia	Chitinophagales	Saprospiraceae	uncultured
3db74c51a471f42cb42912e00812fa87	0	0	0	0	12	0	Bacteria	Proteobacteria	Deltaproteobacteria	Bdellovibrionales	Bacteriovoracaceae	Peredibacter
3ddce5dd970068180f3be7d7b550aff7	0	0	0	0	10	0	Bacteria	Planctomycetes	vadinHA49
3e2188914d248908f2aae43e8d221e6f	0	0	0	0	10	0	Bacteria	Proteobacteria	Gammaproteobacteria	Alteromonadales	Alteromonadaceae	Alteromonas
3e324f0f7327acb2c5f42eb405672833	0	50	0	0	0	0	Bacteria	Proteobacteria	Deltaproteobacteria	Desulfobacterales	Desulfobacteraceae	Desulfosarcina
3e41c067314c9f975509b758f8962a7b	0	0	0	43	0	0	Bacteria	Proteobacteria	Deltaproteobacteria	Myxococcales	P3OB-42
3e5f1024ffb5ecbd4bffc0c106a2c9b8	0	0	0	0	12	0	Bacteria	Proteobacteria	Alphaproteobacteria	Caulobacterales	Hyphomonadaceae	Oceanicaulis
3e6d959b05c70fc5fc7ea2826a6f9936	0	0	5	0	0	0	Bacteria	Bacteroidetes	Bacteroidia	Bacteroidales	Prolixibacteraceae	uncultured	uncultured bacterium
3eaef0544dbcbed7ecb68f8e5cc0db61	11	0	0	0	0	0	Bacteria	Proteobacteria	Deltaproteobacteria	Myxococcales	bacteriap25
3ebf06de1553643a90af4401fbd8f715	0	0	0	0	0	244	Bacteria	Acidobacteria	Thermoanaerobaculia	Thermoanaerobaculales	Thermoanaerobaculaceae	Subgroup 10	uncultured bacterium
3ee766399b5a8367c542be8c5fed8a32	0	0	0	34	0	0	Bacteria	Proteobacteria	Gammaproteobacteria
3f2e4f902ac033e1d6092d5206efe56f	0	0	0	0	0	10	Bacteria	Planctomycetes	OM190	uncultured bacterium
3f4a854fa78f9b3fcac29595f42d015b	0	0	0	0	15	0	Bacteria	Epsilonbacteraeota	Campylobacteria	Campylobacterales	Arcobacteraceae	Arcobacter	uncultured bacterium
3f70cab7c6e1d6d0fb184308b9b6e1aa	0	0	0	14	0	0	Bacteria	Acidobacteria	Acidobacteriia	Solibacterales	Solibacteraceae (Subgroup 3)	PAUC26f	uncultured bacterium
3f7e0dd57ce15054be9034aeeaf29e27	0	0	0	0	10	0	Bacteria	Proteobacteria	Gammaproteobacteria	Cellvibrionales	Spongiibacteraceae
3fa0502a5a3f4851ff3e903656b4d960	0	0	0	23	0	0	Bacteria	Proteobacteria	Deltaproteobacteria	Myxococcales	BIrii41	uncultured bacterium
3fa724615186d46aae5a260d28d26323	0	0	0	0	22	0	Bacteria	Proteobacteria	Deltaproteobacteria	NB1-j
3fc98fa55ccac02f917442b16f39dfbf	0	0	0	0	15	0	Bacteria	Dependentiae	Babeliae	Babeliales	Vermiphilaceae	uncultured bacterium
4011e4c5390913251d72c480401c7fb8	16	0	0	0	0	0	Bacteria	Bacteroidetes	Bacteroidia	Chitinophagales	uncultured	uncultured organism
4012a86c3aa13c1d6350f9e294c7e8e3	0	0	0	0	0	15	Bacteria	Planctomycetes	OM190
40307298ccd2a3d81ae0897576cf357d	0	70	0	0	0	0	Bacteria	Bacteroidetes	Bacteroidia	Sphingobacteriales	Lentimicrobiaceae	uncultured bacterium
404397bba446231fc78504ee859ccadb	15	0	0	0	0	0	Bacteria	Acidobacteria	Thermoanaerobaculia	Thermoanaerobaculales	Thermoanaerobaculaceae	Subgroup 10	uncultured Acidobacteria bacterium
40474cc0dd16976d67a3fdddf07ce118	16	0	0	0	0	0	Bacteria	Proteobacteria	Deltaproteobacteria	NB1-j
4066ce6b1c597f8e8d83eedc0d1a18bd	0	0	0	0	0	15	Bacteria	Proteobacteria	Alphaproteobacteria	Rhodovibrionales	Kiloniellaceae	Pelagibius	uncultured bacterium
4067eefd86b4317e1c51ffc9584fd749	0	0	0	0	58	0	Bacteria	Bacteroidetes	Chlorobia	Chlorobiales	Chlorobiaceae	Prosthecochloris
40731ebaa6412883afc6b7a858ecddb9	0	0	0	14	0	0	Bacteria	Bacteroidetes	Bacteroidia	Flavobacteriales	Flavobacteriaceae	NS5 marine group
4082a821721f866ffefbdcc5d658ba0d	0	52	0	0	0	0	Bacteria	Proteobacteria	Deltaproteobacteria	Bdellovibrionales	Bacteriovoracaceae	Peredibacter
408496c29b262856aeec04ac52eff491	13	0	0	0	0	0	Bacteria	Proteobacteria	Gammaproteobacteria	Alteromonadales	Colwelliaceae	Thalassotalea
4099178421bcbdfff806c87f001b62f4	0	0	0	0	0	11	Bacteria	Proteobacteria	Alphaproteobacteria	Micavibrionales	uncultured	uncultured bacterium
40d29892156df0c7554fabb6b64d2174	0	41	0	0	0	0	Bacteria	Proteobacteria	Alphaproteobacteria	Rhizobiales	Hyphomicrobiaceae	Hyphomicrobium
40d5180ecec11e3adc224a60e1a04f02	0	0	10	0	0	0	Bacteria	Bacteroidetes	Bacteroidia	Chitinophagales	Saprospiraceae	uncultured
40e8a58f2c0cd9543f7f65ec9aaeacf4	0	0	0	0	0	96	Bacteria	Proteobacteria	Alphaproteobacteria	uncultured	uncultured bacterium
411e86e8899d768f68fc76080979c766	0	27	0	0	0	0	Bacteria	Proteobacteria	Alphaproteobacteria	Rhodovibrionales	Kiloniellaceae	uncultured	uncultured bacterium
412b222b98fcbd7aebab92adcfdfc328	0	0	0	0	38	0	Bacteria	Bacteroidetes	Bacteroidia	Chitinophagales	Saprospiraceae	Lewinella
418632399f3dc619ba73a9bbe3ed7560	0	0	0	0	17	0	Bacteria	Bacteroidetes	Bacteroidia	Chitinophagales	Saprospiraceae
41865f070f3a09ca796dfae370a8720a	14	0	0	0	0	0	Bacteria	Bacteroidetes	Bacteroidia	Sphingobacteriales	Lentimicrobiaceae
41af8ab5d21d5fd7031a52bf1fbc75ba	0	0	60	0	0	0	Bacteria	Bacteroidetes	Bacteroidia	Chitinophagales	Saprospiraceae	uncultured
41b4272eaba6ac71d08879ab4079f30b	0	0	10	0	0	0	Bacteria	Proteobacteria	Gammaproteobacteria	Alteromonadales
421541af7c1ffb9b75d1565fa75a5b40	29	0	0	0	0	0	Bacteria	Proteobacteria	Gammaproteobacteria	Chromatiales	Sedimenticolaceae
4285c4f7cd411f8473e2724737ace236	0	42	0	0	0	0	Bacteria	Proteobacteria	Alphaproteobacteria	uncultured	uncultured bacterium
428b581cad4045a0ea38d7abebced429	0	33	0	0	0	0	Bacteria	Fibrobacteres	Fibrobacteria	Fibrobacterales	Fibrobacteraceae	possible genus 04	uncultured bacterium
42a7b485818c5259cebc0bb2181911f0	0	0	0	0	11	0	Bacteria	Acidobacteria	Subgroup 26	uncultured bacterium
42ec5c11c2b12957e5e6c9028a7b5edf	26	0	0	0	0	0	Bacteria	Bacteroidetes	Bacteroidia	Cytophagales	Cyclobacteriaceae	uncultured
4316b155945779b62260ad2443f995c3	0	0	28	0	0	0	Bacteria
432b9ac479887d41238883743243cd4e	0	0	0	0	10	0	Bacteria	Bacteroidetes	Bacteroidia	Cytophagales	Cyclobacteriaceae
433ed20b49f92816bcfe7c1bebd4164b	0	0	0	0	12	0	Bacteria	Proteobacteria	Gammaproteobacteria	Chromatiales	Chromatiaceae
43624a202bef37c960fce7b627428b5a	0	0	0	0	0	16	Bacteria	Proteobacteria	Deltaproteobacteria	Bdellovibrionales	Bacteriovoracaceae	Halobacteriovorax
436fcaa0d2ccc945361cfc729918fd39	0	0	0	0	12	0	Bacteria	Bacteroidetes	Bacteroidia	Cytophagales	Cyclobacteriaceae	Fabibacter
43a1c2d2604b2761f5b4b39a9eab50cb	0	0	0	0	0	12	Bacteria	Bacteroidetes	Bacteroidia	Chitinophagales	Saprospiraceae
43cd3c9dd2d28e6aa9b66e21fa60e510	0	0	0	0	13	0	Bacteria	Proteobacteria	Alphaproteobacteria	Rhodobacterales	Rhodobacteraceae	Loktanella	uncultured bacterium
43ddcbe6cff13b187ac66d3b6d1f12e1	0	0	76	0	0	0	Bacteria	Proteobacteria	Gammaproteobacteria	Cellvibrionales	Cellvibrionaceae	Cellvibrio
43f7d4d383b2d941d46f51c7172f8362	12	0	0	0	0	0	Bacteria	Proteobacteria	Deltaproteobacteria	Bradymonadales
4416f7c75b499b86550df1bae91bd20a	10	0	0	0	0	0	Bacteria	Bacteroidetes	Bacteroidia	Flavobacteriales	Cryomorphaceae
44362fc75c3a3b25a59daf417c340de3	24	0	0	0	0	0	Bacteria	Proteobacteria	Gammaproteobacteria	Cellvibrionales
443e93ea3a8ae9f8e86108e762f66c9d	0	0	0	0	0	14	Bacteria	Proteobacteria	Deltaproteobacteria	SAR324 clade(Marine group B)	uncultured bacterium
444501400829a8b17b02aa4a59ab8ecb	0	0	0	0	0	14	Bacteria	Bacteroidetes	Bacteroidia	Chitinophagales	uncultured	uncultured organism
448a7185a40a47ee34c5ae4c02dcad91	0	0	0	0	21	0	Bacteria	Proteobacteria	Deltaproteobacteria	Bdellovibrionales	Bdellovibrionaceae	Bdellovibrio	uncultured bacterium
449106247c6b73dbf707703914f12e52	0	0	0	0	0	151	Bacteria	Bacteroidetes	Rhodothermia	Rhodothermales	Rhodothermaceae	uncultured
449baa6e55809b93796c4ba95defe53e	0	18	0	0	0	0	Bacteria	Proteobacteria	Alphaproteobacteria	Rhodobacterales	Rhodobacteraceae
449eb093dd83c1e237572934d603bc9f	0	0	0	0	34	0	Bacteria	Acidobacteria	Thermoanaerobaculia	Thermoanaerobaculales	Thermoanaerobaculaceae	Subgroup 10	uncultured bacterium
44aefed1a3fc210045844197a072ce32	0	0	0	0	40	0	Bacteria	Zixibacteria	uncultured bacterium
44bf4e07bd97e72c9ae169668f79c0cd	0	0	0	0	21	0	Bacteria	Proteobacteria	Gammaproteobacteria	Ga0077536	uncultured bacterium
44d1430e37afcad5f1712ee6c395e019	0	0	31	0	0	0	Bacteria	Proteobacteria	Gammaproteobacteria	Cellvibrionales	Porticoccaceae	C1-B045
456af1bed825e29c7e1b95ef3af464a7	0	0	0	0	13	0	Bacteria	Proteobacteria	Alphaproteobacteria	Rhodovibrionales	Kiloniellaceae
457d4dd4616fe093be65f3117e04bf74	0	44	0	0	0	0	Bacteria	Bacteroidetes	Bacteroidia	Chitinophagales	Saprospiraceae	uncultured	uncultured bacterium
4583394a7cf150cbb992eb4cb4d8039b	0	47	0	0	0	0	Bacteria	Bacteroidetes	Bacteroidia	Cytophagales	Cyclobacteriaceae	Marinoscillum
45b1c1755e34f10c6a18fa09c09b4e3f	30	0	0	0	0	0	Bacteria	Proteobacteria	Gammaproteobacteria
45b4adc8c0d0e485ecdc921445ba6507	26	0	0	0	0	0	Bacteria	Proteobacteria	Gammaproteobacteria
45b9cba53283c090fff578a7c4a3a00c	0	29	0	0	0	0	Bacteria	Proteobacteria	Alphaproteobacteria	Rhizobiales	Rhizobiaceae
4622d7b094a1a1e3c55cccccef1c1b70	0	0	0	0	0	14	Bacteria	Bacteroidetes	Bacteroidia	Flavobacteriales	Cryomorphaceae	uncultured
468fe25fb78a6d6e93d6866c032c3a00	0	0	0	0	0	15	Bacteria	Proteobacteria	Gammaproteobacteria	Chromatiales	Sedimenticolaceae
46962346b5f4d07cbc8c29c0ff39bf6b	0	0	0	0	0	12	Bacteria	Bacteroidetes	Bacteroidia	Flavobacteriales	NS9 marine group	uncultured bacterium
46b931e57e245eb1947caca692ca66fe	15	0	0	0	0	0	Bacteria	Hydrogenedentes	Hydrogenedentia	Hydrogenedentiales	Hydrogenedensaceae	uncultured bacterium
46bdf34a09a9c3cc6ef9efcc22ec38a4	0	0	0	0	10	0	Bacteria	Proteobacteria	Gammaproteobacteria	Alteromonadales	Alteromonadaceae
46e4afa2ea8d65677c6810c709f49ea4	0	0	0	0	0	12	Bacteria	Proteobacteria	Alphaproteobacteria	Rhodospirillales	Magnetospiraceae	uncultured
46fc22c23c74b50ff8e81bd6c807c463	10	0	0	0	0	0	Bacteria	Proteobacteria	Gammaproteobacteria	Chromatiales	Chromatiaceae
4736ec5f81b5b83e1eb09f98cbaca1bb	0	0	0	0	11	0	Bacteria	Spirochaetes	Spirochaetia	Spirochaetales	Spirochaetaceae	Spirochaeta 2	uncultured bacterium
4742e51b00858879d744e04bde70497e	0	0	0	31	0	0	Bacteria	Proteobacteria	Deltaproteobacteria	Desulfobacterales	Desulfobulbaceae
47587dabf4d1b3b12ba0bc73f25a7b5e	0	0	0	0	23	0	Bacteria	Proteobacteria	Alphaproteobacteria	uncultured	uncultured bacterium
476c6ca9bf44737d66effd4fd5e06bc4	21	0	0	0	0	0	Bacteria	Planctomycetes	vadinHA49
47934eb75dd18ce72a0d383ce8bab6af	0	0	0	0	19	0	Bacteria	Bacteroidetes	Bacteroidia	Flavobacteriales	Cryomorphaceae	Cryomorpha	uncultured organism
47c526226bedd4c7dfe66b53e532687b	0	0	0	0	11	0	Bacteria	PAUC34f	uncultured bacterium
47fd4ea987ffb40c39070c837e56a1c8	0	0	0	0	0	18	Bacteria	Calditrichaeota	Calditrichia	Calditrichales	Calditrichaceae	uncultured organism
480358d4cd9d8a44e6461705708e05d6	0	0	0	0	15	0	Bacteria	Proteobacteria	Alphaproteobacteria	Thalassobaculales	uncultured
480a71cfae5476bbfcc35303a0e9c86f	0	58	0	0	0	0	Bacteria	Proteobacteria	Alphaproteobacteria	Rhodobacterales	Rhodobacteraceae
4863a803fcc6f146b1771931818de90a	0	0	86	0	0	0	Bacteria	Proteobacteria	Gammaproteobacteria	Alteromonadales	Psychromonadaceae	Agarivorans
488c76c2c45228e044fb26c09d875552	0	0	16	0	0	0	Bacteria	Bacteroidetes	Bacteroidia	Flavobacteriales	Flavobacteriaceae
48924ed9c9643886fa4cdec178ca8034	18	0	0	0	0	0	Bacteria	Bacteroidetes	Bacteroidia	Chitinophagales	Saprospiraceae	uncultured
48bb5efb778489154eed4fa3155d02fa	0	0	0	0	0	16	Bacteria	Proteobacteria	Deltaproteobacteria	Bradymonadales
48c18caed2eb09f8209f0ac5acba8958	0	0	0	0	18	0	Bacteria	Proteobacteria	Deltaproteobacteria	Myxococcales	P3OB-42
48cf073df1d989b6db81b10401ea0bfc	0	0	0	0	16	0	Bacteria	Proteobacteria	Deltaproteobacteria	Oligoflexales	0319-6G20
48eeda14b135d5a2847017c94aec8ff3	0	0	11	0	0	0	Bacteria	Bacteroidetes	Bacteroidia	Flavobacteriales	NS9 marine group	uncultured bacterium
4922b084a65ea961746bbc809191344d	0	0	0	0	13	0	Bacteria	Proteobacteria	Deltaproteobacteria	Myxococcales	Blfdi19	uncultured bacterium
492bb56df0f390734414970bcb5a28c0	0	0	0	0	0	40	Bacteria	Gemmatimonadetes	PAUC43f marine benthic group	uncultured bacterium
49369c45cbaffaa6a7f04cabb60c7a14	17	0	0	0	0	0	Bacteria	Planctomycetes	vadinHA49	uncultured organism
4967d9943881749a24eeef33aea4d2c6	0	0	0	18	0	0	Bacteria	Bacteroidetes	Bacteroidia	Chitinophagales	Saprospiraceae
4981720e30a6e34c11798b435692c3a2	0	0	0	0	0	17	Bacteria	Proteobacteria	Gammaproteobacteria
498ad831cf3e08fc24f8977372845bd9	0	0	0	0	10	0	Bacteria	Bacteroidetes	Bacteroidia	Chitinophagales	Saprospiraceae	uncultured	uncultured bacterium
49c78da93fab005b86f5065ce6b5f40d	0	0	0	11	0	0	Bacteria	Planctomycetes	Planctomycetacia	Pirellulales	Pirellulaceae	Rhodopirellula	uncultured organism
4a1917850ab08bac8c750c7582b7d5d3	0	0	0	0	19	0	Bacteria	Acidobacteria
4ac6254645cb9948992ae884a6466d3f	0	0	0	0	13	0	Bacteria	Proteobacteria	Alphaproteobacteria	Micavibrionales	Micavibrionaceae	uncultured
4ada379be1c3d8f563d587f01e510ecd	0	0	9	0	0	0	Bacteria	Proteobacteria	Gammaproteobacteria	Nitrosococcales	Nitrosococcaceae	CI75cm.2.12
4ae35f163435de67cca70729d4a11feb	0	0	10	0	0	0	Bacteria	Bacteroidetes	Bacteroidia	Chitinophagales	Saprospiraceae	uncultured
4b0332c811ff44297be179d18665c9bb	0	0	0	29	0	0	Bacteria	Proteobacteria	Deltaproteobacteria	Myxococcales	Haliangiaceae	Haliangium	uncultured bacterium
4b068a589b891b13d6316d20164c20fb	44	0	0	0	0	0	Bacteria	Proteobacteria	Deltaproteobacteria	NB1-j	uncultured bacterium
4b42a4afdf9410b06e4d793bf212935f	0	0	0	0	16	0	Bacteria	Proteobacteria	Alphaproteobacteria	Micavibrionales	uncultured	uncultured bacterium
4b525715dfc570c303d829224e98a94c	0	0	29	0	0	0	Bacteria	Firmicutes	Clostridia	Clostridiales	Lachnospiraceae	uncultured	uncultured bacterium
4b5721fa55b2bc5ae6abdb43c4cce92e	0	0	0	0	19	0	Bacteria	Bacteroidetes	Bacteroidia	Cytophagales	Flammeovirgaceae	uncultured	uncultured bacterium
4b59968d524a5ac395a60ff4695cf810	0	49	0	0	0	0	Bacteria	Bacteroidetes	Bacteroidia	Chitinophagales	uncultured	uncultured organism
4b5beca20e6f0aa8f342771b9665ab9d	29	0	0	0	0	0	Bacteria	Planctomycetes	OM190	uncultured bacterium
4b8af70686ab58ab56ea8f42d6990043	33	0	0	0	0	0	Bacteria	Chloroflexi	Anaerolineae	SJA-15	uncultured bacterium
4b99c79f4d35ac69b6ae29533a721385	0	0	0	17	0	0	Bacteria	Proteobacteria	Alphaproteobacteria
4bbc6598bcaf600242ecfa53a593fbec	0	79	0	0	0	0	Bacteria	Firmicutes	Clostridia	Clostridiales	Family XII	Fusibacter
4bc1c45d3b640a4140eff63e6e4a75a6	0	0	0	0	18	0	Bacteria	Proteobacteria	Deltaproteobacteria	Bdellovibrionales	Bacteriovoracaceae
4bc674127c137e647441fde0adfc6f11	0	0	0	0	0	11	Bacteria	Bacteroidetes	Bacteroidia	Cytophagales	Amoebophilaceae	Candidatus Amoebophilus	uncultured bacterium
4bd1c3d40133725a8543b734e9e211b8	0	0	0	0	24	0	Bacteria	Bacteroidetes	Bacteroidia	Cytophagales	Cyclobacteriaceae	uncultured	uncultured bacterium
4bfce7ab17069d749c9221816ab7a8e3	0	0	0	18	0	0	Bacteria	Proteobacteria	Deltaproteobacteria	Bdellovibrionales	Bacteriovoracaceae
4c584aed0e2f25ad18fc19fd937b57a7	0	0	0	0	26	0	Bacteria	Bacteroidetes	Bacteroidia	Bacteroidales	SB-5	uncultured organism
4c6c38991441c3dafdca46d6fb3eb774	10	0	0	0	0	0	Bacteria	Proteobacteria	Deltaproteobacteria	Bdellovibrionales	Bacteriovoracaceae	Peredibacter
4c7493029a39ac1146851f7fad5fc3dd	17	0	0	0	0	0	Bacteria	Bacteroidetes	Bacteroidia	Chitinophagales	Saprospiraceae	uncultured
4ca1fa7eb99337560ca22b9af8bb7049	0	0	0	0	0	18	Bacteria	Proteobacteria	Alphaproteobacteria	Rhodovibrionales	Kiloniellaceae	Tistlia
4cf49a6e73c7f7902e0c71b9e6809a60	15	0	0	0	0	0	Bacteria	Proteobacteria	Alphaproteobacteria	Rhodospirillales	Terasakiellaceae	Terasakiella
4d1023a7d6e46a36df0339cc58140166	0	0	0	0	0	16	Bacteria	Planctomycetes	OM190	uncultured bacterium
4d1abc2801ead551c9ee0e80ddcddeb6	0	0	15	0	0	0	Bacteria	Proteobacteria	Gammaproteobacteria	Alteromonadales	Alteromonadaceae	Aestuariibacter
4d25b3a970af9ac6ffa322072b27618e	0	0	0	0	0	15	Bacteria	Bacteroidetes	Bacteroidia	Flavobacteriales	Flavobacteriaceae
4d4612e3298cabefd0c33276d7b5f3a4	0	0	0	0	0	14	Bacteria	Proteobacteria	Deltaproteobacteria	Bdellovibrionales	Bacteriovoracaceae
4d661290b1cb294c09dab3b0166a9ba5	0	14	0	0	0	0	Bacteria	Bacteroidetes	Bacteroidia	Flavobacteriales	Flavobacteriaceae
4d726a64e57cda3281f70a09ae4112a8	0	0	12	0	0	0	Bacteria	Bacteroidetes	Bacteroidia	Cytophagales	Amoebophilaceae	uncultured	uncultured bacterium
4d7cc1ca7b7ea8df3f865f7ca6580bf9	0	0	0	0	11	0	Bacteria	Proteobacteria	Gammaproteobacteria
[truncated: 1,737 more rows]

## Sheet: G.retiformis_skeleton
	Rare microbiome 30% threshold
	Goniastrea retiformis					Domain	Phylum	Class	Order	Family	Genus	Species
[truncated: 597 more rows]

## Sheet: P.sinensis_tissue
	Rare microbiome 30% threshold
[truncated: 829 more rows]

[truncated: 16 more sheets: P.sinensis_skeleton, P.daedalea_tissue, P.daedalea_skeleton, I.palifera_tissue, I.palifera_skeleton, M.digitata_tissue, M.digitata_skeleton, P.damicornis_tissue, P.damicornis_skeleton, P.annae_tissue, P.annae_skeleton, G.tenuidens_tissue, G.tenuidens_skeleton, S.pistillata_tissue, S.pistillata_skeleton, Sheet19]
