# Supplementary material for: Host Traits and Phylogeny Contribute to Shaping Coral-Bacterial Symbioses
Source: mSystems. 2022 Mar 7;7(2):e00044-22. doi: 10.1128/msystems.00044-22 (PMC9045482; doi:10.1128/msystems.00044-22)
Supplement: TABLE S6 [file msystems.00044-22-st006.xlsx]

## Sheet: Sheet1
								Platygyra sinensis											Platygyra daedalea												Isopora palifera											Porites lutea
ASV	Domain	Phylum	Class	Order	Family	Genus		FRH101_S	FRH101_T	FRH102_S	FRH102_T	FRH103_S	FRH103_T	FRH104_S	FRH104_T	FRH105_T	FRH106_S	FRH106_T	FRH107_S	FRH107_T	FRH108_S	FRH108_T	FRH109_S	FRH109_T	FRH110_S	FRH110_T	FRH111_S	FRH111_T	FRH112_S	FRH112_T	FRH113_S	FRH114_S	FRH114_T	FRH115_S	FRH115_T	FRH116_S	FRH116_T	FRH117_S	FRH117_T	FRH118_S	FRH118_T	FRH46_T	FRH46_S	FRH47_T	FRH47_S	FRH48_T	FRH48_S	FRH49_T	FRH49_S
64580f6fdd00b73e6005c84be07ed48b	Bacteria	Proteobacteria	Alphaproteobacteria	Rhodospirillales	Rhodospirillaceae	Roseospira		0	0	0	0	0.0849271	0.352934	0	0	0	0	0	0	0	0.811763	0.404009	0	0	0	0	0	0	0	0	0	0	0	0	0	0	0	0	0	0	0	0	0.0964052	0.200833	0.133777	0	0.259204	0.316923	0.409443
f3476c721e16faa055484f945d458db7	Bacteria	Firmicutes	Clostridia	Clostridiales	Clostridiaceae 4	Paramaledivibacter		0	0	0	0	0.040765	0	0	0	0	0	0	0.540602	0.0517681	1.11043	0.0678489	0	0	45.3401	0	0	0.0176557	0	0	0.0550834	0	0	0	0	0	0	0	0.018738	0.441501	0	0.0803059	55.7757	13.0926	54.6385	0	0	1.54636	0.302471
abd1646354b746c64e87022a8dfb6588	Bacteria	Bacteroidetes	Bacteroidia	Cytophagales	Cyclobacteriaceae			8.40898	1.23018	3.73291	0.349797	6.46126	3.05402	31.9034	11.7338	0.742259	0	0	7.7131	1.72428	2.9637	2.09715	2.04932	0.78125	1.24724	0.159107	1.33197	3.09956	36.8983	8.07596	0.385584	0.530959	0.282486	0	0.580367	0	3.73303	0.0248262	3.89985	1.8028	18.089	91.7916	0.351343	73.1909	0.401332	97.3031	1.98723	8.99951	3.38252
[truncated: 99 more columns]
